# Supplementary material for: Understanding the Carbyne Formation from C2H2 Complexes
Source: J Am Chem Soc. 2024 Nov 15;146(47):32392–402. doi: 10.1021/jacs.4c07724 (PMC11613314; doi:10.1021/jacs.4c07724)
Supplement: Supplementary file 3 — ja4c07724_si_003.zip [file ja4c07724_si_003.zip]

Archive with 430 entries (430 files):
- XYZ files/XYZ all CO mechanism/main_proposal-section2.2.3/1b-primeprime_1c-eta2/1ch-eta2.xyz
- XYZ files/XYZ all CO mechanism/main_proposal-section2.2.3/1b-primeprime_1c-eta2/1ch-eta2_cosmo.xyz
- XYZ files/XYZ all CO mechanism/main_proposal-section2.2.3/1b-primeprime_1c-eta2/1cv-eta2.xyz
- XYZ files/XYZ all CO mechanism/main_proposal-section2.2.3/1b-primeprime_1c-eta2/1cv-eta2_cosmo.xyz
- XYZ files/XYZ all CO mechanism/main_proposal-section2.2.3/1b-primeprime_1c-eta2/TS7.xyz
- XYZ files/XYZ all CO mechanism/main_proposal-section2.2.3/1b-primeprime_1c-eta2/TS7_cosmo.xyz
- XYZ files/XYZ all CO mechanism/main_proposal-section2.2.3/1b-primeprime_1c-eta2/TS8.xyz
- XYZ files/XYZ all CO mechanism/main_proposal-section2.2.3/1b-primeprime_1c-eta2/TS8_cosmo.xyz
- XYZ files/XYZ all CO mechanism/main_proposal-section2.2.3/1b-prime_1b-primeprime/1b-primeprime-v.xyz
- XYZ files/XYZ all CO mechanism/main_proposal-section2.2.3/1b-prime_1b-primeprime/1b-primeprime-v_cosmo.xyz
- XYZ files/XYZ all CO mechanism/main_proposal-section2.2.3/1b-prime_1b-primeprime/1b-primeprime.xyz
- XYZ files/XYZ all CO mechanism/main_proposal-section2.2.3/1b-prime_1b-primeprime/1b-primeprime_cosmo.xyz
- XYZ files/XYZ all CO mechanism/main_proposal-section2.2.3/1b-prime_1b-primeprime/agg6_1.xyz
- XYZ files/XYZ all CO mechanism/main_proposal-section2.2.3/1b-prime_1b-primeprime/agg6_1_cosmo.xyz
- XYZ files/XYZ all CO mechanism/main_proposal-section2.2.3/1b-prime_1b-primeprime/agg6_2.xyz
- XYZ files/XYZ all CO mechanism/main_proposal-section2.2.3/1b-prime_1b-primeprime/agg6_2_cosmo.xyz
- XYZ files/XYZ all CO mechanism/main_proposal-section2.2.3/1b-prime_1b-primeprime/TS6_1.xyz
- XYZ files/XYZ all CO mechanism/main_proposal-section2.2.3/1b-prime_1b-primeprime/TS6_1_cosmo.xyz
- XYZ files/XYZ all CO mechanism/main_proposal-section2.2.3/1b-prime_1b-primeprime/TS6_2.xyz
- XYZ files/XYZ all CO mechanism/main_proposal-section2.2.3/1b-prime_1b-primeprime/TS6_2_cosmo.xyz
- XYZ files/XYZ all CO mechanism/main_proposal-section2.2.3/1b-prime_1b-primeprime/TS6_i.xyz
- XYZ files/XYZ all CO mechanism/main_proposal-section2.2.3/1b-prime_1b-primeprime/TS6_i_cosmo.xyz
- XYZ files/XYZ all CO mechanism/main_proposal-section2.2.3/1b-PymS_1b-prime/1b-prime-h.xyz
- XYZ files/XYZ all CO mechanism/main_proposal-section2.2.3/1b-PymS_1b-prime/1b-prime-h_cosmo.xyz
- XYZ files/XYZ all CO mechanism/main_proposal-section2.2.3/1b-PymS_1b-prime/1b-prime-v.xyz
- XYZ files/XYZ all CO mechanism/main_proposal-section2.2.3/1b-PymS_1b-prime/1b-prime-v_cosmo.xyz
- XYZ files/XYZ all CO mechanism/main_proposal-section2.2.3/1b-PymS_1b-prime/TS5_1.xyz
- XYZ files/XYZ all CO mechanism/main_proposal-section2.2.3/1b-PymS_1b-prime/TS5_1_cosmo.xyz
- XYZ files/XYZ all CO mechanism/main_proposal-section2.2.3/1b-PymS_1b-prime/TS5_2.xyz
- XYZ files/XYZ all CO mechanism/main_proposal-section2.2.3/1b-PymS_1b-prime/TS5_2_cosmo.xyz
- XYZ files/XYZ all CO mechanism/main_proposal-section2.2.3/1b-PymS_1b-prime/TS5_T.xyz
- XYZ files/XYZ all CO mechanism/main_proposal-section2.2.3/1b-PymS_1b-prime/TS5_T_cosmo.xyz
- XYZ files/XYZ all CO mechanism/main_proposal-section2.2.3/1b-PymS_1cv-eta2/agg5-at-ethine.xyz
- XYZ files/XYZ all CO mechanism/main_proposal-section2.2.3/1b-PymS_1cv-eta2/agg5-at-ethine_cosmo.xyz
- XYZ files/XYZ all CO mechanism/main_proposal-section2.2.3/1b-PymS_1cv-eta2/TS5-at-ethine.xyz
- XYZ files/XYZ all CO mechanism/main_proposal-section2.2.3/1b-PymS_1cv-eta2/TS5-at-ethine_cosmo.xyz
- XYZ files/XYZ all CO mechanism/main_proposal-section2.2.3/1b_1b-PymS/1b-PymS.xyz
- XYZ files/XYZ all CO mechanism/main_proposal-section2.2.3/1b_1b-PymS/1b-PymS_c.xyz
- XYZ files/XYZ all CO mechanism/main_proposal-section2.2.3/1b_1b-PymS/1b-PymS_c2.xyz
- XYZ files/XYZ all CO mechanism/main_proposal-section2.2.3/1b_1b-PymS/1b-PymS_c2_cosmo.xyz
- XYZ files/XYZ all CO mechanism/main_proposal-section2.2.3/1b_1b-PymS/1b-PymS_cosmo.xyz
- XYZ files/XYZ all CO mechanism/main_proposal-section2.2.3/1b_1b-PymS/1b-PymS_c_cosmo.xyz
- XYZ files/XYZ all CO mechanism/main_proposal-section2.2.3/1b_1b-PymS/TS4.xyz
- XYZ files/XYZ all CO mechanism/main_proposal-section2.2.3/1b_1b-PymS/TS4_cosmo.xyz
- XYZ files/XYZ all CO mechanism/main_proposal-section2.2.3/1c-eta1_2-PymS/2-PymS.xyz
- XYZ files/XYZ all CO mechanism/main_proposal-section2.2.3/1c-eta1_2-PymS/2-PymS_c2.xyz
- XYZ files/XYZ all CO mechanism/main_proposal-section2.2.3/1c-eta1_2-PymS/2-PymS_c2_cosmo.xyz
- XYZ files/XYZ all CO mechanism/main_proposal-section2.2.3/1c-eta1_2-PymS/2-PymS_cosmo.xyz
- XYZ files/XYZ all CO mechanism/main_proposal-section2.2.3/1c-eta1_2-PymS/TS10.xyz
- XYZ files/XYZ all CO mechanism/main_proposal-section2.2.3/1c-eta1_2-PymS/TS10_cosmo.xyz
- XYZ files/XYZ all CO mechanism/main_proposal-section2.2.3/1c-eta1_2-PymS/TS10_direct.xyz
- XYZ files/XYZ all CO mechanism/main_proposal-section2.2.3/1c-eta1_2-PymS/TS10_direct_cosmo.xyz
- XYZ files/XYZ all CO mechanism/main_proposal-section2.2.3/1c-eta2_1c-eta1/1c-ago-c-eta1.xyz
- XYZ files/XYZ all CO mechanism/main_proposal-section2.2.3/1c-eta2_1c-eta1/1c-ago-c-eta1_cosmo.xyz
- XYZ files/XYZ all CO mechanism/main_proposal-section2.2.3/1c-eta2_1c-eta1/1c-ago-eta1.xyz
- XYZ files/XYZ all CO mechanism/main_proposal-section2.2.3/1c-eta2_1c-eta1/1c-ago-eta1_cosmo.xyz
- XYZ files/XYZ all CO mechanism/main_proposal-section2.2.3/1c-eta2_1c-eta1/TS9.xyz
- XYZ files/XYZ all CO mechanism/main_proposal-section2.2.3/1c-eta2_1c-eta1/TS9_cosmo.xyz
- XYZ files/XYZ all CO mechanism/main_proposal-section2.2.3/1x/1b-primeprime-v_cosmo__is__1x_v2-trans_cosmo.xyz
- XYZ files/XYZ all CO mechanism/main_proposal-section2.2.3/1x/1b-primeprime-v__is__1x_v2-trans.xyz
- XYZ files/XYZ all CO mechanism/main_proposal-section2.2.3/1x/1b-primeprime_cosmo__is__1x_h2-trans_cosmo.xyz
- XYZ files/XYZ all CO mechanism/main_proposal-section2.2.3/1x/1b-primeprime__is__1x_h2-trans.xyz
- XYZ files/XYZ all CO mechanism/main_proposal-section2.2.3/1x/1x_h1-cis.xyz
- XYZ files/XYZ all CO mechanism/main_proposal-section2.2.3/1x/1x_h1-cis_cosmo.xyz
- XYZ files/XYZ all CO mechanism/main_proposal-section2.2.3/1x/1x_h1-trans.xyz
- XYZ files/XYZ all CO mechanism/main_proposal-section2.2.3/1x/1x_h1-trans_cosmo.xyz
- XYZ files/XYZ all CO mechanism/main_proposal-section2.2.3/1x/1x_h2-cis.xyz
- XYZ files/XYZ all CO mechanism/main_proposal-section2.2.3/1x/1x_h2-cis_cosmo.xyz
- XYZ files/XYZ all CO mechanism/main_proposal-section2.2.3/1x/1x_h2-trans-c.xyz
- XYZ files/XYZ all CO mechanism/main_proposal-section2.2.3/1x/1x_h2-trans-c_cosmo.xyz
- XYZ files/XYZ all CO mechanism/main_proposal-section2.2.3/1x/1x_v1-cis.xyz
- XYZ files/XYZ all CO mechanism/main_proposal-section2.2.3/1x/1x_v1-cis_cosmo.xyz
- XYZ files/XYZ all CO mechanism/main_proposal-section2.2.3/1x/1x_v1-trans.xyz
- XYZ files/XYZ all CO mechanism/main_proposal-section2.2.3/1x/1x_v1-trans_cosmo.xyz
- XYZ files/XYZ all CO mechanism/main_proposal-section2.2.3/1y/1y_h2-cis-NCH3.xyz
- XYZ files/XYZ all CO mechanism/main_proposal-section2.2.3/1y/1y_h2-cis-NCH3_cosmo.xyz
- XYZ files/XYZ all CO mechanism/main_proposal-section2.2.3/1y/1y_h2-trans-NCF3.xyz
- XYZ files/XYZ all CO mechanism/main_proposal-section2.2.3/1y/1y_h2-trans-NCF3_cosmo.xyz
- XYZ files/XYZ all CO mechanism/main_proposal-section2.2.3/1y/1y_h2-trans-NCH3.xyz
- XYZ files/XYZ all CO mechanism/main_proposal-section2.2.3/1y/1y_h2-trans-NCH3_cosmo.xyz
- XYZ files/XYZ all CO mechanism/main_proposal-section2.2.3/1y/1y_v1-cis-NCH3.xyz
- XYZ files/XYZ all CO mechanism/main_proposal-section2.2.3/1y/1y_v1-cis-NCH3_cosmo.xyz
- XYZ files/XYZ all CO mechanism/main_proposal-section2.2.3/1y/1y_v1-trans-NCH3.xyz
- XYZ files/XYZ all CO mechanism/main_proposal-section2.2.3/1y/1y_v1-trans-NCH3_cosmo.xyz
- XYZ files/XYZ all CO mechanism/main_proposal-section2.2.3/1y/1y_v2-cis-NCH3.xyz
- XYZ files/XYZ all CO mechanism/main_proposal-section2.2.3/1y/1y_v2-cis-NCH3_cosmo.xyz
- XYZ files/XYZ all CO mechanism/main_proposal-section2.2.3/1y/1y_v2-trans-NCH3.xyz
- XYZ files/XYZ all CO mechanism/main_proposal-section2.2.3/1y/1y_v2-trans-NCH3_cosmo.xyz
- XYZ files/XYZ all CO mechanism/main_proposal-section2.2.3/1z/1z_v2-trans-NCF3.xyz
- XYZ files/XYZ all CO mechanism/main_proposal-section2.2.3/1z/1z_v2-trans-NCF3_cosmo.xyz
- XYZ files/XYZ all CO mechanism/main_proposal-section2.2.3/1z/1z_v2-trans-NCH3.xyz
- XYZ files/XYZ all CO mechanism/main_proposal-section2.2.3/1z/1z_v2-trans-NCH3_cosmo.xyz
- XYZ files/XYZ all CO mechanism/main_proposal-section2.2.3/2-cation/2_cat.xyz
- XYZ files/XYZ all CO mechanism/main_proposal-section2.2.3/2-cation/2_cat_cosmo.xyz
- XYZ files/XYZ all CO mechanism/main_proposal-section2.2.3/2-Cl/2-Cl.xyz
- XYZ files/XYZ all CO mechanism/main_proposal-section2.2.3/2-Cl/2-Cl_cosmo.xyz
- XYZ files/XYZ all CO mechanism/monodentate_pathways-section2.2.2/1b-mono_1e-mono-v-eta2/1e-mono-v-c-eta2.xyz
- XYZ files/XYZ all CO mechanism/monodentate_pathways-section2.2.2/1b-mono_1e-mono-v-eta2/1e-mono-v-c-eta2_cosmo.xyz
- XYZ files/XYZ all CO mechanism/monodentate_pathways-section2.2.2/1b-mono_1e-mono-v-eta2/1e-mono-v-eta2.xyz
- XYZ files/XYZ all CO mechanism/monodentate_pathways-section2.2.2/1b-mono_1e-mono-v-eta2/1e-mono-v-eta2_cosmo.xyz
- XYZ files/XYZ all CO mechanism/monodentate_pathways-section2.2.2/1b-mono_1e-mono-v-eta2/agg_II_5.xyz
- XYZ files/XYZ all CO mechanism/monodentate_pathways-section2.2.2/1b-mono_1e-mono-v-eta2/agg_II_5_cosmo.xyz
- XYZ files/XYZ all CO mechanism/monodentate_pathways-section2.2.2/1b-mono_1e-mono-v-eta2/TS_II_5.xyz
- XYZ files/XYZ all CO mechanism/monodentate_pathways-section2.2.2/1b-mono_1e-mono-v-eta2/TS_II_5_cosmo.xyz
- XYZ files/XYZ all CO mechanism/monodentate_pathways-section2.2.2/1b_1b-mono/1b_mono.xyz
- XYZ files/XYZ all CO mechanism/monodentate_pathways-section2.2.2/1b_1b-mono/1b_mono_cosmo.xyz
- XYZ files/XYZ all CO mechanism/monodentate_pathways-section2.2.2/1b_1b-mono/TS_II_4.xyz
- XYZ files/XYZ all CO mechanism/monodentate_pathways-section2.2.2/1b_1b-mono/TS_II_4_cosmo.xyz
- XYZ files/XYZ all CO mechanism/monodentate_pathways-section2.2.2/1e-eta1/1e-1-eta1.xyz
- XYZ files/XYZ all CO mechanism/monodentate_pathways-section2.2.2/1e-eta1/1e-1-eta1_cosmo.xyz
- XYZ files/XYZ all CO mechanism/monodentate_pathways-section2.2.2/1e-eta1/1e-1-eta2.xyz
- XYZ files/XYZ all CO mechanism/monodentate_pathways-section2.2.2/1e-eta1/1e-1-eta2_cosmo.xyz
- XYZ files/XYZ all CO mechanism/monodentate_pathways-section2.2.2/1e-hydride/1e-hydride.xyz
- XYZ files/XYZ all CO mechanism/monodentate_pathways-section2.2.2/1e-hydride/1e-hydride_cosmo.xyz
- XYZ files/XYZ all CO mechanism/monodentate_pathways-section2.2.2/1e-mono-ago-eta1_1e-mono-hatn/1e-mono-hatn.xyz
- XYZ files/XYZ all CO mechanism/monodentate_pathways-section2.2.2/1e-mono-ago-eta1_1e-mono-hatn/1e-mono-hatn_cosmo.xyz
- XYZ files/XYZ all CO mechanism/monodentate_pathways-section2.2.2/1e-mono-ago-eta1_1e-mono-hatn/TS_II_8.xyz
- XYZ files/XYZ all CO mechanism/monodentate_pathways-section2.2.2/1e-mono-ago-eta1_1e-mono-hatn/TS_II_8_cosmo.xyz
- XYZ files/XYZ all CO mechanism/monodentate_pathways-section2.2.2/1e-mono-ago-eta1_1f-mono/1f-mono-c.xyz
- XYZ files/XYZ all CO mechanism/monodentate_pathways-section2.2.2/1e-mono-ago-eta1_1f-mono/1f-mono-c_cosmo.xyz
- XYZ files/XYZ all CO mechanism/monodentate_pathways-section2.2.2/1e-mono-ago-eta1_1f-mono/TS_II_8_d.xyz
- XYZ files/XYZ all CO mechanism/monodentate_pathways-section2.2.2/1e-mono-ago-eta1_1f-mono/TS_II_8_d_cosmo.xyz
- XYZ files/XYZ all CO mechanism/monodentate_pathways-section2.2.2/1e-mono-eta1_1e-mono-ago-eta1/1e-mono-ago-c-eta1.xyz
- XYZ files/XYZ all CO mechanism/monodentate_pathways-section2.2.2/1e-mono-eta1_1e-mono-ago-eta1/1e-mono-ago-c-eta1_cosmo.xyz
- XYZ files/XYZ all CO mechanism/monodentate_pathways-section2.2.2/1e-mono-eta1_1e-mono-ago-eta1/1e-mono-ago-eta1.xyz
- XYZ files/XYZ all CO mechanism/monodentate_pathways-section2.2.2/1e-mono-eta1_1e-mono-ago-eta1/1e-mono-ago-eta1_cosmo.xyz
- XYZ files/XYZ all CO mechanism/monodentate_pathways-section2.2.2/1e-mono-eta1_1e-mono-ago-eta1/TS_II_7.xyz
- XYZ files/XYZ all CO mechanism/monodentate_pathways-section2.2.2/1e-mono-eta1_1e-mono-ago-eta1/TS_II_7_cosmo.xyz
- XYZ files/XYZ all CO mechanism/monodentate_pathways-section2.2.2/1e-mono-hatn_1f-mono/1f-mono.xyz
- XYZ files/XYZ all CO mechanism/monodentate_pathways-section2.2.2/1e-mono-hatn_1f-mono/1f-mono_cosmo.xyz
- XYZ files/XYZ all CO mechanism/monodentate_pathways-section2.2.2/1e-mono-hatn_1f-mono/TS_II_9.xyz
- XYZ files/XYZ all CO mechanism/monodentate_pathways-section2.2.2/1e-mono-hatn_1f-mono/TS_II_9_cosmo.xyz
- XYZ files/XYZ all CO mechanism/monodentate_pathways-section2.2.2/1e-mono-v-eta2_1e-mono-eta1/1e-mono-eta1.xyz
- XYZ files/XYZ all CO mechanism/monodentate_pathways-section2.2.2/1e-mono-v-eta2_1e-mono-eta1/1e-mono-eta1_cosmo.xyz
- XYZ files/XYZ all CO mechanism/monodentate_pathways-section2.2.2/1e-mono-v-eta2_1e-mono-eta1/TS_II_6.xyz
- XYZ files/XYZ all CO mechanism/monodentate_pathways-section2.2.2/1e-mono-v-eta2_1e-mono-eta1/TS_II_6_cosmo.xyz
- XYZ files/XYZ all CO mechanism/monodentate_pathways-section2.2.2/1f-mono_1f/1f.xyz
- XYZ files/XYZ all CO mechanism/monodentate_pathways-section2.2.2/1f-mono_1f/1f_cosmo.xyz
- XYZ files/XYZ all CO mechanism/monodentate_pathways-section2.2.2/1f-mono_1f/TS_II_10.xyz
- XYZ files/XYZ all CO mechanism/monodentate_pathways-section2.2.2/1f-mono_1f/TS_II_10_cosmo.xyz
- XYZ files/XYZ all CO mechanism/monodentate_pathways-section2.2.2/1f_2-PymS/2-PymS_c.xyz
- XYZ files/XYZ all CO mechanism/monodentate_pathways-section2.2.2/1f_2-PymS/2-PymS_c_cosmo.xyz
- XYZ files/XYZ all CO mechanism/monodentate_pathways-section2.2.2/1f_2-PymS/TS_II_11.xyz
- XYZ files/XYZ all CO mechanism/monodentate_pathways-section2.2.2/1f_2-PymS/TS_II_11_cosmo.xyz
- XYZ files/XYZ all CO mechanism/pathways_via_1y-section2.2.4/1b-mono2_1e-mono2-eta2/TS_IV_7_direct.xyz
- XYZ files/XYZ all CO mechanism/pathways_via_1y-section2.2.4/1b-mono2_1e-mono2-eta2/TS_IV_7_direct_cosmo.xyz
- XYZ files/XYZ all CO mechanism/pathways_via_1y-section2.2.4/1b-mono2_1h/1h.xyz
- XYZ files/XYZ all CO mechanism/pathways_via_1y-section2.2.4/1b-mono2_1h/1h_cosmo.xyz
- XYZ files/XYZ all CO mechanism/pathways_via_1y-section2.2.4/1b-mono2_1h/TS_IV_7.xyz
- XYZ files/XYZ all CO mechanism/pathways_via_1y-section2.2.4/1b-mono2_1h/TS_IV_7_cosmo.xyz
- XYZ files/XYZ all CO mechanism/pathways_via_1y-section2.2.4/1b2_1b-mono2/1b-mono2-h.xyz
- XYZ files/XYZ all CO mechanism/pathways_via_1y-section2.2.4/1b2_1b-mono2/1b-mono2-h_cosmo.xyz
- XYZ files/XYZ all CO mechanism/pathways_via_1y-section2.2.4/1b2_1b-mono2/1b-mono2.xyz
- XYZ files/XYZ all CO mechanism/pathways_via_1y-section2.2.4/1b2_1b-mono2/1b-mono2_cosmo.xyz
- XYZ files/XYZ all CO mechanism/pathways_via_1y-section2.2.4/1b2_1b-mono2/TS5-mono2.xyz
- XYZ files/XYZ all CO mechanism/pathways_via_1y-section2.2.4/1b2_1b-mono2/TS5-mono2_cosmo.xyz
- XYZ files/XYZ all CO mechanism/pathways_via_1y-section2.2.4/1b2_1b-mono2/TS_IV_6_1.xyz
- XYZ files/XYZ all CO mechanism/pathways_via_1y-section2.2.4/1b2_1b-mono2/TS_IV_6_1_cosmo.xyz
- XYZ files/XYZ all CO mechanism/pathways_via_1y-section2.2.4/1b2_1b-mono2/TS_IV_6_2.xyz
- XYZ files/XYZ all CO mechanism/pathways_via_1y-section2.2.4/1b2_1b-mono2/TS_IV_6_2_cosmo.xyz
- XYZ files/XYZ all CO mechanism/pathways_via_1y-section2.2.4/1b_1b2/1b2.xyz
- XYZ files/XYZ all CO mechanism/pathways_via_1y-section2.2.4/1b_1b2/1b2_cosmo.xyz
- XYZ files/XYZ all CO mechanism/pathways_via_1y-section2.2.4/1b_1b2/TS4-mono2.xyz
- XYZ files/XYZ all CO mechanism/pathways_via_1y-section2.2.4/1b_1b2/TS4-mono2_cosmo.xyz
- XYZ files/XYZ all CO mechanism/pathways_via_1y-section2.2.4/1e-mono2-eta1_1e-mono2-hatn/1e_mono2-hatn.xyz
- XYZ files/XYZ all CO mechanism/pathways_via_1y-section2.2.4/1e-mono2-eta1_1e-mono2-hatn/1e_mono2-hatn_cosmo.xyz
- XYZ files/XYZ all CO mechanism/pathways_via_1y-section2.2.4/1e-mono2-eta1_1e-mono2-hatn/TS_IV_11.xyz
- XYZ files/XYZ all CO mechanism/pathways_via_1y-section2.2.4/1e-mono2-eta1_1e-mono2-hatn/TS_IV_11_cosmo.xyz
- XYZ files/XYZ all CO mechanism/pathways_via_1y-section2.2.4/1e-mono2-eta2_1e-mono2-eta1/1e_mono2-ago-eta1.xyz
- XYZ files/XYZ all CO mechanism/pathways_via_1y-section2.2.4/1e-mono2-eta2_1e-mono2-eta1/1e_mono2-ago-eta1_cosmo.xyz
- XYZ files/XYZ all CO mechanism/pathways_via_1y-section2.2.4/1e-mono2-eta2_1e-mono2-eta1/TS_IV_10.xyz
- XYZ files/XYZ all CO mechanism/pathways_via_1y-section2.2.4/1e-mono2-eta2_1e-mono2-eta1/TS_IV_10_cosmo.xyz
- XYZ files/XYZ all CO mechanism/pathways_via_1y-section2.2.4/1e-mono2-hatn_1f-mono2/1f_mono2.xyz
- XYZ files/XYZ all CO mechanism/pathways_via_1y-section2.2.4/1e-mono2-hatn_1f-mono2/1f_mono2_cosmo.xyz
- XYZ files/XYZ all CO mechanism/pathways_via_1y-section2.2.4/1e-mono2-hatn_1f-mono2/TS_IV_12.xyz
- XYZ files/XYZ all CO mechanism/pathways_via_1y-section2.2.4/1e-mono2-hatn_1f-mono2/TS_IV_12_cosmo.xyz
- XYZ files/XYZ all CO mechanism/pathways_via_1y-section2.2.4/1h_1y/1y_h2-trans-NCH3.xyz
- XYZ files/XYZ all CO mechanism/pathways_via_1y-section2.2.4/1h_1y/1y_h2-trans-NCH3_cosmo.xyz
- XYZ files/XYZ all CO mechanism/pathways_via_1y-section2.2.4/1h_1y/agg_IV_8.xyz
- XYZ files/XYZ all CO mechanism/pathways_via_1y-section2.2.4/1h_1y/agg_IV_8_cosmo.xyz
- XYZ files/XYZ all CO mechanism/pathways_via_1y-section2.2.4/1h_1y/TS_IV_8.xyz
- XYZ files/XYZ all CO mechanism/pathways_via_1y-section2.2.4/1h_1y/TS_IV_8_cosmo.xyz
- XYZ files/XYZ all CO mechanism/pathways_via_1y-section2.2.4/1y_1e-mono2-eta2/1e_mono2-h-eta2.xyz
- XYZ files/XYZ all CO mechanism/pathways_via_1y-section2.2.4/1y_1e-mono2-eta2/1e_mono2-h-eta2_cosmo.xyz
- XYZ files/XYZ all CO mechanism/pathways_via_1y-section2.2.4/1y_1e-mono2-eta2/TS_IV_9.xyz
- XYZ files/XYZ all CO mechanism/pathways_via_1y-section2.2.4/1y_1e-mono2-eta2/TS_IV_9_cosmo.xyz
- XYZ files/XYZ all CO mechanism/pathways_via_1y-section2.2.4/2-PymS/2-PymS_c3.xyz
- XYZ files/XYZ all CO mechanism/pathways_via_1y-section2.2.4/2-PymS/2-PymS_c3_cosmo.xyz
- XYZ files/XYZ all CO mechanism/side-pathways-section2.2.5/1a2_1j-eta2/1j_v-eta2.xyz
- XYZ files/XYZ all CO mechanism/side-pathways-section2.2.5/1a2_1j-eta2/1j_v-eta2_cosmo.xyz
- XYZ files/XYZ all CO mechanism/side-pathways-section2.2.5/1a2_1j-eta2/agg3_5_ethine.xyz
- XYZ files/XYZ all CO mechanism/side-pathways-section2.2.5/1a2_1j-eta2/agg3_5_ethine_cosmo.xyz
- XYZ files/XYZ all CO mechanism/side-pathways-section2.2.5/1a2_1j-eta2/TS3_5_ethine.xyz
- XYZ files/XYZ all CO mechanism/side-pathways-section2.2.5/1a2_1j-eta2/TS3_5_ethine_cosmo.xyz
- XYZ files/XYZ all CO mechanism/side-pathways-section2.2.5/1j-ago-eta1_1e-eta1/1e_3-eta1.xyz
- XYZ files/XYZ all CO mechanism/side-pathways-section2.2.5/1j-ago-eta1_1e-eta1/1e_3-eta1_cosmo.xyz
- XYZ files/XYZ all CO mechanism/side-pathways-section2.2.5/1j-ago-eta1_1e-eta1/agg_V_5.xyz
- XYZ files/XYZ all CO mechanism/side-pathways-section2.2.5/1j-ago-eta1_1e-eta1/agg_V_5_cosmo.xyz
- XYZ files/XYZ all CO mechanism/side-pathways-section2.2.5/1j-ago-eta1_1e-eta1/TS_V_5.xyz
- XYZ files/XYZ all CO mechanism/side-pathways-section2.2.5/1j-ago-eta1_1e-eta1/TS_V_5_cosmo.xyz
- XYZ files/XYZ all CO mechanism/side-pathways-section2.2.5/1j-ago-eta1_1k/1j-hatn.xyz
- XYZ files/XYZ all CO mechanism/side-pathways-section2.2.5/1j-ago-eta1_1k/1j-hatn_cosmo.xyz
- XYZ files/XYZ all CO mechanism/side-pathways-section2.2.5/1j-ago-eta1_1k/1k.xyz
- XYZ files/XYZ all CO mechanism/side-pathways-section2.2.5/1j-ago-eta1_1k/1k_cosmo.xyz
- XYZ files/XYZ all CO mechanism/side-pathways-section2.2.5/1j-ago-eta1_1k/TS_V_6_hatn.xyz
- XYZ files/XYZ all CO mechanism/side-pathways-section2.2.5/1j-ago-eta1_1k/TS_V_6_hatn_cosmo.xyz
- XYZ files/XYZ all CO mechanism/side-pathways-section2.2.5/1j-eta2_1j-ago-eta1/1j_ago-eta1.xyz
- XYZ files/XYZ all CO mechanism/side-pathways-section2.2.5/1j-eta2_1j-ago-eta1/1j_ago-eta1_cosmo.xyz
- XYZ files/XYZ all CO mechanism/side-pathways-section2.2.5/1j-eta2_1j-ago-eta1/TS_V_4.xyz
- XYZ files/XYZ all CO mechanism/side-pathways-section2.2.5/1j-eta2_1j-ago-eta1/TS_V_4_cosmo.xyz
- XYZ files/XYZ all CO mechanism/until_1b-section2.1/1/1.xyz
- XYZ files/XYZ all CO mechanism/until_1b-section2.1/1/1_cosmo.xyz
- XYZ files/XYZ all CO mechanism/until_1b-section2.1/1a-prime_1a/1a1.xyz
- XYZ files/XYZ all CO mechanism/until_1b-section2.1/1a-prime_1a/1a1_axdiss.xyz
- XYZ files/XYZ all CO mechanism/until_1b-section2.1/1a-prime_1a/1a1_axdiss_cosmo.xyz
- XYZ files/XYZ all CO mechanism/until_1b-section2.1/1a-prime_1a/1a1_cosmo.xyz
- XYZ files/XYZ all CO mechanism/until_1b-section2.1/1a-prime_1a/1a2-c.xyz
- XYZ files/XYZ all CO mechanism/until_1b-section2.1/1a-prime_1a/1a2-c2.xyz
- XYZ files/XYZ all CO mechanism/until_1b-section2.1/1a-prime_1a/1a2-c2_cosmo.xyz
- XYZ files/XYZ all CO mechanism/until_1b-section2.1/1a-prime_1a/1a2-c_cosmo.xyz
- XYZ files/XYZ all CO mechanism/until_1b-section2.1/1a-prime_1a/1a2.xyz
- XYZ files/XYZ all CO mechanism/until_1b-section2.1/1a-prime_1a/1a2_axdiss.xyz
- XYZ files/XYZ all CO mechanism/until_1b-section2.1/1a-prime_1a/1a2_axdiss_cosmo.xyz
- XYZ files/XYZ all CO mechanism/until_1b-section2.1/1a-prime_1a/1a2_cosmo.xyz
- XYZ files/XYZ all CO mechanism/until_1b-section2.1/1a-prime_1a/TS2_1.xyz
- XYZ files/XYZ all CO mechanism/until_1b-section2.1/1a-prime_1a/TS2_1_cosmo.xyz
- XYZ files/XYZ all CO mechanism/until_1b-section2.1/1a-prime_1a/TS2_2.xyz
- XYZ files/XYZ all CO mechanism/until_1b-section2.1/1a-prime_1a/TS2_2_cosmo.xyz
- XYZ files/XYZ all CO mechanism/until_1b-section2.1/1a-prime_1b-prime-ethine/1b-prime_1-ethine.xyz
- XYZ files/XYZ all CO mechanism/until_1b-section2.1/1a-prime_1b-prime-ethine/1b-prime_1-ethine_cosmo.xyz
- XYZ files/XYZ all CO mechanism/until_1b-section2.1/1a-prime_1b-prime-ethine/1b-prime_2-ethine.xyz
- XYZ files/XYZ all CO mechanism/until_1b-section2.1/1a_1b/1b.xyz
- XYZ files/XYZ all CO mechanism/until_1b-section2.1/1a_1b/1b_1_III.xyz
- XYZ files/XYZ all CO mechanism/until_1b-section2.1/1a_1b/1b_1_III_cosmo.xyz
- XYZ files/XYZ all CO mechanism/until_1b-section2.1/1a_1b/1b_2_III.xyz
- XYZ files/XYZ all CO mechanism/until_1b-section2.1/1a_1b/1b_2_III_cosmo.xyz
- XYZ files/XYZ all CO mechanism/until_1b-section2.1/1a_1b/1b_c.xyz
- XYZ files/XYZ all CO mechanism/until_1b-section2.1/1a_1b/1b_cosmo.xyz
- XYZ files/XYZ all CO mechanism/until_1b-section2.1/1a_1b/1b_c_cosmo.xyz
- XYZ files/XYZ all CO mechanism/until_1b-section2.1/1a_1b/agg3_1.xyz
- XYZ files/XYZ all CO mechanism/until_1b-section2.1/1a_1b/agg3_1_cosmo.xyz
- XYZ files/XYZ all CO mechanism/until_1b-section2.1/1a_1b/agg3_2.xyz
- XYZ files/XYZ all CO mechanism/until_1b-section2.1/1a_1b/agg3_2_cosmo.xyz
- XYZ files/XYZ all CO mechanism/until_1b-section2.1/1a_1b/TS3_1.xyz
- XYZ files/XYZ all CO mechanism/until_1b-section2.1/1a_1b/TS3_1_cosmo.xyz
- XYZ files/XYZ all CO mechanism/until_1b-section2.1/1a_1b/TS3_2.xyz
- XYZ files/XYZ all CO mechanism/until_1b-section2.1/1a_1b/TS3_2_cosmo.xyz
- XYZ files/XYZ all CO mechanism/until_1b-section2.1/1a_1b-ethine/1b_1_ethine.xyz
- XYZ files/XYZ all CO mechanism/until_1b-section2.1/1a_1b-ethine/1b_1_ethine_cosmo.xyz
- XYZ files/XYZ all CO mechanism/until_1b-section2.1/1a_1b-ethine/1b_2_ethine.xyz
- XYZ files/XYZ all CO mechanism/until_1b-section2.1/1a_1b-ethine/1b_2_ethine_cosmo.xyz
- XYZ files/XYZ all CO mechanism/until_1b-section2.1/1a_1b-ethine/1b_3_ethine.xyz
- XYZ files/XYZ all CO mechanism/until_1b-section2.1/1a_1b-ethine/1b_3_ethine_cosmo.xyz
- XYZ files/XYZ all CO mechanism/until_1b-section2.1/1a_1b-ethine/1b_4_ethine.xyz
- XYZ files/XYZ all CO mechanism/until_1b-section2.1/1a_1b-ethine/1b_4_ethine_cosmo.xyz
- XYZ files/XYZ all CO mechanism/until_1b-section2.1/1a_1b-ethine/1j_v-eta2.xyz
- XYZ files/XYZ all CO mechanism/until_1b-section2.1/1a_1b-ethine/1j_v-eta2_cosmo.xyz
- XYZ files/XYZ all CO mechanism/until_1b-section2.1/1a_1b-ethine/agg3_2_ethine.xyz
- XYZ files/XYZ all CO mechanism/until_1b-section2.1/1a_1b-ethine/agg3_2_ethine_cosmo.xyz
- XYZ files/XYZ all CO mechanism/until_1b-section2.1/1a_1b-ethine/agg3_4_ethine.xyz
- XYZ files/XYZ all CO mechanism/until_1b-section2.1/1a_1b-ethine/agg3_4_ethine_cosmo.xyz
- XYZ files/XYZ all CO mechanism/until_1b-section2.1/1a_1b-ethine/agg3_5_ethine.xyz
- XYZ files/XYZ all CO mechanism/until_1b-section2.1/1a_1b-ethine/agg3_5_ethine_cosmo.xyz
- XYZ files/XYZ all CO mechanism/until_1b-section2.1/1a_1b-ethine/TS3_2_ethine.xyz
- XYZ files/XYZ all CO mechanism/until_1b-section2.1/1a_1b-ethine/TS3_2_ethine_cosmo.xyz
- XYZ files/XYZ all CO mechanism/until_1b-section2.1/1a_1b-ethine/TS3_4_ethine.xyz
- XYZ files/XYZ all CO mechanism/until_1b-section2.1/1a_1b-ethine/TS3_4_ethine_cosmo.xyz
- XYZ files/XYZ all CO mechanism/until_1b-section2.1/1a_1b-ethine/TS3_5_ethine.xyz
- XYZ files/XYZ all CO mechanism/until_1b-section2.1/1a_1b-ethine/TS3_5_ethine_cosmo.xyz
- XYZ files/XYZ all CO mechanism/until_1b-section2.1/1_1a-prime/1a-prime_1.xyz
- XYZ files/XYZ all CO mechanism/until_1b-section2.1/1_1a-prime/1a-prime_1_cosmo.xyz
- XYZ files/XYZ all CO mechanism/until_1b-section2.1/1_1a-prime/1a-prime_2.xyz
- XYZ files/XYZ all CO mechanism/until_1b-section2.1/1_1a-prime/1a-prime_2_cosmo.xyz
- XYZ files/XYZ all CO mechanism/until_1b-section2.1/1_1a-prime/1a-prime_3.xyz
- XYZ files/XYZ all CO mechanism/until_1b-section2.1/1_1a-prime/1a-prime_3_cosmo.xyz
- XYZ files/XYZ all CO mechanism/until_1b-section2.1/1_1a-prime/agg1_1.xyz
- XYZ files/XYZ all CO mechanism/until_1b-section2.1/1_1a-prime/agg1_1_cosmo.xyz
- XYZ files/XYZ all CO mechanism/until_1b-section2.1/1_1a-prime/agg1_2.xyz
- XYZ files/XYZ all CO mechanism/until_1b-section2.1/1_1a-prime/agg1_2_cosmo.xyz
- XYZ files/XYZ all CO mechanism/until_1b-section2.1/1_1a-prime/TS1_1.xyz
- XYZ files/XYZ all CO mechanism/until_1b-section2.1/1_1a-prime/TS1_1_cosmo.xyz
- XYZ files/XYZ all CO mechanism/until_1b-section2.1/1_1a-prime/TS1_2.xyz
- XYZ files/XYZ all CO mechanism/until_1b-section2.1/1_1a-prime/TS1_2_cosmo.xyz
- XYZ files/XYZ all CO mechanism/until_1b-section2.1/1_1a-prime-ethine/1a-prime_1_ethine.xyz
- XYZ files/XYZ all CO mechanism/until_1b-section2.1/1_1a-prime-ethine/1a-prime_1_ethine_cosmo.xyz
- XYZ files/XYZ all CO mechanism/until_1b-section2.1/1_1a-prime-ethine/1a-prime_2_ethine.xyz
- XYZ files/XYZ all CO mechanism/until_1b-section2.1/1_1a-prime-ethine/1a-prime_2_ethine_cosmo.xyz
- XYZ files/XYZ all CO mechanism/until_1b-section2.1/1_1a-prime-ethine/agg1_1_ethine.xyz
- XYZ files/XYZ all CO mechanism/until_1b-section2.1/1_1a-prime-ethine/agg1_1_ethine_cosmo.xyz
- XYZ files/XYZ all CO mechanism/until_1b-section2.1/1_1a-prime-ethine/agg1_2_ethine.xyz
- XYZ files/XYZ all CO mechanism/until_1b-section2.1/1_1a-prime-ethine/agg1_2_ethine_cosmo.xyz
- XYZ files/XYZ all CO mechanism/until_1b-section2.1/1_1a-prime-ethine/TS1_1_ethine.xyz
- XYZ files/XYZ all CO mechanism/until_1b-section2.1/1_1a-prime-ethine/TS1_1_ethine_cosmo.xyz
- XYZ files/XYZ all CO mechanism/until_1b-section2.1/1_1a-prime-ethine/TS1_2_ethine.xyz
- XYZ files/XYZ all CO mechanism/until_1b-section2.1/1_1a-prime-ethine/TS1_2_ethine_cosmo.xyz
- XYZ files/XYZ all Oxo mechanism/3/3.xyz
- XYZ files/XYZ all Oxo mechanism/3/3_cosmo.xyz
- XYZ files/XYZ all Oxo mechanism/3a-prime_3a/3a.xyz
- XYZ files/XYZ all Oxo mechanism/3a-prime_3a/3a_c.xyz
- XYZ files/XYZ all Oxo mechanism/3a-prime_3a/3a_cosmo.xyz
[truncated: 130 more entries]
