# Supplementary material for: Understanding the Carbyne Formation from C2H2 Complexes
Source: J Am Chem Soc. 2024 Nov 15;146(47):32392–402. doi: 10.1021/jacs.4c07724 (PMC11613314; doi:10.1021/jacs.4c07724)
Supplement: Supplementary file 3 — ja4c07724_si_003.zip [file ja4c07724_si_003.zip › XYZ files/XYZ all CO mechanism/main_proposal-section2.2.3/1b-primeprime_1c-eta2/1ch-eta2.xyz]

78
Energy =
W    -1.4164324   -0.8451129   -1.0259557 
C     0.8220419   -0.6413279   -0.8496198 
H     1.1922131    0.3172865   -0.3902777 
C     0.1005212   -1.6317518   -0.0860052 
H     0.4770589   -2.3808727    0.6306028 
C    -1.4345587   -2.1653575   -2.4924872 
O    -1.5573368   -2.9920829   -3.3291419 
S     1.9230279    2.5585599   -0.1233408 
N     2.7906710    2.3522112    2.3917523 
C     2.9317937    1.8934215    1.1082245 
N     3.8340482    0.9144771    0.7773649 
C     4.6889349    0.5236237    1.7233734 
C     5.6287481   -0.6080555    1.3381935 
C     4.6972431    1.0307434    3.0262461 
H     5.4300199    0.7047318    3.7757219 
C     3.6568190    1.9465525    3.3232396 
C     3.4906216    2.5029375    4.7133525 
H     2.5084585    3.0029704    4.7969396 
H     4.2800329    3.2558168    4.9227262 
H     3.5817787    1.7124195    5.4852171 
S    -3.9089474   -0.1480022   -1.3115260 
N    -2.1914949    0.6579626    0.4551313 
C    -3.4992780    0.8519721    0.0550371 
N    -4.3649078    1.6766251    0.6397789 
C    -3.9233093    2.3280303    1.7269417 
C    -4.9324674    3.2673138    2.3725011 
C    -2.6393319    2.1604829    2.2519089 
H    -2.3129747    2.6934524    3.1530978 
C    -1.7535567    1.2929825    1.5748795 
C    -0.3549465    1.0995847    2.0173196 
H    -0.0357491    0.0465890    1.8873679 
H    -0.1994974    1.4295539    3.0593834 
H     0.3203368    1.7214609    1.3639216 
F     6.0092573   -0.5529256    0.0452760 
F     5.0136943   -1.8195632    1.5157837 
F     6.7431521   -0.6250007    2.1009296 
F    -6.0340983    2.5957545    2.7698591 
F    -5.3228737    4.2258878    1.5076966 
F    -4.4084774    3.8799980    3.4613193 
P    -1.1813725    1.1617654   -2.5943893 
C    -2.2305088    1.0456361   -4.1098015 
H    -3.2914856    0.9631539   -3.8068128 
H    -1.9522368    0.1324794   -4.6722379 
H    -2.0900627    1.9355262   -4.7555532 
C    -1.6566886    2.7909370   -1.8693787 
H    -0.9649923    3.0153505   -1.0321106 
H    -2.6974162    2.7634092   -1.4958166 
H    -1.5704682    3.5860593   -2.6364100 
C     0.4595291    1.5862065   -3.3071775 
H     1.1611049    1.8083885   -2.4743357 
H     0.3663856    2.4777398   -3.9596946 
H     0.8387025    0.7421074   -3.9123780 
P    -2.6696601   -2.5795376    0.2931050 
C    -1.6810801   -3.9624843    1.0191285 
H    -0.9985638   -3.5746767    1.7990673 
H    -1.0769727   -4.4385297    0.2228148 
H    -2.3508271   -4.7187729    1.4742071 
C    -3.6142077   -2.0013611    1.7730594 
H    -4.3880810   -1.2761653    1.4566048 
H    -2.9219279   -1.4986234    2.4764434 
H    -4.1044153   -2.8534512    2.2844541 
C    -3.9357253   -3.5196188   -0.6627861 
H    -4.6914683   -2.8088759   -1.0467504 
H    -4.4277634   -4.2811330   -0.0254022 
H    -3.4431195   -4.0133529   -1.5229604 
P     2.1467888   -1.2726221   -1.8887930 
C     2.9941390   -2.6286190   -1.0060527 
C     3.4372884   -0.0526714   -2.2379786 
H     2.2724958   -3.4444615   -0.8080162 
H     3.3901233   -2.2409011   -0.0489879 
H     3.8323907   -3.0200265   -1.6145903 
H     3.0539175    0.7612769   -2.8766064 
H     4.2841260   -0.5667613   -2.7334311 
H     3.7508992    0.3712210   -1.2521724 
C     1.6116267   -2.0367121   -3.4607210 
H     1.0024962   -2.9370896   -3.2633110 
H     2.5108704   -2.3161500   -4.0440168 
H     0.9933196   -1.3283173   -4.0413319 
