# Supplementary material for: Understanding the Carbyne Formation from C2H2 Complexes
Source: J Am Chem Soc. 2024 Nov 15;146(47):32392–402. doi: 10.1021/jacs.4c07724 (PMC11613314; doi:10.1021/jacs.4c07724)
Supplement: Supplementary file 3 — ja4c07724_si_003.zip [file ja4c07724_si_003.zip › XYZ files/XYZ all CO mechanism/main_proposal-section2.2.3/1b-primeprime_1c-eta2/1ch-eta2_cosmo.xyz]

78
Energy =
W    -1.4103555   -0.8441566   -1.0336549 
C     0.8265010   -0.6493887   -0.8836085 
H     1.2130835    0.2858903   -0.4074217 
C     0.1097482   -1.6421098   -0.1151881 
H     0.4870641   -2.4022052    0.5882933 
C    -1.4488012   -2.1668201   -2.4961297 
O    -1.5953775   -2.9902947   -3.3336470 
S     2.0146569    2.6932953   -0.1598363 
N     2.8236966    2.4906193    2.3787245 
C     2.9791072    2.0129173    1.1019136 
N     3.8578784    1.0061835    0.7978857 
C     4.6192883    0.5373378    1.7877509 
C     5.5321301   -0.6244845    1.4256590 
C     4.5643164    0.9989712    3.1060580 
H     5.2120549    0.5990541    3.8970612 
C     3.5968212    2.0034803    3.3559501 
C     3.4127971    2.5664865    4.7394881 
H     2.4947181    3.1810876    4.7777544 
H     4.2769539    3.2093361    5.0111432 
H     3.3587982    1.7609818    5.4991489 
S    -3.9115598   -0.1339689   -1.2930678 
N    -2.1625152    0.6569434    0.4471131 
C    -3.4756347    0.8573432    0.0685182 
N    -4.3261709    1.6863968    0.6736246 
C    -3.8620854    2.3258548    1.7601648 
C    -4.8555473    3.2651664    2.4234616 
C    -2.5718722    2.1467168    2.2650002 
H    -2.2268770    2.6655412    3.1676227 
C    -1.7045257    1.2811489    1.5635528 
C    -0.2982647    1.0669051    1.9810297 
H    -0.0167759   -0.0008397    1.8841519 
H    -0.1185816    1.4222296    3.0108756 
H     0.3740786    1.6454554    1.2947216 
F     5.9796395   -0.5586310    0.1557699 
F     4.8667131   -1.8130597    1.5514058 
F     6.6080437   -0.6965670    2.2420998 
F    -5.9634769    2.6000586    2.8245452 
F    -5.2549236    4.2332720    1.5671936 
F    -4.3244379    3.8704326    3.5098948 
P    -1.1830930    1.1547186   -2.6188900 
C    -2.2131510    1.0124853   -4.1428963 
H    -3.2763494    0.9107503   -3.8538276 
H    -1.9060160    0.1056474   -4.7005740 
H    -2.0813132    1.9044192   -4.7873646 
C    -1.6920205    2.7816880   -1.9103017 
H    -1.0219657    3.0183827   -1.0594902 
H    -2.7400618    2.7446819   -1.5588898 
H    -1.5986241    3.5720842   -2.6812285 
C     0.4594447    1.5983637   -3.3111034 
H     1.1504254    1.8244848   -2.4719129 
H     0.3585055    2.4897137   -3.9624997 
H     0.8554427    0.7622485   -3.9156265 
P    -2.6389017   -2.5868685    0.3185239 
C    -1.6354579   -3.9690088    1.0141504 
H    -0.9376027   -3.5852251    1.7822971 
H    -1.0502908   -4.4449219    0.2035947 
H    -2.3023810   -4.7215842    1.4789978 
C    -3.5387356   -1.9955798    1.8180359 
H    -4.3170942   -1.2661533    1.5231689 
H    -2.8225391   -1.5019762    2.5038199 
H    -4.0203269   -2.8461188    2.3397745 
C    -3.9328375   -3.5159004   -0.6080786 
H    -4.6931248   -2.8042154   -0.9811457 
H    -4.4141981   -4.2686261    0.0473722 
H    -3.4611024   -4.0233329   -1.4719882 
P     2.1340625   -1.2923135   -1.9485742 
C     2.9497641   -2.6840344   -1.0988050 
C     3.4375318   -0.0750055   -2.2590788 
H     2.2093315   -3.4863575   -0.9150172 
H     3.3601475   -2.3300976   -0.1350334 
H     3.7691959   -3.0811673   -1.7286756 
H     3.0696167    0.7339591   -2.9138910 
H     4.2905508   -0.5929358   -2.7391707 
H     3.7326379    0.3523250   -1.2724333 
C     1.5839454   -1.9979546   -3.5362998 
H     0.9849288   -2.9087715   -3.3574321 
H     2.4827276   -2.2589392   -4.1284794 
H     0.9660175   -1.2717522   -4.0944369 
