# Supplementary material for: Understanding the Carbyne Formation from C2H2 Complexes
Source: J Am Chem Soc. 2024 Nov 15;146(47):32392–402. doi: 10.1021/jacs.4c07724 (PMC11613314; doi:10.1021/jacs.4c07724)
Supplement: Supplementary file 3 — ja4c07724_si_003.zip [file ja4c07724_si_003.zip › XYZ files/XYZ all CO mechanism/main_proposal-section2.2.3/1b-primeprime_1c-eta2/1cv-eta2.xyz]

78
Energy =
W    -1.3312612   -0.1742374   -0.5620635 
C     0.2595793    0.3488995   -1.5390007 
H     1.0073630    1.1033678   -1.8281845 
C     0.4603693   -1.0826651   -1.6144452 
H     1.2623803   -1.5590305   -1.0070117 
C    -1.4147569   -2.1503778   -0.5920639 
O    -1.4849967   -3.3280190   -0.5621458 
S     3.7159437   -0.2298192   -2.2076250 
N     5.5402880   -1.5257738   -0.7563129 
C     4.2166804   -1.4653124   -1.1232077 
N     3.2967466   -2.3745052   -0.6472138 
C     3.7571860   -3.4099589    0.0601636 
C     2.6847892   -4.3715611    0.5451747 
C     5.1009009   -3.6028926    0.3816606 
H     5.4486851   -4.4722332    0.9539241 
C     5.9717707   -2.5588888   -0.0369397 
C     7.4330923   -2.5891219    0.3315683 
H     7.9191028   -1.6603255   -0.0178389 
H     7.9384892   -3.4589400   -0.1386458 
H     7.5689933   -2.6909624    1.4281462 
S    -3.3595180    0.0000335    1.0656311 
N    -1.9026468    1.8998253    0.0671850 
C    -2.9779316    1.6876227    0.9150391 
N    -3.6553548    2.6492409    1.5412257 
C    -3.2500877    3.9076149    1.3309609 
C    -4.0457029    4.9810770    2.0600733 
C    -2.1731590    4.2331802    0.4950783 
H    -1.8634960    5.2738288    0.3393764 
C    -1.4971381    3.1780920   -0.1462050 
C    -0.3409367    3.4260835   -1.0596872 
H     0.5833271    2.9795323   -0.6408301 
H    -0.1791754    4.5078692   -1.2151576 
H    -0.5076918    2.9281113   -2.0351051 
F     1.9151147   -4.8335765   -0.4771248 
F     1.8368545   -3.7616697    1.4207433 
F     3.2015959   -5.4478311    1.1746995 
F    -3.9941178    4.8018664    3.3952324 
F    -5.3427616    4.9580198    1.6887801 
F    -3.5608174    6.2180269    1.7891517 
P    -3.1934009    0.0984012   -2.2516565 
C    -4.3882173   -1.3065624   -2.3052903 
H    -4.8088870   -1.4215364   -1.2871494 
H    -3.8612534   -2.2448681   -2.5645621 
H    -5.2080219   -1.1220743   -3.0282553 
C    -4.3371277    1.5303009   -1.9815166 
H    -3.7688395    2.4796019   -2.0212908 
H    -4.8140936    1.4418036   -0.9874845 
H    -5.1222581    1.5421368   -2.7631991 
C    -2.7864811    0.3898528   -4.0358815 
H    -2.1625714    1.3023431   -4.1050881 
H    -3.7116975    0.5349146   -4.6296853 
H    -2.2159089   -0.4540937   -4.4626642 
P    -0.0693706   -0.3067481    1.6032945 
C     1.7574240   -0.3767632    1.4570025 
H     2.1161153    0.4933832    0.8737512 
H     2.0571722   -1.2861872    0.9017406 
H     2.2277099   -0.3872845    2.4604360 
C    -0.3192125    1.1152843    2.7554738 
H    -1.3883701    1.1997020    3.0288605 
H     0.0037087    2.0545576    2.2662639 
H     0.2792365    0.9625810    3.6754338 
C    -0.4928819   -1.7539755    2.6557570 
H    -1.5807883   -1.7351552    2.8606806 
H     0.0695569   -1.7292815    3.6104704 
H    -0.2417809   -2.6807064    2.1067408 
P     0.5690250   -1.8655772   -3.2491108 
C     1.9478444   -3.0310626   -3.3840858 
C     0.8143947   -0.5918712   -4.5232388 
H     1.9080361   -3.7426148   -2.5396474 
H     2.8775304   -2.4270184   -3.3102807 
H     1.8771425   -3.5625807   -4.3537554 
H     0.0708777    0.2153462   -4.3895318 
H     0.7372911   -1.0226737   -5.5399700 
H     1.8309752   -0.1870530   -4.3393384 
C    -0.9146335   -2.8414575   -3.6831777 
H    -0.9633502   -3.7175450   -3.0093367 
H    -0.8553714   -3.1766226   -4.7368665 
H    -1.8270453   -2.2406961   -3.5250276 
