# Supplementary material for: Understanding the Carbyne Formation from C2H2 Complexes
Source: J Am Chem Soc. 2024 Nov 15;146(47):32392–402. doi: 10.1021/jacs.4c07724 (PMC11613314; doi:10.1021/jacs.4c07724)
Supplement: Supplementary file 3 — ja4c07724_si_003.zip [file ja4c07724_si_003.zip › XYZ files/XYZ all CO mechanism/main_proposal-section2.2.3/1b-primeprime_1c-eta2/1cv-eta2_cosmo.xyz]

78
Energy =
W    -1.2968964   -0.1316950   -0.5459526 
C     0.2690359    0.4456661   -1.5279847 
H     0.9660966    1.2460760   -1.8168048 
C     0.5081233   -0.9796655   -1.6209574 
H     1.3208242   -1.4414073   -1.0186514 
C    -1.2831486   -2.1032424   -0.5577313 
O    -1.2977362   -3.2855686   -0.5090915 
S     3.9876533   -0.1265007   -1.8920986 
N     5.7099091   -1.7647697   -0.6650343 
C     4.3874258   -1.5166027   -0.9587052 
N     3.3860259   -2.3557238   -0.5341247 
C     3.7415719   -3.4824121    0.0858658 
C     2.5756594   -4.3547225    0.5251968 
C     5.0616927   -3.8473436    0.3568759 
H     5.3235262   -4.7861753    0.8611583 
C     6.0396283   -2.8937572   -0.0317687 
C     7.4967028   -3.1321330    0.2647688 
H     8.0945666   -2.2617536   -0.0620919 
H     7.8601455   -4.0389739   -0.2625327 
H     7.6585343   -3.3053062    1.3486727 
S    -3.3089046   -0.0242661    1.1177982 
N    -1.9683154    1.9238905    0.0545864 
C    -3.0102809    1.6765772    0.9303300 
N    -3.7194327    2.6160896    1.5570788 
C    -3.3832936    3.8899183    1.3051662 
C    -4.2077824    4.9319856    2.0419438 
C    -2.3548142    4.2509135    0.4280602 
H    -2.1049648    5.3006875    0.2318645 
C    -1.6407486    3.2156933   -0.2071665 
C    -0.5327085    3.5033181   -1.1644210 
H     0.4314492    3.1460573   -0.7494293 
H    -0.4548066    4.5858442   -1.3687994 
H    -0.6919751    2.9521141   -2.1121304 
F     1.7354341   -4.6346370   -0.5047609 
F     1.8301853   -3.7329782    1.4789124 
F     2.9821524   -5.5350808    1.0435331 
F    -4.0939328    4.7853032    3.3818131 
F    -5.5205919    4.8220853    1.7346553 
F    -3.8171461    6.1893201    1.7313749 
P    -3.1973469    0.0372970   -2.2289662 
C    -4.3107061   -1.4306432   -2.2592747 
H    -4.7144950   -1.5701442   -1.2374112 
H    -3.7374745   -2.3374575   -2.5321729 
H    -5.1457235   -1.2868889   -2.9736223 
C    -4.4036329    1.4104963   -1.9461208 
H    -3.8856261    2.3868226   -2.0100152 
H    -4.8623858    1.3067974   -0.9452889 
H    -5.1982767    1.3693676   -2.7168201 
C    -2.8171379    0.3397531   -4.0121212 
H    -2.2252624    1.2724100   -4.0925392 
H    -3.7585233    0.4539681   -4.5861644 
H    -2.2342395   -0.4899640   -4.4496855 
P    -0.0148312   -0.1752443    1.6105688 
C     1.8103519   -0.2620912    1.4527857 
H     2.1680781    0.5819672    0.8320042 
H     2.1009003   -1.1950564    0.9324211 
H     2.2829801   -0.2316247    2.4548932 
C    -0.2463552    1.2970892    2.6986960 
H    -1.3104788    1.3932692    2.9872992 
H     0.0678957    2.2109687    2.1581703 
H     0.3674348    1.1859882    3.6144645 
C    -0.4203815   -1.5763359    2.7315061 
H    -1.5034925   -1.5491704    2.9590820 
H     0.1620805   -1.5080566    3.6719664 
H    -0.1796450   -2.5251051    2.2162997 
P     0.6022117   -1.7462741   -3.2673085 
C     2.0722762   -2.7912058   -3.4035180 
C     0.7659740   -0.4386082   -4.5159253 
H     2.0322653   -3.5743177   -2.6251368 
H     2.9504336   -2.1348632   -3.2230701 
H     2.1030711   -3.2433602   -4.4138331 
H    -0.0322834    0.3139260   -4.3822174 
H     0.7243331   -0.8641090   -5.5364738 
H     1.7485794    0.0419273   -4.3380026 
C    -0.8096862   -2.8164110   -3.6849112 
H    -0.7976890   -3.6889057   -3.0052061 
H    -0.7202469   -3.1537502   -4.7354661 
H    -1.7616300   -2.2764957   -3.5424835 
