# Supplementary material for: Understanding the Carbyne Formation from C2H2 Complexes
Source: J Am Chem Soc. 2024 Nov 15;146(47):32392–402. doi: 10.1021/jacs.4c07724 (PMC11613314; doi:10.1021/jacs.4c07724)
Supplement: Supplementary file 3 — ja4c07724_si_003.zip [file ja4c07724_si_003.zip › XYZ files/XYZ all CO mechanism/main_proposal-section2.2.3/1b-primeprime_1c-eta2/TS7.xyz]

78
Energy =
W    -1.5525872   -0.5111018   -0.6360893 
C     0.6262857   -0.3327910   -1.0902960 
H     1.1042300    0.6299446   -1.3646182 
C     0.1727651   -0.4504961    0.2878033 
H     0.7857483   -0.5226563    1.1948449 
C    -1.4784418   -2.4585388   -0.8917548 
O    -1.4936490   -3.6361118   -1.0255652 
S     2.2645465    1.6730521    1.1182746 
N     4.1202982    1.4131414    3.0065486 
C     3.4642740    0.7890094    1.9770163 
N     3.7578536   -0.5009993    1.5937105 
C     4.8205236   -1.0752104    2.1668290 
C     5.1187247   -2.4943187    1.7082171 
C     5.6128065   -0.4659088    3.1434342 
H     6.4900172   -0.9619541    3.5776529 
C     5.1703805    0.8144493    3.5670434 
C     5.8818623    1.5530325    4.6708339 
H     5.2542873    2.3959594    5.0136243 
H     6.8440467    1.9661978    4.3000710 
H     6.1204557    0.8857539    5.5233097 
S    -4.1495379   -0.3541637   -0.8023994 
N    -2.4217904    1.5389775   -0.4098254 
C    -3.7832686    1.3238548   -0.5079060 
N    -4.7118100    2.2702454   -0.3754658 
C    -4.2698940    3.5080403   -0.1082507 
C    -5.3561446    4.5564953    0.0895315 
C    -2.9126304    3.8342335   -0.0003437 
H    -2.5829894    4.8592687    0.2083887 
C    -1.9730823    2.7969686   -0.1713993 
C    -0.5050999    3.0163648   -0.0904455 
H    -0.0680404    2.5220274    0.8072803 
H    -0.2488613    4.0901011   -0.0544999 
H     0.0061793    2.5408657   -0.9521134 
F     5.1791026   -2.5850511    0.3506318 
F     4.1507186   -3.3586818    2.1115656 
F     6.2932695   -2.9541775    2.1908023 
F    -6.1349989    4.2466622    1.1473797 
F    -6.1502882    4.6480435   -0.9963505 
F    -4.8213245    5.7811118    0.3155755 
P    -1.7892775   -0.0076239   -3.1236751 
C    -2.4338656   -1.4199873   -4.1203994 
H    -3.4180427   -1.7068702   -3.7007698 
H    -1.7507322   -2.2850653   -4.0211500 
H    -2.5500620   -1.1537689   -5.1903246 
C    -2.9529637    1.3478859   -3.6089579 
H    -2.6179071    2.3042579   -3.1626625 
H    -3.9689345    1.1179782   -3.2373438 
H    -2.9770461    1.4511383   -4.7118709 
C    -0.2930567    0.5324146   -4.0620933 
H     0.0993459    1.4594631   -3.6012834 
H    -0.5412918    0.7251317   -5.1252242 
H     0.4970003   -0.2355076   -4.0018841 
P    -2.2968062   -0.9871567    1.7193573 
C    -0.9924838   -1.4691404    2.9319337 
H    -0.2983782   -0.6224994    3.0955539 
H    -0.4150535   -2.3245490    2.5318346 
H    -1.4541975   -1.7550463    3.8976164 
C    -3.1354783    0.3914216    2.6193681 
H    -4.0573905    0.6855218    2.0825927 
H    -2.4520295    1.2619746    2.6634200 
H    -3.4008402    0.0824555    3.6498609 
C    -3.4918386   -2.3820681    1.8902089 
H    -4.4030167   -2.1461433    1.3089280 
H    -3.7581652   -2.5476470    2.9532248 
H    -3.0322730   -3.2997384    1.4741220 
P     1.7632558   -1.6489047   -1.5494734 
C     1.9661113   -2.7988703   -0.1638337 
C     3.3844017   -0.8917424   -1.8627770 
H     0.9857073   -3.2342405    0.1047392 
H     2.3869483   -2.2086463    0.6762971 
H     2.6761689   -3.6000258   -0.4410207 
H     3.3160652   -0.2069446   -2.7302849 
H     4.1597392   -1.6608632   -2.0389057 
H     3.6234259   -0.3149710   -0.9438584 
C     1.3168972   -2.6932173   -2.9859574 
H     0.3530408   -3.1927211   -2.7693412 
H     2.1015683   -3.4617809   -3.1318837 
H     1.2254049   -2.0927834   -3.9098508 
