# Supplementary material for: Understanding the Carbyne Formation from C2H2 Complexes
Source: J Am Chem Soc. 2024 Nov 15;146(47):32392–402. doi: 10.1021/jacs.4c07724 (PMC11613314; doi:10.1021/jacs.4c07724)
Supplement: Supplementary file 3 — ja4c07724_si_003.zip [file ja4c07724_si_003.zip › XYZ files/XYZ all CO mechanism/main_proposal-section2.2.3/1b-primeprime_1c-eta2/TS7_cosmo.xyz]

78
Energy =
W    -1.5816763   -0.5305149   -0.6215748 
C     0.5968482   -0.3107957   -1.0707059 
H     1.0534729    0.6630018   -1.3434213 
C     0.1330225   -0.4463137    0.2974483 
H     0.7405720   -0.4309947    1.2137069 
C    -1.5174483   -2.4821781   -0.8634337 
O    -1.5602833   -3.6605600   -0.9814204 
S     2.3553823    1.7488327    1.2786282 
N     4.2568963    1.3983970    3.1100023 
C     3.5702521    0.8207840    2.0672363 
N     3.8416331   -0.4551985    1.6311382 
C     4.8826000   -1.0785762    2.1893849 
C     5.1429862   -2.4878731    1.6781160 
C     5.6860019   -0.5322508    3.1946581 
H     6.5435458   -1.0690648    3.6193763 
C     5.2915902    0.7505224    3.6521713 
C     6.0394016    1.4376113    4.7637693 
H     5.4506490    2.2953443    5.1384157 
H     7.0126298    1.8216682    4.3899582 
H     6.2640174    0.7407902    5.5957666 
S    -4.1886190   -0.3994689   -0.7751738 
N    -2.4664555    1.5047055   -0.4273675 
C    -3.8260375    1.2847112   -0.5252891 
N    -4.7538475    2.2373135   -0.4230733 
C    -4.3088023    3.4816354   -0.1856109 
C    -5.3972251    4.5321147   -0.0327713 
C    -2.9532348    3.8093725   -0.0705782 
H    -2.6200208    4.8373018    0.1171037 
C    -2.0164130    2.7653855   -0.2115084 
C    -0.5458005    2.9758962   -0.1353958 
H    -0.1020212    2.3749289    0.6884033 
H    -0.2891120    4.0399346    0.0094269 
H    -0.0628740    2.6057883   -1.0635470 
F     5.1956723   -2.5332705    0.3221797 
F     4.1569199   -3.3413035    2.0616959 
F     6.3089804   -2.9934467    2.1416376 
F    -6.1977553    4.2483388    1.0205107 
F    -6.1814353    4.5873819   -1.1325198 
F    -4.8785390    5.7649377    0.1662935 
P    -1.7877874   -0.0175453   -3.1255741 
C    -2.3284628   -1.4458000   -4.1558327 
H    -3.3016350   -1.8025026   -3.7647212 
H    -1.5931577   -2.2679798   -4.0687553 
H    -2.4391571   -1.1569609   -5.2201255 
C    -3.0138773    1.2789935   -3.6115637 
H    -2.7359202    2.2471319   -3.1514877 
H    -4.0250801    0.9921339   -3.2690131 
H    -3.0148134    1.3915672   -4.7136383 
C    -0.3029397    0.6307713   -4.0056020 
H     0.0130464    1.5749520   -3.5210702 
H    -0.5418721    0.8256332   -5.0700594 
H     0.5357394   -0.0834420   -3.9440678 
P    -2.3093495   -0.9587794    1.7596776 
C    -0.9898384   -1.3632514    2.9820503 
H    -0.3175441   -0.4938512    3.1139490 
H    -0.3949812   -2.2212005    2.6139515 
H    -1.4476535   -1.6209299    3.9572649 
C    -3.1786060    0.4283086    2.6136923 
H    -4.1152497    0.6734313    2.0779781 
H    -2.5211264    1.3198502    2.6205669 
H    -3.4225385    0.1456300    3.6568141 
C    -3.4618649   -2.3794730    1.9796927 
H    -4.3743978   -2.2022413    1.3798354 
H    -3.7328726   -2.5012773    3.0472375 
H    -2.9658037   -3.3003523    1.6156743 
P     1.7260420   -1.6221051   -1.5749488 
C     1.9358006   -2.7967826   -0.2096136 
C     3.3492970   -0.8778180   -1.8949923 
H     0.9601707   -3.2426981    0.0582338 
H     2.3569526   -2.2316515    0.6448915 
H     2.6408553   -3.5922485   -0.5153525 
H     3.2641482   -0.1395787   -2.7158750 
H     4.0887364   -1.6566222   -2.1614636 
H     3.6453247   -0.3722251   -0.9526184 
C     1.2498929   -2.6223507   -3.0241128 
H     0.2787148   -3.1108175   -2.8186524 
H     2.0221460   -3.4001483   -3.1844774 
H     1.1720758   -1.9998986   -3.9342515 
