# Supplementary material for: Understanding the Carbyne Formation from C2H2 Complexes
Source: J Am Chem Soc. 2024 Nov 15;146(47):32392–402. doi: 10.1021/jacs.4c07724 (PMC11613314; doi:10.1021/jacs.4c07724)
Supplement: Supplementary file 3 — ja4c07724_si_003.zip [file ja4c07724_si_003.zip › XYZ files/XYZ all CO mechanism/main_proposal-section2.2.3/1b-primeprime_1c-eta2/TS8.xyz]

78
Energy =
W    -1.5810239   -0.6555591   -0.8295293 
C     0.7182369   -0.6472120   -0.6851218 
H     1.2254130    0.3339785   -0.4382929 
C    -0.1286636   -1.1508620    0.3559430 
H     0.1080280   -1.3452043    1.4125973 
C    -1.0399835   -1.0468941   -2.6880847 
O    -0.7360292   -1.1739957   -3.8245734 
S     1.4691711    2.1372442    0.9571449 
N     3.7407407    2.4442814    2.2993029 
C     3.1622210    1.9229793    1.1707779 
N     3.8928331    1.2686760    0.2035157 
C     5.2249828    1.3097397    0.3262854 
C     6.0027121    0.6237192   -0.7867422 
C     5.8999826    1.9211358    1.3850291 
H     6.9953997    1.9502834    1.4402153 
C     5.0680809    2.4544334    2.4043784 
C     5.6637337    3.0585995    3.6496502 
H     4.8525370    3.3428199    4.3441305 
H     6.2551771    3.9645407    3.3997533 
H     6.3542500    2.3502182    4.1520459 
S    -4.1051962   -0.2790201   -1.2693009 
N    -2.7722908    0.1769237    0.9077403 
C    -4.0389572    0.3090155    0.3643933 
N    -5.0953769    0.8326119    0.9838397 
C    -4.8927866    1.2872185    2.2274334 
C    -6.1154224    1.8781954    2.9151282 
C    -3.6485285    1.2318307    2.8634149 
H    -3.5083424    1.6207218    3.8791736 
C    -2.5678427    0.6482542    2.1688599 
C    -1.2257386    0.5505650    2.8135699 
H    -0.9523943   -0.5105981    2.9800492 
H    -1.2314340    1.0615884    3.7934211 
H    -0.4148697    0.9954851    2.1885219 
F     5.6936872    1.1315389   -2.0036473 
F     5.7240696   -0.7127873   -0.8434064 
F     7.3386313    0.7387429   -0.6259396 
F    -7.1053720    0.9659073    3.0108561 
F    -6.5939304    2.9368206    2.2298191 
F    -5.8181184    2.2976975    4.1691922 
P    -1.3767840    1.7669267   -1.6295686 
C    -2.5273559    2.1497182   -3.0216242 
H    -3.5739866    2.0219818   -2.6880842 
H    -2.3359037    1.4415076   -3.8515826 
H    -2.3614039    3.1867705   -3.3763667 
C    -1.7421969    3.1087638   -0.4208302 
H    -0.9795251    3.0907487    0.3831538 
H    -2.7467960    2.9505334    0.0179929 
H    -1.7167409    4.0985550   -0.9192669 
C     0.2410087    2.2537140   -2.3531720 
H     1.0041063    2.2473000   -1.5445492 
H     0.1656554    3.2691171   -2.7914209 
H     0.5072136    1.5280850   -3.1453294 
P    -2.5243581   -2.9117318   -0.3758910 
C    -1.3518120   -4.2690448    0.0727448 
H    -0.7419270   -3.9502325    0.9395574 
H    -0.6743682   -4.4617246   -0.7804267 
H    -1.8938265   -5.2049357    0.3174976 
C    -3.7212189   -3.0083507    1.0304921 
H    -4.5801086   -2.3424023    0.8212085 
H    -3.2212827   -2.6630955    1.9564191 
H    -4.0878681   -4.0445292    1.1716104 
C    -3.4674768   -3.6835126   -1.7610276 
H    -4.3103501   -3.0175413   -2.0273993 
H    -3.8563977   -4.6818349   -1.4768565 
H    -2.7995120   -3.7785889   -2.6393493 
P     1.9749553   -1.6111032   -1.5039566 
C     3.1277469   -2.1890962   -0.2184621 
C     2.8938720   -0.5106495   -2.6096624 
H     2.5777734   -2.8585996    0.4715909 
H     3.4804254   -1.2907076    0.3247115 
H     3.9950336   -2.7177207   -0.6573246 
H     2.2290659   -0.1866369   -3.4326654 
H     3.7897493   -1.0170940   -3.0147890 
H     3.2088934    0.3588809   -1.9928448 
C     1.4701593   -3.0969274   -2.4335873 
H     0.8388949   -3.7306103   -1.7837424 
H     2.3739092   -3.6622531   -2.7339575 
H     0.8892206   -2.8062105   -3.3275449 
