# Supplementary material for: Understanding the Carbyne Formation from C2H2 Complexes
Source: J Am Chem Soc. 2024 Nov 15;146(47):32392–402. doi: 10.1021/jacs.4c07724 (PMC11613314; doi:10.1021/jacs.4c07724)
Supplement: Supplementary file 3 — ja4c07724_si_003.zip [file ja4c07724_si_003.zip › XYZ files/XYZ all CO mechanism/main_proposal-section2.2.3/1b-primeprime_1c-eta2/TS8_cosmo.xyz]

78
Energy =
W    -1.5679451   -0.6114330   -0.8141572 
C     0.7244892   -0.5810092   -0.7040353 
H     1.2384224    0.4040936   -0.5497584 
C    -0.1023207   -1.0039892    0.3887968 
H     0.1541204   -1.1635639    1.4458195 
C    -1.0077471   -1.0116480   -2.6621683 
O    -0.7096330   -1.1484277   -3.8008334 
S     1.5379522    2.2309488    1.0900405 
N     3.8685104    2.3045555    2.3730157 
C     3.2329380    1.9495156    1.2065363 
N     3.9081811    1.4056118    0.1392938 
C     5.2428127    1.3734723    0.2236908 
C     5.9565666    0.7908287   -0.9880376 
C     5.9759393    1.8090732    1.3305826 
H     7.0725693    1.7831265    1.3570289 
C     5.2012391    2.2452932    2.4356610 
C     5.8623535    2.6646510    3.7214282 
H     5.0939176    2.8739124    4.4880701 
H     6.4690350    3.5813113    3.5642656 
H     6.5544470    1.8809983    4.0915728 
S    -4.0978499   -0.3102826   -1.3343501 
N    -2.8364178    0.1975443    0.8734889 
C    -4.0895396    0.2929343    0.2939667 
N    -5.1754642    0.7951908    0.8830740 
C    -5.0166060    1.2576980    2.1325001 
C    -6.2712545    1.8216297    2.7777113 
C    -3.7925104    1.2308630    2.8050488 
H    -3.6863789    1.6223396    3.8240023 
C    -2.6804231    0.6734533    2.1384653 
C    -1.3537921    0.6029812    2.8171391 
H    -1.0835682   -0.4535810    3.0187289 
H    -1.3857520    1.1406592    3.7819725 
H    -0.5392548    1.0268768    2.1892651 
F     5.5510624    1.3751645   -2.1399582 
F     5.7116493   -0.5437227   -1.1184698 
F     7.2985791    0.9378475   -0.9094826 
F    -7.2364790    0.8779458    2.8726563 
F    -6.7774479    2.8436050    2.0506523 
F    -6.0271616    2.2855917    4.0245867 
P    -1.4065646    1.8031806   -1.6223044 
C    -2.5047206    2.1723622   -3.0566013 
H    -3.5605001    2.0172330   -2.7661140 
H    -2.2603543    1.4775683   -3.8840683 
H    -2.3494516    3.2170379   -3.3926951 
C    -1.8478733    3.1258677   -0.4173081 
H    -1.1423974    3.0842035    0.4354482 
H    -2.8787208    2.9638080   -0.0459162 
H    -1.7879188    4.1246812   -0.8940546 
C     0.2316111    2.3361563   -2.2620326 
H     0.9573085    2.3431521   -1.4199267 
H     0.1465940    3.3519236   -2.6976391 
H     0.5613076    1.6239901   -3.0424770 
P    -2.4467610   -2.8985001   -0.2968243 
C    -1.2532949   -4.1815668    0.2777580 
H    -0.6911534   -3.7920646    1.1479338 
H    -0.5373261   -4.4129046   -0.5324292 
H    -1.7861067   -5.1121698    0.5586033 
C    -3.7027529   -2.9659230    1.0561707 
H    -4.5751681   -2.3420164    0.7842562 
H    -3.2531662   -2.5719578    1.9885030 
H    -4.0377865   -4.0092274    1.2204850 
C    -3.2957755   -3.7539247   -1.6902703 
H    -4.1412946   -3.1266018   -2.0319234 
H    -3.6722240   -4.7473857   -1.3745768 
H    -2.5790843   -3.8751995   -2.5259577 
P     1.9670705   -1.6026281   -1.4971765 
C     3.1621726   -2.0873807   -0.2156546 
C     2.8247046   -0.5606501   -2.7057495 
H     2.6425182   -2.7284600    0.5231740 
H     3.5201692   -1.1618324    0.2742348 
H     4.0169181   -2.6338387   -0.6574146 
H     2.1237650   -0.3094585   -3.5247911 
H     3.7086391   -1.0870644   -3.1115380 
H     3.1468071    0.3574196   -2.1737883 
C     1.4426384   -3.1365075   -2.3161648 
H     0.8895358   -3.7662797   -1.5963657 
H     2.3480310   -3.6780357   -2.6524487 
H     0.7974364   -2.9079629   -3.1829252 
