# Supplementary material for: Understanding the Carbyne Formation from C2H2 Complexes
Source: J Am Chem Soc. 2024 Nov 15;146(47):32392–402. doi: 10.1021/jacs.4c07724 (PMC11613314; doi:10.1021/jacs.4c07724)
Supplement: Supplementary file 3 — ja4c07724_si_003.zip [file ja4c07724_si_003.zip › XYZ files/XYZ all CO mechanism/main_proposal-section2.2.3/1b-prime_1b-primeprime/1b-primeprime-v.xyz]

78
Energy =
W    -1.4918825   -0.2298984   -0.3002016 
C     0.5150045    0.0657236   -1.1590015 
H     0.6159390    0.5052410   -2.1699741 
C     0.2451176   -1.3864666   -1.0491049 
H     0.8011247   -1.9081545   -0.2444730 
C    -2.0701310   -2.1095352   -0.1543025 
O    -2.4096487   -3.2352850   -0.0068473 
S     1.8230677    0.6958677   -0.0775773 
N     4.4035021    0.4100423    0.1668467 
C     3.3800345    0.1150410   -0.6736040 
N     3.4915848   -0.5566224   -1.8394220 
C     4.7386834   -0.9163740   -2.1843807 
C     4.8651993   -1.6574504   -3.5088309 
C     5.8666579   -0.6493083   -1.4073637 
H     6.8718014   -0.9534604   -1.7255611 
C     5.6355745    0.0328691   -0.1840646 
C     6.7637694    0.3483067    0.7570588 
H     6.3944349    0.9756926    1.5877243 
H     7.5867696    0.8730151    0.2306023 
H     7.1926557   -0.5860121    1.1762328 
S    -3.8066062    0.1628729    0.8261023 
N    -1.9767270    1.8706648    0.2067338 
C    -3.2097814    1.7806186    0.8553276 
N    -3.8640185    2.8037107    1.3972413 
C    -3.3127181    4.0182867    1.2651197 
C    -4.0676553    5.1565247    1.9221535 
C    -2.1250344    4.2358850    0.5440379 
H    -1.7232334    5.2457587    0.3962987 
C    -1.4701444    3.1203445   -0.0019885 
C    -0.2508266    3.2763874   -0.8518697 
H     0.6420917    2.8142940   -0.3808694 
H    -0.0371327    4.3437674   -1.0451733 
H    -0.3867638    2.7486969   -1.8183292 
F     4.3361723   -0.9422530   -4.5261340 
F     4.2002305   -2.8455574   -3.4708280 
F     6.1501650   -1.9262198   -3.8153346 
F    -4.1655177    4.9805785    3.2600146 
F    -5.3255028    5.2679833    1.4385454 
F    -3.4453027    6.3463888    1.7136876 
P    -2.7212633    0.2503647   -2.3939356 
C    -4.1725681   -0.8693250   -2.6803655 
H    -4.8278603   -0.7738466   -1.7924175 
H    -3.8409579   -1.9237694   -2.7398211 
H    -4.7378030   -0.6001764   -3.5960005 
C    -3.6017351    1.8881220   -2.4313120 
H    -2.8716224    2.7201037   -2.4304227 
H    -4.2367491    1.9753967   -1.5287086 
H    -4.2406348    1.9666890   -3.3334788 
C    -2.0002050    0.3164261   -4.1242734 
H    -1.1018197    0.9662615   -4.1267705 
H    -2.7350081    0.7246107   -4.8479942 
H    -1.7075875   -0.6943513   -4.4675757 
P    -0.6334248   -0.5129893    2.0102749 
C     0.8279058   -1.6077189    2.3720189 
H     1.7355874   -1.2081054    1.8819479 
H     0.6184395   -2.6254399    1.9849937 
H     0.9975847   -1.6730383    3.4654942 
C    -0.1979595    1.0309923    2.9381881 
H    -1.0822912    1.6982448    2.9446666 
H     0.6319515    1.5501343    2.4218170 
H     0.0967960    0.8095322    3.9838206 
C    -1.8476591   -1.2836351    3.1803227 
H    -2.7646893   -0.6652668    3.2071268 
H    -1.4183843   -1.3804621    4.1981590 
H    -2.1245350   -2.2847178    2.7950576 
P     0.4067749   -2.4616423   -2.4804162 
C     1.5554782   -3.8021654   -2.0278031 
C     1.1023245   -1.6107915   -3.9250611 
H     1.1393982   -4.3378600   -1.1520562 
H     2.5307360   -3.3537509   -1.7651589 
H     1.6900313   -4.5106812   -2.8675041 
H     0.3753427   -0.8726067   -4.3073857 
H     1.3453236   -2.3421288   -4.7194836 
H     2.0150339   -1.0881109   -3.5791514 
C    -1.1210955   -3.2961442   -3.0117365 
H    -1.5297173   -3.8882291   -2.1710539 
H    -0.9085945   -3.9489463   -3.8807026 
H    -1.8726765   -2.5336630   -3.2840799 
