# Supplementary material for: Understanding the Carbyne Formation from C2H2 Complexes
Source: J Am Chem Soc. 2024 Nov 15;146(47):32392–402. doi: 10.1021/jacs.4c07724 (PMC11613314; doi:10.1021/jacs.4c07724)
Supplement: Supplementary file 3 — ja4c07724_si_003.zip [file ja4c07724_si_003.zip › XYZ files/XYZ all CO mechanism/main_proposal-section2.2.3/1b-prime_1b-primeprime/1b-primeprime-v_cosmo.xyz]

78
Energy =
W    -1.5067155   -0.2231743   -0.2876737 
C     0.5001942    0.0540562   -1.1618541 
H     0.5781586    0.5028758   -2.1700695 
C     0.2212879   -1.3935257   -1.0606369 
H     0.7617070   -1.9161249   -0.2478736 
C    -2.0922770   -2.0917986   -0.1407850 
O    -2.4681924   -3.2073300    0.0232610 
S     1.8107471    0.6873741   -0.0878517 
N     4.3904497    0.4055728    0.1688852 
C     3.3757634    0.1083121   -0.6797202 
N     3.4933011   -0.5545222   -1.8449070 
C     4.7434303   -0.9191915   -2.1794611 
C     4.8761278   -1.6560168   -3.5056138 
C     5.8637916   -0.6576016   -1.3933358 
H     6.8716814   -0.9663683   -1.6980438 
C     5.6287923    0.0292627   -0.1736206 
C     6.7554776    0.3538636    0.7620689 
H     6.3721237    0.8832592    1.6526768 
H     7.5112912    0.9881077    0.2544849 
H     7.2767915   -0.5724359    1.0800412 
S    -3.8232737    0.1659127    0.8419797 
N    -1.9944852    1.8686453    0.2211848 
C    -3.2285012    1.7863740    0.8685517 
N    -3.8836176    2.8096721    1.4068014 
C    -3.3282292    4.0284279    1.2708067 
C    -4.0819102    5.1603919    1.9240162 
C    -2.1406762    4.2391953    0.5477878 
H    -1.7345054    5.2463752    0.3916357 
C    -1.4878752    3.1213106    0.0045721 
C    -0.2726652    3.2733157   -0.8497216 
H     0.6174297    2.8006488   -0.3838319 
H    -0.0522746    4.3399245   -1.0387395 
H    -0.4163079    2.7512444   -1.8183369 
F     4.3585281   -0.9288227   -4.5227248 
F     4.2057711   -2.8378180   -3.4806531 
F     6.1623492   -1.9271535   -3.8061849 
F    -4.1759952    4.9945901    3.2701510 
F    -5.3547139    5.2592118    1.4596381 
F    -3.4814704    6.3574411    1.7089393 
P    -2.7176374    0.2606291   -2.4079118 
C    -4.1641578   -0.8594523   -2.7055522 
H    -4.8253867   -0.7778785   -1.8207361 
H    -3.8244682   -1.9101679   -2.7817415 
H    -4.7234982   -0.5797605   -3.6214214 
C    -3.5923166    1.8996743   -2.4419072 
H    -2.8571724    2.7273039   -2.4405853 
H    -4.2305522    1.9897512   -1.5418712 
H    -4.2255788    1.9786482   -3.3479365 
C    -1.9692810    0.3246467   -4.1173259 
H    -1.0665544    0.9678219   -4.1058797 
H    -2.6946473    0.7393225   -4.8463033 
H    -1.6825529   -0.6883569   -4.4571763 
P    -0.6094648   -0.5125262    2.0104614 
C     0.8399087   -1.6253661    2.3558941 
H     1.7451050   -1.2419096    1.8488796 
H     0.6116122   -2.6417267    1.9760285 
H     1.0234112   -1.6851384    3.4474648 
C    -0.1517807    1.0284358    2.9333433 
H    -1.0319820    1.7012826    2.9493750 
H     0.6741193    1.5426105    2.4056976 
H     0.1544056    0.8029936    3.9748798 
C    -1.8176096   -1.2658676    3.1997911 
H    -2.7277718   -0.6378115    3.2349398 
H    -1.3756132   -1.3610334    4.2123100 
H    -2.1056259   -2.2674002    2.8235486 
P     0.3943974   -2.4793745   -2.4917175 
C     1.5448951   -3.8031928   -2.0138345 
C     1.0989510   -1.6290301   -3.9290067 
H     1.1222272   -4.3427866   -1.1437764 
H     2.5137730   -3.3481859   -1.7383269 
H     1.6893637   -4.5096121   -2.8534540 
H     0.3792861   -0.8919021   -4.3259574 
H     1.3406879   -2.3706506   -4.7141301 
H     2.0110514   -1.1085017   -3.5808262 
C    -1.1292012   -3.3132479   -3.0221472 
H    -1.5395603   -3.9027389   -2.1813338 
H    -0.9011387   -3.9752933   -3.8796989 
H    -1.8783310   -2.5584095   -3.3201885 
