# Supplementary material for: Understanding the Carbyne Formation from C2H2 Complexes
Source: J Am Chem Soc. 2024 Nov 15;146(47):32392–402. doi: 10.1021/jacs.4c07724 (PMC11613314; doi:10.1021/jacs.4c07724)
Supplement: Supplementary file 3 — ja4c07724_si_003.zip [file ja4c07724_si_003.zip › XYZ files/XYZ all CO mechanism/main_proposal-section2.2.3/1b-prime_1b-primeprime/1b-primeprime.xyz]

78
Energy =
W     5.4685057    5.0758878   16.9703984 
C     3.3753682    5.6161521   17.5261929 
H     2.5107834    5.0850348   17.0820953 
C     4.0926194    4.9245226   18.6336058 
H     4.3157276    5.5083223   19.5382375 
C     6.1217262    6.8040778   17.4508808 
O     6.5551002    7.8952996   17.7406127 
S     3.5417832    3.3002679   19.1903232 
N     1.7994892    2.5175045   20.9843428 
C     2.2962601    3.6306572   20.3997087 
N     1.9439271    4.9006749   20.6915132 
C     1.0461557    5.0376125   21.6785518 
C     0.6535800    6.4707143   22.0146703 
C     0.4783545    3.9627815   22.3648285 
H    -0.2478477    4.1144246   23.1734523 
C     0.8914481    2.6700132   21.9551131 
C     0.3182195    1.4275909   22.5759055 
H     1.0179947    0.5825099   22.4424808 
H    -0.6339615    1.1584949   22.0703131 
H     0.0925615    1.5712757   23.6502701 
S     7.4701980    4.1115580   15.7329427 
N     5.1462564    2.9870441   16.0209791 
C     6.4201256    2.7433913   15.5139103 
N     6.7975887    1.6348453   14.8769069 
C     5.8461065    0.7256205   14.6278963 
C     6.3127409   -0.5418578   13.9342948 
C     4.4986455    0.9373027   14.9511012 
H     3.7214581    0.2153967   14.6711404 
C     4.1703087    2.1098281   15.6576013 
C     2.7464698    2.4404196   15.9763569 
H     2.5846135    2.4792809   17.0737543 
H     2.0542869    1.7033226   15.5296252 
H     2.5009216    3.4511031   15.5900585 
F    -0.0103419    7.0491859   20.9798839 
F     1.7402881    7.2340427   22.2682912 
F    -0.1531252    6.5294369   23.0944275 
F     7.2311863   -1.1984540   14.6760560 
F     6.8751347   -0.2726733   12.7355306 
F     5.2775703   -1.3936201   13.7164757 
P     4.9034994    5.7746421   14.5916632 
C     5.7875239    7.2965109   14.0332635 
H     6.8724202    7.0892840   14.1180776 
H     5.5553057    8.1400570   14.7092035 
H     5.5396454    7.5658206   12.9863515 
C     5.3024157    4.6281139   13.1874242 
H     4.7493182    3.6758694   13.3042819 
H     6.3852624    4.4053792   13.1903807 
H     5.0171984    5.0968445   12.2244701 
C     3.1297105    6.1028913   14.1427082 
H     2.5962934    5.1322442   14.1249482 
H     3.0483999    6.5703985   13.1404410 
H     2.6299601    6.7446801   14.8886228 
P     7.0229527    4.3743143   18.7822409 
C     6.5998118    4.8469531   20.5225658 
H     5.6871326    4.3112666   20.8471442 
H     6.4190632    5.9389183   20.5652984 
H     7.4324659    4.5889041   21.2066802 
C     7.3538937    2.5639681   18.9762266 
H     7.7316639    2.1670443   18.0140146 
H     6.4004594    2.0573792   19.2238942 
H     8.0990964    2.3658083   19.7731375 
C     8.7210003    5.0919511   18.6620790 
H     9.1918428    4.7599077   17.7182386 
H     9.3440617    4.7740067   19.5220788 
H     8.6307324    6.1956579   18.6484095 
P     2.9255718    7.3050017   17.8979013 
C     3.5762379    7.8568818   19.5030066 
C     1.1026684    7.4593344   17.9708292 
H     4.6816841    7.8758028   19.4393431 
H     3.2286145    7.1708732   20.2963888 
H     3.2027118    8.8808329   19.6975210 
H     0.6770902    7.1870004   16.9847186 
H     0.7922006    8.4896376   18.2321946 
H     0.7308897    6.7565549   18.7389587 
C     3.4841290    8.6164425   16.7543089 
H     4.5876166    8.6814328   16.8235120 
H     3.0340138    9.5736735   17.0843624 
H     3.1786828    8.4141219   15.7133440 
