# Supplementary material for: Understanding the Carbyne Formation from C2H2 Complexes
Source: J Am Chem Soc. 2024 Nov 15;146(47):32392–402. doi: 10.1021/jacs.4c07724 (PMC11613314; doi:10.1021/jacs.4c07724)
Supplement: Supplementary file 3 — ja4c07724_si_003.zip [file ja4c07724_si_003.zip › XYZ files/XYZ all CO mechanism/main_proposal-section2.2.3/1b-prime_1b-primeprime/1b-primeprime_cosmo.xyz]

78
Energy =
W     5.5014522    5.0793672   16.9718342 
C     3.4071283    5.6158324   17.5208438 
H     2.5641669    5.0677305   17.0594756 
C     4.1194514    4.9360558   18.6337572 
H     4.3445493    5.5282218   19.5317738 
C     6.1609806    6.8008434   17.4439816 
O     6.6125481    7.8929202   17.7243136 
S     3.5784714    3.3108111   19.1982243 
N     1.7983742    2.5201859   20.9559423 
C     2.3207347    3.6383295   20.4019138 
N     1.9907820    4.9043925   20.7133712 
C     1.0755238    5.0387895   21.6871286 
C     0.7196453    6.4739963   22.0508584 
C     0.4749168    3.9630683   22.3386349 
H    -0.2678129    4.1071998   23.1335471 
C     0.8752374    2.6692283   21.9164222 
C     0.2773596    1.4349234   22.5241488 
H     0.8003757    0.5347919   22.1543293 
H    -0.7982744    1.3599842   22.2594289 
H     0.3331704    1.4726286   23.6307700 
S     7.4960046    4.0837471   15.7406100 
N     5.1577198    2.9895010   16.0208480 
C     6.4273094    2.7317604   15.5134125 
N     6.7940366    1.6200037   14.8731488 
C     5.8296422    0.7185662   14.6273395 
C     6.2862787   -0.5472233   13.9324881 
C     4.4874976    0.9410704   14.9576219 
H     3.6995576    0.2282377   14.6842084 
C     4.1711165    2.1200819   15.6613760 
C     2.7508695    2.4594868   15.9790797 
H     2.6010569    2.5447228   17.0754915 
H     2.0571399    1.7033424   15.5693018 
H     2.4975018    3.4511968   15.5516335 
F     0.1420070    7.1176213   21.0052163 
F     1.8240921    7.1795249   22.3911281 
F    -0.1404536    6.5324665   23.0886061 
F     7.2025663   -1.2163587   14.6749020 
F     6.8672206   -0.2798453   12.7372766 
F     5.2546678   -1.3945847   13.7010080 
P     4.9007735    5.7869128   14.5922904 
C     5.7431491    7.3308174   14.0328217 
H     6.8350382    7.1567687   14.1024902 
H     5.4863786    8.1675059   14.7083097 
H     5.4734437    7.5912868   12.9893998 
C     5.3247530    4.6510800   13.1882106 
H     4.7867213    3.6899197   13.3025710 
H     6.4118663    4.4505634   13.1876207 
H     5.0275421    5.1186904   12.2285362 
C     3.1210010    6.0722318   14.1593983 
H     2.6033542    5.0931307   14.1585711 
H     3.0299574    6.5238706   13.1511589 
H     2.6167672    6.7199346   14.8965409 
P     7.0377350    4.3784986   18.8039114 
C     6.6166098    4.8801036   20.5348834 
H     5.6987668    4.3572275   20.8656608 
H     6.4435172    5.9739512   20.5614115 
H     7.4472025    4.6237305   21.2220762 
C     7.3495449    2.5668382   19.0212881 
H     7.7236217    2.1542244   18.0640660 
H     6.3899660    2.0744247   19.2740092 
H     8.0914734    2.3724641   19.8221805 
C     8.7490587    5.0676873   18.6855966 
H     9.2184197    4.7294426   17.7430148 
H     9.3636726    4.7390047   19.5475710 
H     8.6776366    6.1729268   18.6764271 
P     2.9038993    7.2982473   17.8825152 
C     3.5285786    7.8558190   19.4947664 
C     1.0830703    7.3946934   17.9273450 
H     4.6342425    7.8866645   19.4492946 
H     3.1836223    7.1613748   20.2819891 
H     3.1395192    8.8746243   19.6846245 
H     0.6831893    7.1096565   16.9342060 
H     0.7476973    8.4193441   18.1788668 
H     0.7184821    6.6830533   18.6906876 
C     3.4509318    8.6102173   16.7404340 
H     4.5549362    8.6660786   16.7827928 
H     3.0159144    9.5664105   17.0920611 
H     3.1148029    8.4233588   15.7059673 
