# Supplementary material for: Understanding the Carbyne Formation from C2H2 Complexes
Source: J Am Chem Soc. 2024 Nov 15;146(47):32392–402. doi: 10.1021/jacs.4c07724 (PMC11613314; doi:10.1021/jacs.4c07724)
Supplement: Supplementary file 3 — ja4c07724_si_003.zip [file ja4c07724_si_003.zip › XYZ files/XYZ all CO mechanism/main_proposal-section2.2.3/1b-prime_1b-primeprime/agg6_1.xyz]

78
Energy =
W     5.3126256    5.1813592   17.1050686 
C     3.5843523    5.5469349   17.9319613 
H     2.5365819    5.8723447   17.8482966 
C     4.3400008    5.1699153   19.0938868 
H     4.6355213    5.9414535   19.8279464 
C     5.8291839    7.0706095   17.3753173 
O     6.1583992    8.1972936   17.4838817 
S     3.9497433    3.6423426   20.0062442 
N     1.7356953    2.7671547   21.1315889 
C     2.2714622    3.8511204   20.5288382 
N     1.6386951    5.0106575   20.2783321 
C     0.3520827    5.0606360   20.6401921 
C    -0.3590972    6.3636583   20.2966441 
C    -0.3136200    4.0069648   21.2708268 
H    -1.3719255    4.0789641   21.5526693 
C     0.4547612    2.8419264   21.5180242 
C    -0.1285239    1.6536288   22.2297961 
H     0.4630705    0.7489090   21.9996324 
H    -1.1907665    1.4941962   21.9605559 
H    -0.0871170    1.8141335   23.3284504 
S     7.1208232    4.7065141   15.2678538 
N     5.3077763    3.1234479   16.2518933 
C     6.4026773    3.1290169   15.3991904 
N     6.8326161    2.0698886   14.7143782 
C     6.0838403    0.9609503   14.7866385 
C     6.6189833   -0.2388762   14.0199445 
C     4.8771967    0.9002227   15.4960269 
H     4.2482719    0.0018223   15.4823556 
C     4.4968286    2.0327289   16.2418350 
C     3.2131312    2.0919490   16.9971769 
H     3.4039521    2.1987331   18.0875788 
H     2.5928477    1.1963181   16.8125153 
H     2.6516476    3.0065921   16.7120406 
F    -0.2779011    6.6190060   18.9686525 
F     0.1961409    7.4118962   20.9447332 
F    -1.6687089    6.3207339   20.6285321 
F     7.8169723   -0.6281994   14.5068153 
F     6.7793009    0.0453219   12.7114219 
F     5.7745679   -1.2964410   14.1117420 
P     4.0656458    5.8359118   15.0074574 
C     4.8238320    7.2706262   14.1334566 
H     5.8756314    7.0247012   13.8915407 
H     4.8074802    8.1445503   14.8132142 
H     4.2724120    7.5128674   13.2027685 
C     3.9335116    4.5723298   13.6626620 
H     3.3854099    3.6847169   14.0348360 
H     4.9472011    4.2595005   13.3473272 
H     3.3927391    4.9919040   12.7910939 
C     2.3161573    6.3778750   15.1850667 
H     1.7043367    5.5423772   15.5770985 
H     1.9115851    6.6978589   14.2040422 
H     2.2738455    7.2217192   15.9071850 
P     7.2766976    4.5741367   18.5805719 
C     7.2004709    5.0361826   20.3637999 
H     6.3779531    4.4907372   20.8650882 
H     7.0017693    6.1228548   20.4420038 
H     8.1617871    4.8007939   20.8628039 
C     7.6737772    2.7713875   18.6509432 
H     7.9080260    2.4090314   17.6308420 
H     6.7859636    2.2250892   19.0257498 
H     8.5395278    2.5723243   19.3139300 
C     8.8967190    5.3258566   18.1061383 
H     9.1594531    5.0077410   17.0799408 
H     9.6928149    5.0231893   18.8155072 
H     8.7942024    6.4290663   18.1169654 
P     2.5912264    9.0997716   17.9397737 
C     3.1987940    8.6302775   19.6328001 
C     0.9789118    9.9143550   18.3914149 
H     4.2639029    8.3361300   19.5565299 
H     2.6283947    7.7578396   20.0072386 
H     3.1073536    9.4693503   20.3546426 
H     0.5394712   10.3910250   17.4921337 
H     1.1031390   10.6840711   19.1827821 
H     0.2731667    9.1405903   18.7497451 
C     3.6397493   10.6078532   17.6371159 
H     4.6898054   10.2852860   17.4926789 
H     3.5928344   11.3303897   18.4797594 
H     3.3028393   11.1158300   16.7109925 
