# Supplementary material for: Understanding the Carbyne Formation from C2H2 Complexes
Source: J Am Chem Soc. 2024 Nov 15;146(47):32392–402. doi: 10.1021/jacs.4c07724 (PMC11613314; doi:10.1021/jacs.4c07724)
Supplement: Supplementary file 3 — ja4c07724_si_003.zip [file ja4c07724_si_003.zip › XYZ files/XYZ all CO mechanism/main_proposal-section2.2.3/1b-prime_1b-primeprime/agg6_1_cosmo.xyz]

78
Energy =
W     5.3239518    5.1893914   17.1086770 
C     3.6137889    5.5759277   17.9605349 
H     2.5681633    5.9095019   17.8856886 
C     4.3820647    5.1964109   19.1129055 
H     4.7046426    5.9660961   19.8371588 
C     5.8432875    7.0765901   17.3531971 
O     6.1769599    8.2064643   17.4419612 
S     3.9801992    3.6790320   20.0372873 
N     1.7357483    2.7705308   21.0714701 
C     2.2836520    3.8730798   20.5142617 
N     1.6554617    5.0354667   20.2766764 
C     0.3542899    5.0660051   20.5929756 
C    -0.3489198    6.3759764   20.2648520 
C    -0.3272239    3.9922174   21.1665334 
H    -1.3953666    4.0458846   21.4128789 
C     0.4387750    2.8249412   21.4142783 
C    -0.1652679    1.6207779   22.0747803 
H     0.4399367    0.7212580   21.8591624 
H    -1.2127295    1.4634267   21.7527166 
H    -0.1793504    1.7670112   23.1763326 
S     7.1083753    4.7042514   15.2434093 
N     5.3166173    3.1249265   16.2699192 
C     6.4006994    3.1247506   15.4063238 
N     6.8313713    2.0568616   14.7333039 
C     6.0887518    0.9426740   14.8358145 
C     6.6281872   -0.2623025   14.0857842 
C     4.8908039    0.8860035   15.5559807 
H     4.2645225   -0.0143370   15.5668205 
C     4.5094246    2.0309918   16.2841963 
C     3.2309548    2.0959387   17.0447018 
H     3.4304958    2.2281127   18.1305189 
H     2.6178026    1.1915051   16.8833230 
H     2.6600620    2.9988656   16.7412044 
F    -0.2251430    6.6738225   18.9480487 
F     0.1854369    7.4075817   20.9604454 
F    -1.6674518    6.3265764   20.5528853 
F     7.8474280   -0.6196474   14.5537954 
F     6.7663873   -0.0010929   12.7656889 
F     5.8122160   -1.3347745   14.2083646 
P     4.0269227    5.8164615   15.0250016 
C     4.7586062    7.2447754   14.1198469 
H     5.8069696    7.0050449   13.8572291 
H     4.7489025    8.1273656   14.7887103 
H     4.1841228    7.4698322   13.1990096 
C     3.8710271    4.5341545   13.7036692 
H     3.3289358    3.6531073   14.0994385 
H     4.8779037    4.2187890   13.3698616 
H     3.3118845    4.9445135   12.8395185 
C     2.2794992    6.3498799   15.2361172 
H     1.6821888    5.5133710   15.6481866 
H     1.8566583    6.6544775   14.2580156 
H     2.2464814    7.2023035   15.9478488 
P     7.3110576    4.5784342   18.5654787 
C     7.2602617    5.0497385   20.3455682 
H     6.4432725    4.5101085   20.8614998 
H     7.0715959    6.1382905   20.4235949 
H     8.2280292    4.8074693   20.8281599 
C     7.6925154    2.7737882   18.6373616 
H     7.9156740    2.4043586   17.6173953 
H     6.8053756    2.2345815   19.0240911 
H     8.5638140    2.5752638   19.2928450 
C     8.9282679    5.3172652   18.0667737 
H     9.1795200    4.9915856   17.0402317 
H     9.7272727    5.0097870   18.7705591 
H     8.8346596    6.4213624   18.0761470 
P     2.5563018    9.1466104   17.9607318 
C     3.1922233    8.6281372   19.6293912 
C     0.9761846    9.9909403   18.4682305 
H     4.2478158    8.3097947   19.5229965 
H     2.6107457    7.7596163   19.9959311 
H     3.1353749    9.4546849   20.3691773 
H     0.5310188   10.5009409   17.5900486 
H     1.1404493   10.7368263   19.2750789 
H     0.2589373    9.2259998   18.8236331 
C     3.6328762   10.6358823   17.6629823 
H     4.6723404   10.2924397   17.4913060 
H     3.6183043   11.3428066   18.5200266 
H     3.2876327   11.1664425   16.7525741 
