# Supplementary material for: Understanding the Carbyne Formation from C2H2 Complexes
Source: J Am Chem Soc. 2024 Nov 15;146(47):32392–402. doi: 10.1021/jacs.4c07724 (PMC11613314; doi:10.1021/jacs.4c07724)
Supplement: Supplementary file 3 — ja4c07724_si_003.zip [file ja4c07724_si_003.zip › XYZ files/XYZ all CO mechanism/main_proposal-section2.2.3/1b-prime_1b-primeprime/agg6_2.xyz]

78
Energy =
W    -1.2187776   -0.3263583   -0.3997111 
C     0.8003455    0.3141700   -0.9736859 
H     0.9355509    0.9749202   -1.8550466 
C     0.4203214   -1.0470108   -1.1871463 
H     0.9387515   -1.9040855   -1.6353912 
C    -1.5293106   -2.2624133   -0.5527554 
O    -1.7139684   -3.4239132   -0.6228045 
S     2.1524938    0.6997416    0.2048014 
N     4.7589368    0.3027217    0.0081989 
C     3.5922007    0.1322781   -0.6536170 
N     3.4471869   -0.4171326   -1.8716356 
C     4.5730368   -0.8263050   -2.4650584 
C     4.3781889   -1.4771648   -3.8292428 
C     5.8386398   -0.6993609   -1.8877863 
H     6.7462738   -1.0399991   -2.4028119 
C     5.8800639   -0.1061723   -0.6006257 
C     7.1822058    0.0867240    0.1262586 
H     6.9943782    0.5426931    1.1146973 
H     7.8625698    0.7437245   -0.4541896 
H     7.7069139   -0.8812699    0.2622824 
S    -3.7081176   -0.1662330    0.3032686 
N    -1.9449341    1.7557332    0.1585502 
C    -3.2519438    1.4964346    0.5335003 
N    -4.1001482    2.4140770    1.0070211 
C    -3.6452557    3.6704831    1.0804804 
C    -4.6330473    4.6883165    1.6375428 
C    -2.3604952    4.0477577    0.6755886 
H    -2.0256943    5.0909128    0.7235613 
C    -1.5012647    3.0334739    0.2006087 
C    -0.1230288    3.3439706   -0.2794991 
H     0.6446692    2.7995914    0.3075692 
H     0.0817348    4.4287524   -0.2306290 
H     0.0038311    2.9874345   -1.3214444 
F     3.6403454   -0.7061189   -4.6478825 
F     3.7342992   -2.6690968   -3.7035623 
F     5.5612301   -1.7235566   -4.4375309 
F    -4.9859106    4.3752451    2.9011174 
F    -5.7549789    4.7345593    0.8919814 
F    -4.0967279    5.9335428    1.6552361 
P    -2.1440852    0.0983019   -2.6893627 
C    -3.2829301   -1.2108608   -3.3055528 
H    -4.1091574   -1.3315214   -2.5783454 
H    -2.7116826   -2.1575598   -3.3636103 
H    -3.6929895   -0.9604474   -4.3048291 
C    -3.1470887    1.6353169   -2.9067234 
H    -2.5228727    2.5225967   -2.6832543 
H    -4.0002574    1.6146260   -2.2005736 
H    -3.5334258    1.7132862   -3.9425927 
C    -0.8990366    0.2164452   -4.0395927 
H    -0.1655805    1.0125731   -3.8064315 
H    -1.3807762    0.4312092   -5.0147336 
H    -0.3663286   -0.7566154   -4.0838419 
P    -0.6642226   -0.7302808    2.0175501 
C     0.7183656   -1.9215558    2.2647387 
H     1.6294699   -1.4980379    1.8001861 
H     0.4583398   -2.8648594    1.7466534 
H     0.8912409   -2.1169293    3.3423422 
C    -0.1853951    0.7138982    3.0682199 
H    -0.9973051    1.4672052    3.0360737 
H     0.7368854    1.1665842    2.6550065 
H    -0.0091984    0.4137449    4.1211022 
C    -2.0166507   -1.4958867    3.0123133 
H    -2.8999599   -0.8294271    3.0118542 
H    -1.6836001   -1.6891137    4.0519127 
H    -2.3119663   -2.4481329    2.5299761 
P     0.0329600   -3.6512030   -3.8398012 
C     1.0623423   -4.5060540   -2.5462270 
C     0.9726335   -4.1559031   -5.3653332 
H     0.5423065   -4.4391518   -1.5703369 
H     2.0402354   -3.9924784   -2.4633161 
H     1.2355307   -5.5756156   -2.7904322 
H     0.4234783   -3.8258357   -6.2699438 
H     1.1343125   -5.2535550   -5.4219736 
H     1.9565036   -3.6462676   -5.3551759 
C    -1.4029852   -4.8337511   -3.9131194 
H    -1.9611188   -4.7615386   -2.9579528 
H    -1.0806724   -5.8858860   -4.0651761 
H    -2.0861828   -4.5454765   -4.7374341 
