# Supplementary material for: Understanding the Carbyne Formation from C2H2 Complexes
Source: J Am Chem Soc. 2024 Nov 15;146(47):32392–402. doi: 10.1021/jacs.4c07724 (PMC11613314; doi:10.1021/jacs.4c07724)
Supplement: Supplementary file 3 — ja4c07724_si_003.zip [file ja4c07724_si_003.zip › XYZ files/XYZ all CO mechanism/main_proposal-section2.2.3/1b-prime_1b-primeprime/agg6_2_cosmo.xyz]

78
Energy =
W    -1.2083232   -0.3141318   -0.3968524 
C     0.7988975    0.3521586   -0.9826778 
H     0.9008985    1.0392863   -1.8473941 
C     0.4258071   -1.0059022   -1.2209167 
H     0.9380657   -1.8507147   -1.6991968 
C    -1.4817337   -2.2499939   -0.5359143 
O    -1.6550219   -3.4172158   -0.5916241 
S     2.1700793    0.7275201    0.1797196 
N     4.7603987    0.2347729    0.0101178 
C     3.5994279    0.1260749   -0.6764380 
N     3.4550464   -0.3866077   -1.9086887 
C     4.5756786   -0.8370658   -2.4859368 
C     4.3783480   -1.4508655   -3.8655003 
C     5.8325067   -0.7822648   -1.8822298 
H     6.7357430   -1.1571329   -2.3807149 
C     5.8778119   -0.2111979   -0.5848022 
C     7.1746663   -0.0829237    0.1603462 
H     6.9911886    0.2909474    1.1837303 
H     7.8523213    0.6223971   -0.3646906 
H     7.7009962   -1.0576808    0.2084066 
S    -3.7038995   -0.1955746    0.3069734 
N    -1.9735929    1.7550240    0.1689763 
C    -3.2760700    1.4757527    0.5367074 
N    -4.1431297    2.3799517    1.0034154 
C    -3.7045046    3.6451339    1.0797885 
C    -4.7153151    4.6434136    1.6241171 
C    -2.4234789    4.0408332    0.6894620 
H    -2.0989437    5.0870312    0.7418892 
C    -1.5460318    3.0384122    0.2193184 
C    -0.1681288    3.3684494   -0.2430965 
H     0.5932174    2.8154399    0.3432980 
H     0.0281470    4.4528324   -0.1692643 
H    -0.0330530    3.0362818   -1.2922426 
F     3.6775373   -0.6354524   -4.6775732 
F     3.6891278   -2.6207037   -3.7769551 
F     5.5572414   -1.7261287   -4.4675879 
F    -5.0889027    4.3163995    2.8819439 
F    -5.8321953    4.6688076    0.8631639 
F    -4.2111954    5.8978381    1.6576228 
P    -2.1540426    0.1066264   -2.6859784 
C    -3.2733945   -1.2178721   -3.3029968 
H    -4.1006105   -1.3515167   -2.5790712 
H    -2.6892732   -2.1565377   -3.3625661 
H    -3.6834092   -0.9687485   -4.3024202 
C    -3.1717297    1.6322527   -2.8964053 
H    -2.5541788    2.5242606   -2.6729660 
H    -4.0268776    1.6023998   -2.1931913 
H    -3.5559789    1.7051672   -3.9332737 
C    -0.9111059    0.2458122   -4.0349626 
H    -0.1972055    1.0598371   -3.8022982 
H    -1.4017501    0.4511943   -5.0075610 
H    -0.3600786   -0.7169235   -4.0783385 
P    -0.6309746   -0.6807524    2.0288809 
C     0.7507190   -1.8716866    2.2771471 
H     1.6549920   -1.4651479    1.7853128 
H     0.4761039   -2.8276865    1.7906632 
H     0.9406644   -2.0377921    3.3566212 
C    -0.1446520    0.7805831    3.0482238 
H    -0.9615340    1.5286590    3.0189284 
H     0.7693873    1.2341991    2.6185715 
H     0.0463943    0.4908579    4.1012381 
C    -1.9729444   -1.4281700    3.0490184 
H    -2.8481413   -0.7513582    3.0631663 
H    -1.6187222   -1.6128990    4.0829939 
H    -2.2836026   -2.3833086    2.5822651 
P     0.0971472   -3.6427976   -3.8758450 
C     1.1067037   -4.5021556   -2.5684957 
C     1.0069927   -4.2120049   -5.3966692 
H     0.5922862   -4.4011792   -1.5923676 
H     2.0981803   -4.0136009   -2.4958037 
H     1.2481977   -5.5806607   -2.7933796 
H     0.4523093   -3.8933982   -6.3022550 
H     1.1393288   -5.3147837   -5.4220867 
H     2.0033617   -3.7271043   -5.4132736 
C    -1.3742536   -4.7827611   -3.9181560 
H    -1.9252340   -4.6767246   -2.9619263 
H    -1.0813794   -5.8460225   -4.0517246 
H    -2.0516273   -4.4885481   -4.7452476 
