# Supplementary material for: Understanding the Carbyne Formation from C2H2 Complexes
Source: J Am Chem Soc. 2024 Nov 15;146(47):32392–402. doi: 10.1021/jacs.4c07724 (PMC11613314; doi:10.1021/jacs.4c07724)
Supplement: Supplementary file 3 — ja4c07724_si_003.zip [file ja4c07724_si_003.zip › XYZ files/XYZ all CO mechanism/main_proposal-section2.2.3/1b-prime_1b-primeprime/TS6_1.xyz]

78
Energy =
W     5.4278724    5.1079439   16.9494713 
C     3.5041652    5.4492317   17.4600260 
H     2.4829870    5.2278381   17.1137213 
C     4.0873954    5.0483701   18.7156416 
H     4.2837366    5.7671521   19.5257660 
C     6.0672947    6.8760489   17.4581002 
O     6.5070273    7.9410675   17.7551750 
S     3.6584780    3.4391638   19.4394147 
N     1.8300420    2.5936775   21.1025379 
C     2.2673029    3.7206010   20.4952688 
N     1.7558676    4.9563268   20.6498285 
C     0.7248345    5.0465366   21.5022031 
C     0.1027110    6.4293134   21.6537383 
C     0.1941644    3.9570472   22.1963178 
H    -0.6462395    4.0723872   22.8928351 
C     0.8001741    2.7003062   21.9495910 
C     0.3070695    1.4480211   22.6186613 
H     0.9787266    0.6050863   22.3767281 
H    -0.7181001    1.2000636   22.2722977 
H     0.2537189    1.5778282   23.7186229 
S     7.4360255    4.3306586   15.5177253 
N     5.2418588    3.0385103   16.0279052 
C     6.4794762    2.8825949   15.4179919 
N     6.8901396    1.7823158   14.7882561 
C     5.9976426    0.7914271   14.6625863 
C     6.5065213   -0.4661113   13.9766840 
C     4.6730041    0.9046700   15.1041297 
H     3.9394437    0.1086532   14.9270204 
C     4.3085390    2.0769060   15.7945702 
C     2.9029528    2.3119627   16.2404222 
H     2.8570004    2.4525213   17.3413307 
H     2.2430087    1.4760108   15.9452063 
H     2.5225446    3.2541145   15.7943737 
F    -0.6195451    6.7491759   20.5478590 
F     1.0350493    7.3888884   21.8219066 
F    -0.7394573    6.4825935   22.7093083 
F     7.5316257   -1.0142560   14.6637984 
F     6.9446964   -0.2032669   12.7272445 
F     5.5293007   -1.4027454   13.8801630 
P     4.6869555    5.8623519   14.6557320 
C     5.6304547    7.3190088   14.0329359 
H     6.7048137    7.0507981   14.0225317 
H     5.4908790    8.1653247   14.7322462 
H     5.3090351    7.6150659   13.0137852 
C     4.8277224    4.6885709   13.2301921 
H     4.2134552    3.7872649   13.4222538 
H     5.8830116    4.3780067   13.1132620 
H     4.4786495    5.1734976   12.2968311 
C     2.9287953    6.3950524   14.4670984 
H     2.2746290    5.5059300   14.5574210 
H     2.7568087    6.8726411   13.4818851 
H     2.6631917    7.0923190   15.2832814 
P     7.0695347    4.3933612   18.7164566 
C     6.7223282    4.8886930   20.4601864 
H     5.8058466    4.3811915   20.8169233 
H     6.5671348    5.9848250   20.4919795 
H     7.5743103    4.6187125   21.1154375 
C     7.3774481    2.5778161   18.8673720 
H     7.7205372    2.1914977   17.8875943 
H     6.4266792    2.0776622   19.1367104 
H     8.1452983    2.3559638   19.6358489 
C     8.7752585    5.0757776   18.5152722 
H     9.1957183    4.7326224   17.5516823 
H     9.4269286    4.7470559   19.3494513 
H     8.7158426    6.1818236   18.5056586 
P     2.6606874    7.9042223   17.9039396 
C     3.3754657    8.2265314   19.5733605 
C     0.9318515    8.5520899   18.0946615 
H     4.4712472    8.0762861   19.5263620 
H     2.9374521    7.5089827   20.2924315 
H     3.1675475    9.2646619   19.9061414 
H     0.4266129    8.5474016   17.1081948 
H     0.9198396    9.5857804   18.5014189 
H     0.3692695    7.8888808   18.7780360 
C     3.4526996    9.2617731   16.9172439 
H     4.5457223    9.0914756   16.8858252 
H     3.2577169   10.2513404   17.3810849 
H     3.0594306    9.2714070   15.8814674 
