# Supplementary material for: Understanding the Carbyne Formation from C2H2 Complexes
Source: J Am Chem Soc. 2024 Nov 15;146(47):32392–402. doi: 10.1021/jacs.4c07724 (PMC11613314; doi:10.1021/jacs.4c07724)
Supplement: Supplementary file 3 — ja4c07724_si_003.zip [file ja4c07724_si_003.zip › XYZ files/XYZ all CO mechanism/main_proposal-section2.2.3/1b-prime_1b-primeprime/TS6_1_cosmo.xyz]

78
Energy =
W     5.4309139    5.0852068   16.9450071 
C     3.5161221    5.4058175   17.4484370 
H     2.4872294    5.2389801   17.0978990 
C     4.0880204    5.0273377   18.7118745 
H     4.2752949    5.7557533   19.5156443 
C     6.0644096    6.8556060   17.4535816 
O     6.5155224    7.9204087   17.7404501 
S     3.6579479    3.4214048   19.4470684 
N     1.8352723    2.5815201   21.1215917 
C     2.2643739    3.7064254   20.5041844 
N     1.7495813    4.9387779   20.6471467 
C     0.7146487    5.0297681   21.4973570 
C     0.0913626    6.4122917   21.6337590 
C     0.1879030    3.9452564   22.1989559 
H    -0.6564577    4.0570052   22.8911195 
C     0.8015944    2.6886269   21.9684186 
C     0.3139392    1.4468933   22.6550535 
H     0.9605157    0.5889369   22.3973675 
H    -0.7285782    1.2205029   22.3487881 
H     0.3016724    1.5856257   23.7552868 
S     7.4550608    4.3355011   15.5026830 
N     5.2732284    3.0256879   16.0158494 
C     6.5088385    2.8804830   15.4032713 
N     6.9256472    1.7836320   14.7694782 
C     6.0350860    0.7865891   14.6459044 
C     6.5541866   -0.4623352   13.9585937 
C     4.7127726    0.8898019   15.0907864 
H     3.9800884    0.0925227   14.9153749 
C     4.3420878    2.0610256   15.7820963 
C     2.9362161    2.2904834   16.2237197 
H     2.8902902    2.4524294   17.3214988 
H     2.2841601    1.4438707   15.9432521 
H     2.5481381    3.2206743   15.7591131 
F    -0.6023711    6.7354563   20.5104097 
F     1.0232812    7.3709902   21.8226602 
F    -0.7745279    6.4722535   22.6687567 
F     7.5780854   -1.0128168   14.6540510 
F     7.0175926   -0.1885928   12.7166146 
F     5.5904329   -1.4050385   13.8366130 
P     4.6591494    5.8501514   14.6538129 
C     5.5913094    7.3133916   14.0330542 
H     6.6691854    7.0594694   14.0170238 
H     5.4391298    8.1593650   14.7304971 
H     5.2600723    7.6035574   13.0156667 
C     4.7975531    4.6765553   13.2305544 
H     4.1831608    3.7756820   13.4243832 
H     5.8529732    4.3704469   13.1036427 
H     4.4405306    5.1648241   12.3021297 
C     2.9004845    6.3748109   14.4884110 
H     2.2489980    5.4843050   14.5846016 
H     2.7234221    6.8508758   13.5037130 
H     2.6444812    7.0744201   15.3062761 
P     7.0673601    4.3673315   18.7266601 
C     6.7152274    4.8724240   20.4647237 
H     5.7950234    4.3711592   20.8203777 
H     6.5656482    5.9695361   20.4922520 
H     7.5648532    4.5989108   21.1213804 
C     7.3609061    2.5506714   18.8802998 
H     7.7117961    2.1606646   17.9046901 
H     6.4049655    2.0556602   19.1406703 
H     8.1200400    2.3281983   19.6569429 
C     8.7794765    5.0348100   18.5331594 
H     9.2046090    4.6887563   17.5727468 
H     9.4202787    4.6984076   19.3725375 
H     8.7317003    6.1415280   18.5270808 
P     2.6272884    7.9716058   17.8900060 
C     3.3663835    8.2607854   19.5587401 
C     0.9255331    8.6805535   18.1105936 
H     4.4562759    8.0731530   19.5059232 
H     2.9128081    7.5494150   20.2746463 
H     3.1944955    9.3019206   19.9030737 
H     0.4077570    8.6995063   17.1307244 
H     0.9589576    9.7113386   18.5234923 
H     0.3494971    8.0325513   18.7977761 
C     3.4444755    9.3188079   16.9080041 
H     4.5293011    9.1100409   16.8421845 
H     3.2965573   10.3082883   17.3894401 
H     3.0246188    9.3536597   15.8830157 
