# Supplementary material for: Understanding the Carbyne Formation from C2H2 Complexes
Source: J Am Chem Soc. 2024 Nov 15;146(47):32392–402. doi: 10.1021/jacs.4c07724 (PMC11613314; doi:10.1021/jacs.4c07724)
Supplement: Supplementary file 3 — ja4c07724_si_003.zip [file ja4c07724_si_003.zip › XYZ files/XYZ all CO mechanism/main_proposal-section2.2.3/1b-prime_1b-primeprime/TS6_2.xyz]

78
Energy =
W    -1.6524268    0.0491401   -0.0115822 
C     0.5567731    0.0706841   -0.0437976 
H     1.1346012    1.0171442   -0.0806832 
C    -0.0876990   -0.4224784   -1.2378910 
H     0.1620129   -1.3490992   -1.7774694 
C    -2.4390186   -0.4690713   -1.7378515 
O    -2.9008952   -0.8016279   -2.7734247 
S     1.4147128   -1.1396528    1.0011694 
N     3.7260059   -2.3371906    1.0114064 
C     3.0229962   -1.4071104    0.3198688 
N     3.4571485   -0.7301246   -0.7622317 
C     4.7171535   -1.0010653   -1.1377410 
C     5.2289832   -0.2301542   -2.3478492 
C     5.5418858   -1.9234676   -0.4916020 
H     6.5692985   -2.1121671   -0.8277649 
C     4.9733867   -2.6040663    0.6147082 
C     5.7480798   -3.6439723    1.3748268 
H     5.1413310   -4.0207074    2.2174595 
H     6.6978976   -3.2232726    1.7641442 
H     6.0187173   -4.4929640    0.7132863 
S    -4.1008420    0.2145508    0.8299766 
N    -1.9056994    0.6663606    2.1452732 
C    -3.2834123    0.5955683    2.3081001 
N    -3.9250775    0.8254438    3.4562444 
C    -3.1785860    1.2111612    4.4971990 
C    -3.9359776    1.4329235    5.7976542 
C    -1.7954772    1.4218477    4.4095375 
H    -1.2156649    1.7921121    5.2635777 
C    -1.1676914    1.1423713    3.1795716 
C     0.2891724    1.3978637    2.9766525 
H     0.8426615    0.4556784    2.7787724 
H     0.7315575    1.9000859    3.8562318 
H     0.4423552    2.0224528    2.0732095 
F     5.1485584    1.1059866   -2.1467874 
F     4.5048124   -0.5162620   -3.4585988 
F     6.5185123   -0.5239890   -2.6208779 
F    -4.5318860    0.2951386    6.2138142 
F    -4.8957440    2.3704767    5.6538746 
F    -3.1038699    1.8459209    6.7870131 
P    -1.8413211    2.4852573   -0.4643848 
C    -3.0507300    2.9080174   -1.7951922 
H    -4.0370165    2.5130997   -1.4812550 
H    -2.7629233    2.3932331   -2.7310342 
H    -3.1225691    4.0011026   -1.9690415 
C    -2.4533152    3.5688274    0.9061710 
H    -1.7493793    3.5404666    1.7599976 
H    -3.4363012    3.1894620    1.2475049 
H    -2.5647565    4.6160196    0.5605897 
C    -0.3148713    3.3921608   -0.9837830 
H     0.3627550    3.4883734   -0.1129912 
H    -0.5425713    4.4001549   -1.3842180 
H     0.2162634    2.7967495   -1.7511454 
P    -1.8655324   -2.3597183    0.5985642 
C    -0.8081375   -3.5969180   -0.2812024 
H     0.2572528   -3.3760087   -0.0808011 
H    -0.9986325   -3.5094998   -1.3693372 
H    -1.0485871   -4.6278409    0.0482957 
C    -1.6028473   -2.7926797    2.3790451 
H    -2.3037116   -2.1953081    2.9953319 
H    -0.5662364   -2.5289852    2.6648197 
H    -1.7789119   -3.8704772    2.5709151 
C    -3.5356338   -3.0956194    0.2894576 
H    -4.2934285   -2.5311565    0.8649628 
H    -3.5580517   -4.1668307    0.5742932 
H    -3.7741874   -2.9918906   -0.7873739 
P     0.7444394    0.6562698   -3.1873526 
C     1.3479384   -0.8886245   -3.9891384 
C     2.1243555    1.8476697   -3.5385469 
H     0.5195220   -1.6230626   -4.0309827 
H     2.1698046   -1.3026323   -3.3749892 
H     1.7193036   -0.6993888   -5.0162759 
H     1.7719322    2.8819437   -3.3570639 
H     2.4839472    1.7667188   -4.5858636 
H     2.9595182    1.6358823   -2.8464650 
C    -0.5742185    1.2080229   -4.3582439 
H    -1.4449391    0.5292699   -4.2694269 
H    -0.2120353    1.2161875   -5.4070545 
H    -0.9036552    2.2304478   -4.0877765 
