# Supplementary material for: Understanding the Carbyne Formation from C2H2 Complexes
Source: J Am Chem Soc. 2024 Nov 15;146(47):32392–402. doi: 10.1021/jacs.4c07724 (PMC11613314; doi:10.1021/jacs.4c07724)
Supplement: Supplementary file 3 — ja4c07724_si_003.zip [file ja4c07724_si_003.zip › XYZ files/XYZ all CO mechanism/main_proposal-section2.2.3/1b-prime_1b-primeprime/TS6_2_cosmo.xyz]

78
Energy =
W    -1.6696106    0.0314974    0.0062742 
C     0.5375350    0.0503605   -0.0369189 
H     1.1106467    0.9984902   -0.0717531 
C    -0.1158101   -0.4445236   -1.2220083 
H     0.1356352   -1.3482864   -1.7965303 
C    -2.4544380   -0.4815103   -1.7148241 
O    -2.9321260   -0.8090939   -2.7483199 
S     1.4074979   -1.1602408    1.0052417 
N     3.7196469   -2.3620895    0.9884341 
C     3.0194222   -1.4138220    0.3187249 
N     3.4557578   -0.7050701   -0.7381561 
C     4.7163677   -0.9693728   -1.1208670 
C     5.2286227   -0.1607276   -2.3049557 
C     5.5371260   -1.9129294   -0.5036270 
H     6.5642885   -2.0987131   -0.8420300 
C     4.9698672   -2.6218980    0.5854613 
C     5.7473351   -3.6783704    1.3144875 
H     5.1515541   -4.0798676    2.1538133 
H     6.7010945   -3.2653628    1.7020048 
H     6.0133668   -4.5077053    0.6267158 
S    -4.1214101    0.2080120    0.8493189 
N    -1.9248835    0.6633575    2.1595174 
C    -3.3006446    0.5996428    2.3242393 
N    -3.9420613    0.8418688    3.4708112 
C    -3.1888791    1.2326063    4.5096137 
C    -3.9473520    1.4668793    5.8035234 
C    -1.8070183    1.4349297    4.4195363 
H    -1.2204142    1.8083964    5.2676305 
C    -1.1821524    1.1448615    3.1889589 
C     0.2732510    1.3945001    2.9822052 
H     0.8170358    0.4496914    2.7709868 
H     0.7224960    1.8849524    3.8643724 
H     0.4239738    2.0285511    2.0848445 
F     5.1151698    1.1697420   -2.0742562 
F     4.5276867   -0.4345445   -3.4329887 
F     6.5283905   -0.4175768   -2.5660844 
F    -4.5567248    0.3334346    6.2254392 
F    -4.9111786    2.4044634    5.6484987 
F    -3.1280260    1.8839227    6.7971375 
P    -1.8179639    2.4814220   -0.4581939 
C    -2.9809704    2.9092177   -1.8255155 
H    -3.9835007    2.5297649   -1.5456550 
H    -2.6638402    2.3913174   -2.7501408 
H    -3.0295059    4.0027690   -2.0024934 
C    -2.4545395    3.5682074    0.8958986 
H    -1.7679077    3.5387364    1.7637524 
H    -3.4492583    3.2005309    1.2151007 
H    -2.5469050    4.6142497    0.5417970 
C    -0.2657313    3.3585270   -0.9347059 
H     0.3914296    3.4429694   -0.0471513 
H    -0.4726465    4.3695951   -1.3376692 
H     0.2692700    2.7559161   -1.6938180 
P    -1.8754976   -2.3808119    0.6246725 
C    -0.8274009   -3.6118441   -0.2709951 
H     0.2397346   -3.3830463   -0.0898121 
H    -1.0360105   -3.5267839   -1.3560180 
H    -1.0576399   -4.6424896    0.0663302 
C    -1.5925712   -2.8101433    2.4024216 
H    -2.2918292   -2.2173792    3.0252593 
H    -0.5556197   -2.5383154    2.6792922 
H    -1.7595789   -3.8894139    2.5938866 
C    -3.5473795   -3.1222899    0.3389951 
H    -4.2994709   -2.5623071    0.9261469 
H    -3.5584894   -4.1930865    0.6257571 
H    -3.8000870   -3.0230609   -0.7351637 
P     0.7325793    0.6730959   -3.2300522 
C     1.3717984   -0.8762976   -3.9954681 
C     2.0982467    1.8805779   -3.5715731 
H     0.5560872   -1.6250423   -4.0399825 
H     2.1890919   -1.2700460   -3.3618647 
H     1.7549658   -0.6953801   -5.0199159 
H     1.7246752    2.9114150   -3.4139672 
H     2.4738747    1.7866925   -4.6119114 
H     2.9247345    1.6924962   -2.8621905 
C    -0.5719056    1.1912542   -4.4309063 
H    -1.4402631    0.5101194   -4.3389477 
H    -0.1931423    1.1743143   -5.4737389 
H    -0.9066942    2.2192583   -4.1895038 
