# Supplementary material for: Understanding the Carbyne Formation from C2H2 Complexes
Source: J Am Chem Soc. 2024 Nov 15;146(47):32392–402. doi: 10.1021/jacs.4c07724 (PMC11613314; doi:10.1021/jacs.4c07724)
Supplement: Supplementary file 3 — ja4c07724_si_003.zip [file ja4c07724_si_003.zip › XYZ files/XYZ all CO mechanism/main_proposal-section2.2.3/1b-prime_1b-primeprime/TS6_i.xyz]

78
Energy =
W     0.2224810    1.6005852   -7.1728570 
C     2.2631992    1.6391865   -8.0197442 
H     2.4223294    1.7797555   -9.1047648 
C     1.9676167    0.2785197   -7.4989359 
H     2.5240168    0.0080810   -6.5784392 
C    -0.7809522   -0.0752598   -7.3007609 
O    -1.4729402   -1.0333788   -7.4290268 
S     3.6294759    2.4614139   -7.1561706 
N     6.1236892    2.9010897   -7.8733232 
C     5.0108570    2.2182482   -8.2259893 
N     4.8793902    1.4400892   -9.3207880 
C     5.9319442    1.4199570  -10.1518179 
C     5.7607480    0.5354153  -11.3784849 
C     7.1170265    2.1158761   -9.9125758 
H     7.9574755    2.0848104  -10.6178209 
C     7.1782930    2.8449278   -8.6954830 
C     8.4290258    3.5674123   -8.2809513 
H     8.2079109    4.2489276   -7.4400217 
H     8.8651465    4.1381157   -9.1248933 
H     9.1996820    2.8400449   -7.9477679 
S    -1.9953229    2.2732208   -6.0007764 
N    -0.1262054    3.8016459   -6.9007664 
C    -1.3425347    3.8508187   -6.2201254 
N    -1.9465030    4.9638115   -5.8049896 
C    -1.3372523    6.1229259   -6.0787863 
C    -2.0164915    7.3660439   -5.5356769 
C    -0.1493666    6.1963597   -6.8270544 
H     0.3025366    7.1605016   -7.0902736 
C     0.4369021    4.9926905   -7.2530850 
C     1.6473126    4.9964994   -8.1271615 
H     2.5331816    4.5854642   -7.5997154 
H     1.8796817    6.0180959   -8.4798296 
H     1.4902275    4.3298095   -8.9980059 
F     4.6107743    0.8186602  -12.0338973 
F     5.7025137   -0.7759946  -11.0245625 
F     6.7805730    0.6763342  -12.2489058 
F    -2.0577338    7.3533720   -4.1832342 
F    -3.2882947    7.4750418   -5.9772539 
F    -1.3561526    8.4925786   -5.9106726 
P    -0.7144569    2.0516460   -9.4171584 
C    -1.8401279    0.7592260  -10.1280718 
H    -2.6699166    0.5977909   -9.4133805 
H    -1.3127898   -0.2081488  -10.2374513 
H    -2.2496525    1.0711149  -11.1099164 
C    -1.8756875    3.5030836   -9.4884853 
H    -1.3211560    4.4459249   -9.3199573 
H    -2.6265220    3.3935591   -8.6813891 
H    -2.3880701    3.5562611  -10.4698256 
C     0.3224967    2.4576552  -10.9210927 
H     0.9570977    3.3391310  -10.7050370 
H    -0.3228760    2.6907972  -11.7921609 
H     0.9910479    1.6185018  -11.1874765 
P     0.8877649    1.4222617   -4.7695682 
C     2.4819380    0.6224179   -4.2240766 
H     3.3465287    1.0945781   -4.7304815 
H     2.4664679   -0.4574670   -4.4740936 
H     2.5981315    0.7235116   -3.1264213 
C     1.0177602    3.0479567   -3.8913825 
H     0.0445667    3.5718509   -3.9605477 
H     1.7871519    3.6680753   -4.3918447 
H     1.2833466    2.9167725   -2.8230825 
C    -0.2812230    0.4932505   -3.6734446 
H    -1.2777430    0.9691069   -3.7419190 
H     0.0662912    0.4871182   -2.6203996 
H    -0.3638625   -0.5461920   -4.0471499 
P     2.2071432   -1.1443330   -8.5437154 
C     3.9463282   -1.6913649   -8.4528490 
C     1.8535967   -0.8423042  -10.2963023 
H     4.1838512   -1.9510555   -7.4027409 
H     4.5766476   -0.8429522   -8.7788795 
H     4.1278933   -2.5687578   -9.1035342 
H     0.8110016   -0.4899047  -10.3979732 
H     1.9935353   -1.7773429  -10.8713504 
H     2.5545205   -0.0710412  -10.6691415 
C     1.2308794   -2.5843782   -8.0073075 
H     1.3941673   -2.7317386   -6.9214916 
H     1.5616693   -3.4879490   -8.5554899 
H     0.1525236   -2.4017259   -8.1670888 
