# Supplementary material for: Understanding the Carbyne Formation from C2H2 Complexes
Source: J Am Chem Soc. 2024 Nov 15;146(47):32392–402. doi: 10.1021/jacs.4c07724 (PMC11613314; doi:10.1021/jacs.4c07724)
Supplement: Supplementary file 3 — ja4c07724_si_003.zip [file ja4c07724_si_003.zip › XYZ files/XYZ all CO mechanism/main_proposal-section2.2.3/1b-prime_1b-primeprime/TS6_i_cosmo.xyz]

78
Energy =
W     0.2138025    1.6015270   -7.1357003 
C     2.2612539    1.6085508   -7.9616077 
H     2.4180567    1.7771800   -9.0419848 
C     1.9361116    0.2428924   -7.4872663 
H     2.4536319   -0.0542881   -6.5535305 
C    -0.7916840   -0.0705539   -7.2405085 
O    -1.5022737   -1.0214188   -7.3408791 
S     3.6457366    2.3921231   -7.0871096 
N     6.1239449    2.8673063   -7.8505024 
C     4.9991504    2.2070302   -8.2092167 
N     4.8305327    1.4934083   -9.3368478 
C     5.8640081    1.4992685  -10.1917615 
C     5.6416724    0.6830535  -11.4567192 
C     7.0627332    2.1666419   -9.9471293 
H     7.8901169    2.1606190  -10.6682115 
C     7.1598849    2.8431509   -8.7020905 
C     8.4242674    3.5418235   -8.2970044 
H     8.2449186    4.1729983   -7.4079858 
H     8.8215237    4.1605434   -9.1260618 
H     9.2078246    2.7949756   -8.0478499 
S    -2.0216205    2.2888656   -5.9980625 
N    -0.1288486    3.7928068   -6.8815556 
C    -1.3617331    3.8637389   -6.2329353 
N    -1.9736498    4.9836958   -5.8548450 
C    -1.3488648    6.1406207   -6.1312550 
C    -2.0431452    7.3873426   -5.6366554 
C    -0.1355050    6.1923676   -6.8388751 
H     0.3358756    7.1471310   -7.1032383 
C     0.4556171    4.9796534   -7.2299939 
C     1.6939091    4.9639927   -8.0608260 
H     2.5445746    4.5066621   -7.5132595 
H     1.9727509    5.9844592   -8.3806289 
H     1.5462442    4.3243728   -8.9536239 
F     4.4897635    1.0400209  -12.0738721 
F     5.5416169   -0.6401610  -11.1674463 
F     6.6484384    0.8327244  -12.3410949 
F    -2.1312463    7.4087828   -4.2804509 
F    -3.3122918    7.4818238   -6.1077321 
F    -1.3876729    8.5131395   -6.0132017 
P    -0.6607043    2.0456392   -9.4165254 
C    -1.7614721    0.7462232  -10.1493077 
H    -2.6183234    0.5980397   -9.4640086 
H    -1.2312998   -0.2221084  -10.2292549 
H    -2.1328139    1.0476680  -11.1493548 
C    -1.8262966    3.4903604   -9.5191149 
H    -1.2842524    4.4342824   -9.3180301 
H    -2.6099227    3.3652616   -8.7461727 
H    -2.2958579    3.5486221  -10.5213779 
C     0.4228232    2.4559686  -10.8806719 
H     1.0157736    3.3644944  -10.6582000 
H    -0.1966286    2.6475299  -11.7798597 
H     1.1291120    1.6350859  -11.1010955 
P     0.8926185    1.4108525   -4.7346461 
C     2.4593322    0.5649973   -4.1906066 
H     3.3378958    1.0120120   -4.6951476 
H     2.4108650   -0.5128467   -4.4447901 
H     2.5741451    0.6619453   -3.0924148 
C     1.0641379    3.0420323   -3.8747580 
H     0.1044009    3.5894165   -3.9541417 
H     1.8492412    3.6364028   -4.3824107 
H     1.3250248    2.9163188   -2.8046260 
C    -0.3006303    0.5255110   -3.6284673 
H    -1.2878584    1.0188898   -3.7071425 
H     0.0455736    0.5311122   -2.5750363 
H    -0.3975240   -0.5195241   -3.9834033 
P     2.1912882   -1.1752468   -8.5453625 
C     3.9385117   -1.6797180   -8.4592920 
C     1.8285929   -0.8830047  -10.2954375 
H     4.1939591   -1.9155581   -7.4080636 
H     4.5522602   -0.8311164   -8.8144076 
H     4.1153349   -2.5696222   -9.0939977 
H     0.7748671   -0.5736158  -10.4141947 
H     2.0049074   -1.8182802  -10.8601511 
H     2.5050672   -0.0925537  -10.6719830 
C     1.2362888   -2.6162521   -7.9893644 
H     1.4211054   -2.7618550   -6.9068487 
H     1.5693075   -3.5144108   -8.5442955 
H     0.1562486   -2.4451916   -8.1455843 
