# Supplementary material for: Understanding the Carbyne Formation from C2H2 Complexes
Source: J Am Chem Soc. 2024 Nov 15;146(47):32392–402. doi: 10.1021/jacs.4c07724 (PMC11613314; doi:10.1021/jacs.4c07724)
Supplement: Supplementary file 3 — ja4c07724_si_003.zip [file ja4c07724_si_003.zip › XYZ files/XYZ all CO mechanism/main_proposal-section2.2.3/1b-PymS_1b-prime/1b-prime-h.xyz]

65
Energy =
W     5.6979526    5.0536903   17.3025874 
C     4.2381527    5.7546898   18.3954909 
H     3.3116712    6.3392337   18.4556210 
C     5.0655603    5.1975765   19.4258571 
H     5.6304130    5.8848834   20.0840558 
C     6.5278683    6.8454006   17.4087957 
O     7.0291139    7.9104224   17.4030965 
S     4.6008024    3.7968613   20.5234044 
N     2.3521480    2.8309768   21.4721791 
C     2.8445033    3.7527981   20.6142010 
N     2.1133946    4.5376576   19.8041260 
C     0.7882111    4.3830743   19.8705390 
C     0.0086660    5.2153932   18.8621453 
C     0.1604509    3.4862368   20.7375163 
H    -0.9316810    3.3827053   20.7726832 
C     1.0207544    2.7042949   21.5506263 
C     0.4768928    1.7130125   22.5406977 
H     1.2208340    0.9160580   22.7241308 
H    -0.4805406    1.2727945   22.2017606 
H     0.2861858    2.2190625   23.5113764 
S     7.0972967    4.3647704   15.1916376 
N     5.2950678    3.0135372   16.4886241 
C     6.2073487    2.8965300   15.4493641 
N     6.3624625    1.8061685   14.6981674 
C     5.5095720    0.7961978   14.9170221 
C     5.7263399   -0.4387119   14.0554574 
C     4.4729339    0.8623129   15.8566762 
H     3.7560970    0.0414885   15.9799695 
C     4.3878157    2.0177378   16.6570027 
C     3.3295903    2.1941677   17.6898009 
H     3.7890537    2.1650162   18.7009721 
H     2.5552624    1.4089972   17.6172917 
H     2.8614477    3.1967443   17.6060739 
F     0.2694558    4.7796872   17.5981755 
F     0.3552243    6.5169287   18.9153293 
F    -1.3240727    5.1258731   19.0549276 
F     6.9511060   -0.9660908   14.2649618 
F     5.6231229   -0.1451936   12.7428597 
F     4.8108271   -1.3994951   14.3359236 
P     4.2369984    5.8951810   15.4294537 
C     5.0823132    7.0600841   14.2747513 
H     5.9459235    6.5417270   13.8165916 
H     5.4560165    7.9282666   14.8518348 
H     4.3905745    7.4090444   13.4819666 
C     3.5338375    4.6317436   14.2766961 
H     2.8844452    3.9362236   14.8434854 
H     4.3579390    4.0554626   13.8137846 
H     2.9379666    5.1165398   13.4779038 
C     2.7269171    6.8557870   15.8766110 
H     2.0216968    6.2179194   16.4413951 
H     2.2277806    7.2303718   14.9608916 
H     3.0116669    7.7154201   16.5130906 
P     7.7404238    4.1104867   18.4602559 
C     8.0375793    4.5409054   20.2298074 
H     7.2427512    4.1161981   20.8719333 
H     8.0279224    5.6427310   20.3399352 
H     9.0207130    4.1478051   20.5578554 
C     7.8349872    2.2656308   18.4909827 
H     7.8414577    1.8799457   17.4528768 
H     6.9365026    1.8761818   19.0090906 
H     8.7472229    1.9143012   19.0134855 
C     9.3664568    4.5890857   17.7247755 
H     9.4021051    4.2517014   16.6720220 
H    10.2050309    4.1450427   18.2976257 
H     9.4521560    5.6937044   17.7409191 
