# Supplementary material for: Understanding the Carbyne Formation from C2H2 Complexes
Source: J Am Chem Soc. 2024 Nov 15;146(47):32392–402. doi: 10.1021/jacs.4c07724 (PMC11613314; doi:10.1021/jacs.4c07724)
Supplement: Supplementary file 3 — ja4c07724_si_003.zip [file ja4c07724_si_003.zip › XYZ files/XYZ all CO mechanism/main_proposal-section2.2.3/1b-PymS_1b-prime/1b-prime-h_cosmo.xyz]

65
Energy =
W     5.7070308    5.0577579   17.3013922 
C     4.2546286    5.7718671   18.3950991 
H     3.3313728    6.3626265   18.4470579 
C     5.0806886    5.2118835   19.4255429 
H     5.6586886    5.8908821   20.0806588 
C     6.5252945    6.8470640   17.4000883 
O     7.0206916    7.9194929   17.3924508 
S     4.6059407    3.8107616   20.5170942 
N     2.3577759    2.8228148   21.4387528 
C     2.8462661    3.7715061   20.6066190 
N     2.1166730    4.5847198   19.8288457 
C     0.7890306    4.4248525   19.8940275 
C     0.0064105    5.2924328   18.9199580 
C     0.1645686    3.4993278   20.7288407 
H    -0.9270119    3.3906510   20.7657069 
C     1.0247367    2.6907822   21.5174403 
C     0.4729136    1.6697564   22.4681347 
H     1.2697527    0.9743504   22.7884175 
H    -0.3639430    1.1055144   22.0116498 
H     0.0682817    2.1760059   23.3704737 
S     7.1060186    4.3605436   15.1874747 
N     5.3067683    3.0126045   16.4918577 
C     6.2158257    2.8936860   15.4524233 
N     6.3677093    1.8018336   14.7006990 
C     5.5119817    0.7923471   14.9265814 
C     5.7276752   -0.4388134   14.0638663 
C     4.4797252    0.8599000   15.8677181 
H     3.7599406    0.0425780   15.9973586 
C     4.3973228    2.0193921   16.6646765 
C     3.3379631    2.1976763   17.6946762 
H     3.7917752    2.1331483   18.7065496 
H     2.5484106    1.4307724   17.6002710 
H     2.8947988    3.2127418   17.6278943 
F     0.2371234    4.8836925   17.6414247 
F     0.3779060    6.5880949   18.9960309 
F    -1.3238431    5.2248079   19.1325660 
F     6.9556658   -0.9686672   14.2720435 
F     5.6371885   -0.1392100   12.7477995 
F     4.8152860   -1.4021243   14.3289098 
P     4.2215350    5.8796041   15.4265832 
C     5.0501030    7.0419784   14.2594585 
H     5.9212808    6.5341483   13.8038952 
H     5.4061472    7.9243078   14.8262715 
H     4.3491364    7.3687667   13.4655908 
C     3.5186669    4.6004239   14.2941495 
H     2.8778386    3.9054777   14.8714634 
H     4.3403621    4.0263054   13.8245027 
H     2.9124753    5.0790679   13.4996749 
C     2.7113266    6.8323294   15.8819304 
H     2.0187379    6.1932086   16.4605457 
H     2.2014399    7.1881446   14.9649105 
H     2.9947404    7.7036852   16.5030822 
P     7.7541398    4.1088429   18.4644770 
C     8.0485952    4.5445412   20.2310717 
H     7.2541265    4.1198532   20.8735373 
H     8.0425404    5.6466119   20.3400011 
H     9.0308589    4.1474507   20.5562007 
C     7.8379516    2.2651475   18.4970090 
H     7.8565485    1.8771062   17.4599590 
H     6.9333135    1.8778329   19.0060328 
H     8.7444204    1.9160154   19.0305084 
C     9.3805260    4.5814270   17.7291346 
H     9.4207459    4.2381072   16.6786429 
H    10.2128089    4.1348139   18.3087967 
H     9.4712914    5.6857276   17.7446454 
