# Supplementary material for: Understanding the Carbyne Formation from C2H2 Complexes
Source: J Am Chem Soc. 2024 Nov 15;146(47):32392–402. doi: 10.1021/jacs.4c07724 (PMC11613314; doi:10.1021/jacs.4c07724)
Supplement: Supplementary file 3 — ja4c07724_si_003.zip [file ja4c07724_si_003.zip › XYZ files/XYZ all CO mechanism/main_proposal-section2.2.3/1b-PymS_1b-prime/1b-prime-v.xyz]

65
Energy =
W    -1.3191144   -0.4607942    0.2112404 
C     0.6661378   -0.3230015   -0.7196868 
H     0.7731317    0.0432573   -1.7621221 
C     0.0953231   -1.6159056   -0.4921353 
H     0.4586500   -2.6319674   -0.7071434 
C    -1.9169928   -2.2952568    0.6113720 
O    -2.2754631   -3.3853171    0.8628884 
S     2.1548760    0.1978364    0.2139487 
N     4.5711436   -0.8593759    0.3660948 
C     3.3980292   -0.9548810   -0.2958931 
N     3.1013899   -1.8440301   -1.2587913 
C     4.0612871   -2.7257056   -1.5533340 
C     3.6826684   -3.7444826   -2.6216047 
C     5.3159800   -2.7328162   -0.9371369 
H     6.0825934   -3.4738050   -1.1977129 
C     5.5350291   -1.7343185    0.0432544 
C     6.8548059   -1.6023247    0.7510626 
H     6.7041600   -1.1520493    1.7496087 
H     7.5217567   -0.9224171    0.1787300 
H     7.3728380   -2.5759382    0.8453519 
S    -3.6244404    0.2971139    1.1280814 
N    -1.6623641    1.7912173    0.2638665 
C    -2.9128034    1.8610669    0.8534883 
N    -3.5405081    2.9969976    1.1695028 
C    -2.9188003    4.1370171    0.8447015 
C    -3.6543723    5.4135507    1.2340679 
C    -1.6857771    4.1769480    0.1861881 
H    -1.2157550    5.1265047   -0.0967473 
C    -1.0588760    2.9457423   -0.1040089 
C     0.2425013    2.8934944   -0.8319011 
H     1.0383846    2.4333624   -0.2107394 
H     0.5661029    3.9036015   -1.1418137 
H     0.1539978    2.2393321   -1.7220392 
F     3.4421667   -3.1412322   -3.8046921 
F     2.5657501   -4.4182878   -2.2689245 
F     4.6688894   -4.6523388   -2.8139474 
F    -3.8269058    5.4811111    2.5698352 
F    -4.8699269    5.4689067    0.6543089 
F    -2.9624115    6.5144623    0.8503589 
P    -2.5344541   -0.4560540   -1.9722906 
C    -3.9883958   -1.5855921   -2.0520983 
H    -4.7013674   -1.2861387   -1.2593080 
H    -3.6498754   -2.6191593   -1.8445742 
H    -4.4876163   -1.5451825   -3.0411679 
C    -3.2604957    1.1489708   -2.5305507 
H    -2.4551959    1.8990895   -2.6541805 
H    -3.9675861    1.5119386   -1.7590003 
H    -3.8007327    1.0304992   -3.4910470 
C    -1.5316432   -0.9718616   -3.4309600 
H    -0.6584538   -0.2984965   -3.5337759 
H    -2.1268763   -0.9500371   -4.3659046 
H    -1.1498888   -1.9950183   -3.2488859 
P    -0.5028027   -0.3481073    2.5913030 
C     0.7951369   -1.5871969    3.0057369 
H     1.6897297   -1.3751465    2.3901169 
H     0.4102729   -2.5924051    2.7466370 
H     1.0520920   -1.5471865    4.0835362 
C     0.2049839    1.2466606    3.1997260 
H    -0.5465568    2.0496800    3.0653359 
H     1.1009251    1.4898865    2.5963374 
H     0.4848415    1.1865633    4.2709404 
C    -1.7888874   -0.7105532    3.8642900 
H    -2.6088048    0.0279332    3.7835251 
H    -1.3529203   -0.6889367    4.8832976 
H    -2.2129047   -1.7133436    3.6605746 
