# Supplementary material for: Understanding the Carbyne Formation from C2H2 Complexes
Source: J Am Chem Soc. 2024 Nov 15;146(47):32392–402. doi: 10.1021/jacs.4c07724 (PMC11613314; doi:10.1021/jacs.4c07724)
Supplement: Supplementary file 3 — ja4c07724_si_003.zip [file ja4c07724_si_003.zip › XYZ files/XYZ all CO mechanism/main_proposal-section2.2.3/1b-PymS_1b-prime/1b-prime-v_cosmo.xyz]

65
Energy =
W    -1.2325735   -0.4271944    0.0764021 
C     0.6724452   -0.1950062   -0.9979461 
H     0.6817773    0.2109385   -2.0303879 
C     0.1638037   -1.5106731   -0.7642758 
H     0.5423690   -2.5089877   -1.0267287 
C    -1.7174636   -2.2890536    0.4504840 
O    -2.0130654   -3.4060582    0.6862227 
S     2.1975750    0.3812011   -0.1478338 
N     4.4650725   -0.8437531    0.4002142 
C     3.3744686   -0.9155770   -0.3976774 
N     3.1153064   -1.8809723   -1.2945234 
C     4.0130803   -2.8718318   -1.3576775 
C     3.6651266   -3.9739639   -2.3485034 
C     5.1750394   -2.9139960   -0.5856180 
H     5.8922267   -3.7416959   -0.6571393 
C     5.3756214   -1.8254164    0.3003954 
C     6.6105036   -1.7254571    1.1475755 
H     6.4221276   -1.0799098    2.0251443 
H     7.4316976   -1.2644479    0.5574728 
H     6.9618252   -2.7227930    1.4750522 
S    -3.5058873    0.2001567    1.1688065 
N    -1.6727105    1.8094843    0.2336034 
C    -2.8855758    1.8032323    0.8958933 
N    -3.5475967    2.8991407    1.2796196 
C    -2.9952312    4.0769620    0.9537231 
C    -3.7710709    5.3011613    1.4169227 
C    -1.8037637    4.1941564    0.2356137 
H    -1.3879658    5.1701381   -0.0421617 
C    -1.1398408    3.0008569   -0.1259297 
C     0.1265562    3.0309463   -0.9114310 
H     0.9652050    2.6067582   -0.3226354 
H     0.3853988    4.0624481   -1.2095733 
H     0.0325347    2.3918596   -1.8114623 
F     3.5976574   -3.4933274   -3.6101326 
F     2.4603495   -4.5211517   -2.0589829 
F     4.5798402   -4.9700046   -2.3362397 
F    -3.8921432    5.3154392    2.7633590 
F    -5.0186536    5.3110577    0.8970560 
F    -3.1607714    6.4492877    1.0458052 
P    -2.5990966   -0.3826920   -2.0282885 
C    -3.9982712   -1.5786253   -2.0645670 
H    -4.6690348   -1.3577994   -1.2114592 
H    -3.5958246   -2.6030315   -1.9429828 
H    -4.5645783   -1.5090574   -3.0149119 
C    -3.4240814    1.2107004   -2.4585486 
H    -2.6597443    2.0002170   -2.5961738 
H    -4.1017911    1.5061032   -1.6338872 
H    -4.0130222    1.1055491   -3.3913256 
C    -1.6706316   -0.7833536   -3.5673264 
H    -0.8446807   -0.0573678   -3.6988711 
H    -2.3340074   -0.7507921   -4.4545880 
H    -1.2315746   -1.7940014   -3.4589086 
P    -0.2611273   -0.3184924    2.4080516 
C     1.1416497   -1.4713188    2.7165233 
H     2.0037001   -1.1552907    2.1003074 
H     0.8342464   -2.4903972    2.4124338 
H     1.4194550   -1.4647074    3.7896800 
C     0.3731230    1.3090210    3.0035640 
H    -0.4420274    2.0576475    2.9511253 
H     1.1999282    1.6310326    2.3413399 
H     0.7370381    1.2407723    4.0484818 
C    -1.4339012   -0.7937929    3.7502447 
H    -2.2984337   -0.1035002    3.7474795 
H    -0.9279898   -0.7674132    4.7360734 
H    -1.8070115   -1.8172812    3.5492186 
