# Supplementary material for: Understanding the Carbyne Formation from C2H2 Complexes
Source: J Am Chem Soc. 2024 Nov 15;146(47):32392–402. doi: 10.1021/jacs.4c07724 (PMC11613314; doi:10.1021/jacs.4c07724)
Supplement: Supplementary file 3 — ja4c07724_si_003.zip [file ja4c07724_si_003.zip › XYZ files/XYZ all CO mechanism/main_proposal-section2.2.3/1b-PymS_1b-prime/TS5_1.xyz]

65
Energy =
W    -1.3268730   -0.4085413   -0.1552675 
C     0.4137016   -0.0646344   -1.1697960 
H     0.9981576    0.5821426   -1.8294926 
C     0.1889856   -1.3930252   -1.0674668 
H     0.6374987   -2.3473043   -1.3626411 
C    -1.6931560   -2.3436629   -0.0004038 
O    -1.9122726   -3.4911716    0.0924305 
S     2.6869001    0.7900963    0.1686421 
N     5.0030303   -0.5013094   -0.1099146 
C     3.6434489   -0.6309312   -0.0764649 
N     3.0095166   -1.8337874   -0.2015108 
C     3.7698782   -2.9128758   -0.3925491 
C     2.9956626   -4.2169647   -0.5129748 
C     5.1642060   -2.8780838   -0.4583487 
H     5.7645092   -3.7838875   -0.6124954 
C     5.7473874   -1.5948624   -0.2903299 
C     7.2432304   -1.4189765   -0.3142784 
H     7.5012488   -0.4041180    0.0386640 
H     7.6332664   -1.5417845   -1.3469301 
H     7.7491913   -2.1774474    0.3166858 
S    -3.5671748    0.1554907    0.9898914 
N    -1.7191736    1.7992824    0.1688926 
C    -2.9340551    1.7751535    0.8245272 
N    -3.5805533    2.8473744    1.2776966 
C    -2.9964453    4.0334676    1.0586643 
C    -3.7556229    5.2431262    1.5914101 
C    -1.7814902    4.1732136    0.3812425 
H    -1.3350873    5.1588473    0.2021830 
C    -1.1423679    3.0013099   -0.0775027 
C     0.1323211    3.0616154   -0.8458487 
H     0.9184583    2.4319797   -0.3784393 
H     0.4953024    4.1007021   -0.9368016 
H    -0.0219026    2.6416051   -1.8607706 
F     2.1182893   -4.1752176   -1.5537710 
F     2.2705873   -4.4662187    0.6029401 
F     3.8086260   -5.2763165   -0.7192540 
F    -3.9015760    5.1687018    2.9289133 
F    -4.9838031    5.3200382    1.0409326 
F    -3.1006747    6.3943919    1.3077078 
P    -2.8033753   -0.2401017   -2.1798625 
C    -4.2514597   -1.3742582   -2.1886947 
H    -4.8888514   -1.1333037   -1.3159947 
H    -3.8923888   -2.4166472   -2.0862402 
H    -4.8395908   -1.2700133   -3.1222693 
C    -3.5600129    1.4018287   -2.5403919 
H    -2.7602887    2.1549603   -2.6792513 
H    -4.1903375    1.7057794   -1.6818484 
H    -4.1876772    1.3576296   -3.4526353 
C    -1.9258885   -0.6569538   -3.7459718 
H    -1.0732014    0.0362036   -3.8797304 
H    -2.6042901   -0.5912443   -4.6200358 
H    -1.5225960   -1.6845372   -3.6608059 
P    -0.4003639   -0.5180660    2.2066544 
C     0.9613898   -1.7340110    2.3189173 
H     1.6744463   -1.5636120    1.4862356 
H     0.5357019   -2.7490104    2.1981377 
H     1.4781023   -1.6548187    3.2960191 
C     0.2777867    1.0395011    2.9051833 
H    -0.4881165    1.8383160    2.8594545 
H     1.1567331    1.3188217    2.2877421 
H     0.5937821    0.8925562    3.9574888 
C    -1.5932089   -1.0956272    3.4833326 
H    -2.4263270   -0.3742876    3.5792029 
H    -1.0770730   -1.2140149    4.4571288 
H    -2.0121592   -2.0706204    3.1661718 
