# Supplementary material for: Understanding the Carbyne Formation from C2H2 Complexes
Source: J Am Chem Soc. 2024 Nov 15;146(47):32392–402. doi: 10.1021/jacs.4c07724 (PMC11613314; doi:10.1021/jacs.4c07724)
Supplement: Supplementary file 3 — ja4c07724_si_003.zip [file ja4c07724_si_003.zip › XYZ files/XYZ all CO mechanism/main_proposal-section2.2.3/1b-PymS_1b-prime/TS5_1_cosmo.xyz]

65
Energy =
W    -1.4484234   -0.5080687   -0.1706800 
C     0.3537424   -0.2629114   -1.0413897 
H     1.2406181    0.3666817   -1.2349286 
C     0.0380554   -1.5636804   -1.0748565 
H     0.4390652   -2.5322039   -1.3921094 
C    -1.8932584   -2.4260286   -0.0949082 
O    -2.1557791   -3.5693185   -0.0551780 
S     3.1581975    1.1027491    0.2340091 
N     5.3240232   -0.4185372   -0.0522839 
C     3.9509509   -0.4165830   -0.0043644 
N     3.2111564   -1.5610416   -0.1371546 
C     3.8770250   -2.6996375   -0.3466387 
C     3.0071446   -3.9357178   -0.5260102 
C     5.2680379   -2.7937317   -0.4256723 
H     5.7850141   -3.7463685   -0.5972918 
C     5.9678423   -1.5721475   -0.2555773 
C     7.4717462   -1.5396589   -0.3059396 
H     7.8361343   -0.5238996   -0.0672175 
H     7.8331155   -1.8236552   -1.3166240 
H     7.9089338   -2.2682456    0.4071403 
S    -3.6372646    0.1243058    1.0201321 
N    -1.7549762    1.7110939    0.1751982 
C    -2.9650056    1.7285361    0.8316740 
N    -3.5858235    2.8228120    1.2653670 
C    -2.9667969    3.9901003    1.0249217 
C    -3.7064499    5.2231134    1.5260237 
C    -1.7456404    4.0872161    0.3557397 
H    -1.2678953    5.0556352    0.1640290 
C    -1.1360465    2.8900208   -0.0824819 
C     0.1511572    2.8921530   -0.8250082 
H     0.9245366    2.2972552   -0.2881489 
H     0.5207870    3.9210170   -0.9787918 
H     0.0203137    2.3965173   -1.8087191 
F     2.2859049   -3.8642117   -1.6817532 
F     2.1146130   -4.0833379    0.4812302 
F     3.7381258   -5.0708558   -0.5894128 
F    -3.9043971    5.1572661    2.8602371 
F    -4.9187015    5.3263662    0.9377347 
F    -3.0203465    6.3565260    1.2628435 
P    -2.9565263   -0.2318560   -2.1822509 
C    -4.4086569   -1.3496319   -2.2320643 
H    -5.0437510   -1.1474183   -1.3479525 
H    -4.0587809   -2.3992335   -2.1920690 
H    -4.9942672   -1.1858954   -3.1582729 
C    -3.6668012    1.4376951   -2.4683621 
H    -2.8497237    2.1777278   -2.5697871 
H    -4.3095673    1.7177183   -1.6113470 
H    -4.2783969    1.4359462   -3.3921286 
C    -2.0439577   -0.5987404   -3.7360310 
H    -1.1863417    0.0953244   -3.8264214 
H    -2.7122094   -0.4871574   -4.6127799 
H    -1.6575239   -1.6350721   -3.6883645 
P    -0.4886889   -0.5620927    2.1854625 
C     0.9142304   -1.7317808    2.2769713 
H     1.6425331   -1.4979820    1.4712174 
H     0.5340207   -2.7586129    2.1179147 
H     1.3994577   -1.6617830    3.2710673 
C     0.2208304    1.0272953    2.7613489 
H    -0.5413002    1.8293367    2.7302431 
H     1.0647802    1.2728391    2.0808793 
H     0.5999532    0.9225946    3.7975458 
C    -1.6206200   -1.0957089    3.5255950 
H    -2.4504033   -0.3706146    3.6238595 
H    -1.0618851   -1.1641887    4.4801743 
H    -2.0439291   -2.0863459    3.2685203 
