# Supplementary material for: Understanding the Carbyne Formation from C2H2 Complexes
Source: J Am Chem Soc. 2024 Nov 15;146(47):32392–402. doi: 10.1021/jacs.4c07724 (PMC11613314; doi:10.1021/jacs.4c07724)
Supplement: Supplementary file 3 — ja4c07724_si_003.zip [file ja4c07724_si_003.zip › XYZ files/XYZ all CO mechanism/main_proposal-section2.2.3/1b-PymS_1b-prime/TS5_2.xyz]

65
Energy =
W     5.8961972    5.1450829   17.0717805 
C     4.1967453    5.2402726   18.1783862 
H     3.1268681    5.0175594   18.3244512 
C     5.2010347    5.5715071   18.9918946 
H     5.3977371    6.0141964   19.9738368 
C     6.8985768    6.8228690   17.4111639 
O     7.5396240    7.7859919   17.6114541 
S     4.7164021    3.4034780   20.8062172 
N     2.4493193    3.2626137   22.2011355 
C     2.9928054    3.5023558   20.9717310 
N     2.2363974    3.8017549   19.8758718 
C     0.9138255    3.8647487   20.0366634 
C     0.1500099    4.2206582   18.7702750 
C     0.2673751    3.6266984   21.2499514 
H    -0.8241688    3.6805523   21.3525084 
C     1.1224984    3.3153782   22.3406641 
C     0.5546289    3.0413592   23.7080951 
H     1.3726539    2.7770531   24.4019098 
H    -0.1830466    2.2132796   23.6737883 
H     0.0213799    3.9331263   24.0986521 
S     7.2903957    4.5906027   14.9525767 
N     5.4699606    3.1722603   16.1419186 
C     6.3474113    3.1265137   15.0760944 
N     6.4825232    2.0959990   14.2470707 
C     5.7118579    1.0253397   14.4961095 
C     5.8850782   -0.1379303   13.5284768 
C     4.8051887    0.9633115   15.5592466 
H     4.1956530    0.0697713   15.7406492 
C     4.6850151    2.0930332   16.3972704 
C     3.7389255    2.1401495   17.5410863 
H     4.2357306    2.4872715   18.4820452 
H     3.2749414    1.1530647   17.7181501 
H     2.9260580    2.8713835   17.3622106 
F     0.3548559    3.3035698   17.7913155 
F     0.5648116    5.4197769   18.2711364 
F    -1.1796068    4.3076436   18.9775762 
F     7.1597352   -0.5769825   13.5219020 
F     5.5667910    0.2311837   12.2703599 
F     5.0890390   -1.1803283   13.8678273 
P     4.4291140    6.1406521   15.2875543 
C     5.2547306    7.3594251   14.1809139 
H     6.0910549    6.8558460   13.6596063 
H     5.6644979    8.1831005   14.7974523 
H     4.5406523    7.7691746   13.4387987 
C     3.6531301    4.9569677   14.1042818 
H     3.0373932    4.2295006   14.6683124 
H     4.4461111    4.4084776   13.5596787 
H     3.0141959    5.4911079   13.3732397 
C     2.9776951    7.0910822   15.9122078 
H     2.2902827    6.4159750   16.4569949 
H     2.4331527    7.5725818   15.0752445 
H     3.3329831    7.8670105   16.6176394 
P     7.7762938    4.0244898   18.3494378 
C     8.0514148    4.6584138   20.0538411 
H     7.1642108    4.4400601   20.6806501 
H     8.2038129    5.7543033   20.0097669 
H     8.9443974    4.1768679   20.4996736 
C     7.5634521    2.2139590   18.6049271 
H     7.4922026    1.7051258   17.6238591 
H     6.6206818    2.0556505   19.1685006 
H     8.4122670    1.7888040   19.1770042 
C     9.4493664    4.1693960   17.5957449 
H     9.4373365    3.7296378   16.5807842 
H    10.2041522    3.6591641   18.2269709 
H     9.7060784    5.2429600   17.5028677 
