# Supplementary material for: Understanding the Carbyne Formation from C2H2 Complexes
Source: J Am Chem Soc. 2024 Nov 15;146(47):32392–402. doi: 10.1021/jacs.4c07724 (PMC11613314; doi:10.1021/jacs.4c07724)
Supplement: Supplementary file 3 — ja4c07724_si_003.zip [file ja4c07724_si_003.zip › XYZ files/XYZ all CO mechanism/main_proposal-section2.2.3/1b-PymS_1b-prime/TS5_2_cosmo.xyz]

65
Energy =
W     5.8870671    5.1460730   17.0875684 
C     4.2066897    5.3419808   18.2138220 
H     3.1226207    5.2199341   18.3483981 
C     5.2550044    5.5729657   19.0064896 
H     5.5057895    5.9354670   20.0092828 
C     6.9278837    6.8154465   17.3579123 
O     7.5922420    7.7708388   17.5119227 
S     4.7000846    3.2663480   20.8792760 
N     2.4101244    3.2014330   22.2509387 
C     2.9815676    3.4358982   21.0277714 
N     2.2502060    3.7862261   19.9302643 
C     0.9278400    3.8854288   20.0773708 
C     0.1897282    4.2869874   18.8092716 
C     0.2544264    3.6499969   21.2767388 
H    -0.8359600    3.7357026   21.3680709 
C     1.0815295    3.3005627   22.3761119 
C     0.4813928    3.0314468   23.7291695 
H     1.2796371    2.7984512   24.4570540 
H    -0.2278303    2.1791925   23.6803219 
H    -0.0963035    3.9091408   24.0856382 
S     7.2996028    4.6089581   14.9548468 
N     5.4883621    3.1877409   16.1497996 
C     6.3675978    3.1406079   15.0881774 
N     6.5020689    2.1042172   14.2647105 
C     5.7174473    1.0410498   14.5126339 
C     5.8967441   -0.1248963   13.5522432 
C     4.7967133    0.9897652   15.5624890 
H     4.1708417    0.1067007   15.7392648 
C     4.6845052    2.1218394   16.3984285 
C     3.7265251    2.1968008   17.5289065 
H     4.2244713    2.5201194   18.4772783 
H     3.2204934    1.2284191   17.6913089 
H     2.9506741    2.9646024   17.3373218 
F     0.3801322    3.3850814   17.8142552 
F     0.6422503    5.4848204   18.3391418 
F    -1.1401234    4.4077858   19.0014593 
F     7.1689517   -0.5808911   13.5758024 
F     5.6230617    0.2489080   12.2821208 
F     5.0819711   -1.1574074   13.8632953 
P     4.4021639    6.1015033   15.2702814 
C     5.2146473    7.3578122   14.2008724 
H     6.0823559    6.8946590   13.6940437 
H     5.5704423    8.1927080   14.8354707 
H     4.5005917    7.7430373   13.4460938 
C     3.6938942    4.9007449   14.0665564 
H     3.0907936    4.1462150   14.6082926 
H     4.5116963    4.3896383   13.5231095 
H     3.0499030    5.4285640   13.3357900 
C     2.9103781    6.9975235   15.8711962 
H     2.2280540    6.2968179   16.3884358 
H     2.3778177    7.4640915   15.0186749 
H     3.2211562    7.7821152   16.5880582 
P     7.7968702    4.0237921   18.3331832 
C     8.0593836    4.6101377   20.0539458 
H     7.1724488    4.3639504   20.6697717 
H     8.2040968    5.7079098   20.0471669 
H     8.9560598    4.1196980   20.4816221 
C     7.5946695    2.2068069   18.5321747 
H     7.5496676    1.7221140   17.5375166 
H     6.6446140    2.0215566   19.0738487 
H     8.4402478    1.7795959   19.1070215 
C     9.4683090    4.2062254   17.5896084 
H     9.4720420    3.7723619   16.5723947 
H    10.2215987    3.6984219   18.2241554 
H     9.7119563    5.2841596   17.5132422 
