# Supplementary material for: Understanding the Carbyne Formation from C2H2 Complexes
Source: J Am Chem Soc. 2024 Nov 15;146(47):32392–402. doi: 10.1021/jacs.4c07724 (PMC11613314; doi:10.1021/jacs.4c07724)
Supplement: Supplementary file 3 — ja4c07724_si_003.zip [file ja4c07724_si_003.zip › XYZ files/XYZ all CO mechanism/main_proposal-section2.2.3/1b-PymS_1b-prime/TS5_T.xyz]

65
Energy =
W     1.2259667    1.5600613   -9.2504310 
C     2.9117650    1.4122032  -10.7436357 
H     2.7296172    1.0634412  -11.7765472 
C     2.8187359    0.5010874   -9.6445075 
H     3.4342849   -0.3742492   -9.3822298 
C     0.6641348   -0.3057401   -9.1105656 
O     0.2911435   -1.4198505   -9.0163358 
S     4.3962955    2.4755946  -10.7477195 
N     6.9433978    1.8808442  -11.0324844 
C     5.7135937    1.3220427  -11.0143361 
N     5.4355679    0.0157714  -11.1568543 
C     6.4909194   -0.7925082  -11.2991780 
C     6.1472629   -2.2728207  -11.4136162 
C     7.8115228   -0.3366511  -11.3297084 
H     8.6575227   -1.0265758  -11.4434857 
C     7.9917086    1.0626199  -11.1997123 
C     9.3573981    1.6887978  -11.2586712 
H     9.3485814    2.6614686  -10.7333731 
H     9.6383666    1.8822666  -12.3161399 
H    10.1330812    1.0279995  -10.8257081 
S    -0.9633710    2.1408939   -7.9793290 
N     0.8112164    3.7855388   -8.9468113 
C    -0.3944998    3.7563492   -8.2653295 
N    -1.0701244    4.8359970   -7.8656873 
C    -0.5305768    6.0272353   -8.1531047 
C    -1.3210900    7.2353052   -7.6697874 
C     0.6741467    6.1708775   -8.8502258 
H     1.0909297    7.1585309   -9.0818182 
C     1.3401174    4.9954691   -9.2507016 
C     2.6229793    5.0366343  -10.0060453 
H     3.4202296    4.5120205   -9.4402314 
H     2.9456832    6.0729521  -10.2118823 
H     2.5285657    4.4850057  -10.9638647 
F     5.4126216   -2.5183911  -12.5175226 
F     5.4324741   -2.6821610  -10.3421583 
F     7.2634832   -3.0373954  -11.4808946 
F    -1.4501519    7.2240148   -6.3272048 
F    -2.5588148    7.2512227   -8.2050076 
F    -0.7062113    8.3932029   -8.0158385 
P    -0.2871445    1.8124122  -11.2655691 
C    -1.8284024    0.8048669  -11.1636259 
H    -2.3906599    1.1158077  -10.2621929 
H    -1.5528825   -0.2618113  -11.0516952 
H    -2.4577389    0.9373632  -12.0663614 
C    -0.9494434    3.4988043  -11.6379982 
H    -0.1084529    4.1918707  -11.8351861 
H    -1.5193964    3.8730144  -10.7653109 
H    -1.6190398    3.4755600  -12.5209589 
C     0.3914149    1.3037059  -12.9031305 
H     1.2328612    1.9655153  -13.1825586 
H    -0.3973799    1.3597741  -13.6797643 
H     0.7697219    0.2650919  -12.8376829 
P     2.0642771    1.4802347   -6.9043680 
C     3.8003397    0.9056378   -6.6685499 
H     4.4705794    1.5275726   -7.2929158 
H     3.8808067   -0.1413008   -7.0187651 
H     4.1036872    0.9625165   -5.6035023 
C     2.0789118    3.0947138   -6.0028393 
H     1.0513026    3.5041479   -5.9580407 
H     2.7247212    3.8102967   -6.5480224 
H     2.4624546    2.9678677   -4.9706976 
C     1.1287677    0.3912669   -5.7459155 
H     0.0797136    0.7424796   -5.7034867 
H     1.5721129    0.4063427   -4.7301050 
H     1.1373074   -0.6426196   -6.1429082 
