# Supplementary material for: Understanding the Carbyne Formation from C2H2 Complexes
Source: J Am Chem Soc. 2024 Nov 15;146(47):32392–402. doi: 10.1021/jacs.4c07724 (PMC11613314; doi:10.1021/jacs.4c07724)
Supplement: Supplementary file 3 — ja4c07724_si_003.zip [file ja4c07724_si_003.zip › XYZ files/XYZ all CO mechanism/main_proposal-section2.2.3/1b-PymS_1b-prime/TS5_T_cosmo.xyz]

65
Energy =
W     1.2334101    1.5692694   -9.2395602 
C     2.9133101    1.3901211  -10.7296218 
H     2.7229685    1.0247991  -11.7548848 
C     2.8293778    0.5057724   -9.6072841 
H     3.4477365   -0.3593430   -9.3173318 
C     0.6934068   -0.2934683   -9.1054234 
O     0.3339780   -1.4180087   -9.0122831 
S     4.4026061    2.4476083  -10.7626029 
N     6.9471249    1.8143707  -11.0314371 
C     5.7070694    1.2754811  -11.0284535 
N     5.4090741   -0.0227137  -11.1891350 
C     6.4551352   -0.8460519  -11.3293085 
C     6.0833904   -2.3155188  -11.4685792 
C     7.7822681   -0.4149851  -11.3399848 
H     8.6207876   -1.1141903  -11.4525016 
C     7.9866919    0.9806693  -11.1961599 
C     9.3644010    1.5750455  -11.2376663 
H     9.3631606    2.5777845  -10.7724080 
H     9.6922226    1.6879329  -12.2934173 
H    10.1035354    0.9218368  -10.7346698 
S    -0.9674875    2.1276632   -7.9705493 
N     0.7964039    3.7841713   -8.9315190 
C    -0.4118406    3.7487225   -8.2610072 
N    -1.0976600    4.8268104   -7.8724950 
C    -0.5562327    6.0202473   -8.1606709 
C    -1.3616903    7.2218003   -7.6931095 
C     0.6550549    6.1683407   -8.8414714 
H     1.0745507    7.1550838   -9.0720305 
C     1.3284179    4.9929513   -9.2328817 
C     2.6175110    5.0290573   -9.9752684 
H     3.4009556    4.4927175   -9.4010190 
H     2.9507574    6.0637841  -10.1694209 
H     2.5192115    4.4876151  -10.9388142 
F     5.3362032   -2.5268211  -12.5753010 
F     5.3577322   -2.7322017  -10.4046276 
F     7.1774413   -3.1064152  -11.5540821 
F    -1.5168490    7.2101259   -6.3496856 
F    -2.5971783    7.2229388   -8.2427268 
F    -0.7612065    8.3865397   -8.0277343 
P    -0.2699443    1.8364804  -11.2738775 
C    -1.7893031    0.7953028  -11.2101784 
H    -2.3633641    1.0626694  -10.3021824 
H    -1.4919181   -0.2691764  -11.1403598 
H    -2.4154388    0.9500232  -12.1114310 
C    -0.9569851    3.5187378  -11.6054465 
H    -0.1275298    4.2317319  -11.7789526 
H    -1.5476637    3.8601792  -10.7333480 
H    -1.6140719    3.4987345  -12.4975265 
C     0.4357640    1.3868809  -12.9145397 
H     1.2734738    2.0667993  -13.1602827 
H    -0.3473957    1.4668262  -13.6945573 
H     0.8174268    0.3478724  -12.8831292 
P     2.0858628    1.5376725   -6.8852195 
C     3.8822011    1.1832061   -6.6820080 
H     4.4579651    1.8900419   -7.3107332 
H     4.0874355    0.1568451   -7.0416936 
H     4.1902870    1.2738845   -5.6208794 
C     1.9056562    3.1110566   -5.9348470 
H     0.8352906    3.3836318   -5.8632540 
H     2.4513857    3.9221075   -6.4554671 
H     2.3173641    2.9904949   -4.9131432 
C     1.2948845    0.3036360   -5.7699934 
H     0.2079600    0.5113179   -5.7303093 
H     1.7234519    0.3526693   -4.7490274 
H     1.4483682   -0.7089315   -6.1913219 
