# Supplementary material for: Understanding the Carbyne Formation from C2H2 Complexes
Source: J Am Chem Soc. 2024 Nov 15;146(47):32392–402. doi: 10.1021/jacs.4c07724 (PMC11613314; doi:10.1021/jacs.4c07724)
Supplement: Supplementary file 3 — ja4c07724_si_003.zip [file ja4c07724_si_003.zip › XYZ files/XYZ all CO mechanism/main_proposal-section2.2.3/1b-PymS_1cv-eta2/agg5-at-ethine.xyz]

78
Energy =
W    -1.6142269   -0.6231611   -0.2540090 
C     0.0733024   -0.5499607   -1.3490111 
H     1.0093798   -0.0144124   -1.6755260 
C    -0.2786191   -1.8337819   -1.1935244 
H     0.0583754   -2.8464317   -1.4333225 
C    -2.1294846   -2.5006338    0.0697503 
O    -2.4343320   -3.6173976    0.2536717 
S     3.1021818    0.6329987   -1.4600887 
N     4.9594106   -1.2586921   -1.5809046 
C     3.6701595   -0.9806543   -1.2053252 
N     2.8463340   -1.9284253   -0.6528911 
C     3.3521149   -3.1517781   -0.4762719 
C     2.3750176   -4.1863246    0.0626528 
C     4.6566851   -3.5180577   -0.8125641 
H     5.0418141   -4.5323869   -0.6474504 
C     5.4428377   -2.4857404   -1.3887794 
C     6.8631083   -2.7494965   -1.8164063 
H     7.3167677   -1.8122377   -2.1855622 
H     6.8955120   -3.5107653   -2.6238322 
H     7.4662024   -3.1461735   -0.9737595 
S    -3.6310070    0.2488898    1.0839008 
N    -1.7595384    1.6272944   -0.0948985 
C    -2.8912642    1.7845209    0.6764434 
N    -3.3856863    2.9513038    1.0793420 
C    -2.7211912    4.0474173    0.6827292 
C    -3.3066398    5.3707217    1.1609712 
C    -1.5752691    4.0010259   -0.1168687 
H    -1.0609349    4.9167444   -0.4331646 
C    -1.0945312    2.7338562   -0.5146374 
C     0.1045141    2.5829686   -1.3813112 
H     0.9158518    2.0046091   -0.8798293 
H     0.5043385    3.5659952   -1.6872374 
H    -0.1461533    1.9875770   -2.2825498 
F     1.4931351   -4.5752903   -0.9030659 
F     1.6333245   -3.7045666    1.0941807 
F     2.9978636   -5.3014359    0.4982941 
F    -3.3337748    5.4248679    2.5072798 
F    -4.5679585    5.5286383    0.7115936 
F    -2.5730921    6.4188830    0.7168441 
P    -3.2966604   -0.4767528   -2.1249502 
C    -4.7037041   -1.6514423   -2.0034672 
H    -5.2409647   -1.4558430   -1.0549756 
H    -4.3096684   -2.6856419   -1.9785710 
H    -5.4006242   -1.5357254   -2.8574376 
C    -4.1259413    1.1487958   -2.3768540 
H    -3.3624929    1.9303094   -2.5561293 
H    -4.6998535    1.4115457   -1.4672773 
H    -4.8139920    1.1016966   -3.2441928 
C    -2.5378309   -0.8183736   -3.7640626 
H    -1.8271941   -0.0006321   -3.9945315 
H    -3.3106753   -0.8750012   -4.5565135 
H    -1.9483092   -1.7573659   -3.7251885 
P    -0.4282233   -0.4600538    1.9911926 
C     1.3886490   -0.4101916    1.8070840 
H     1.6865758    0.4656623    1.1948513 
H     1.7244001   -1.2975427    1.2347448 
H     1.8784702   -0.3714161    2.8005463 
C    -0.8030942    1.0155232    3.0266974 
H    -1.8844724    1.0543516    3.2579711 
H    -0.5178939    1.9347508    2.4798231 
H    -0.2214215    0.9633175    3.9683461 
C    -0.7569122   -1.8736443    3.1166621 
H    -1.8482055   -1.9589561    3.2841732 
H    -0.2385217   -1.7416888    4.0875220 
H    -0.3958149   -2.7989717    2.6278748 
P     0.7909077   -2.4630023   -4.4406533 
C     2.3863536   -3.3277971   -4.0430290 
C     1.4447598   -0.7566291   -4.7869452 
H     2.1971860   -4.4032497   -3.8556713 
H     2.7999862   -2.8905816   -3.1149666 
H     3.1353643   -3.2202121   -4.8555310 
H     0.6147633   -0.0959407   -5.1116113 
H     2.2224208   -0.7642164   -5.5798900 
H     1.8924049   -0.3291518   -3.8634086 
C     0.5204233   -3.0641457   -6.1847711 
H     0.2659804   -4.1431772   -6.1705290 
H     1.4163417   -2.9155557   -6.8247644 
H    -0.3342038   -2.5213977   -6.6373591 
