# Supplementary material for: Understanding the Carbyne Formation from C2H2 Complexes
Source: J Am Chem Soc. 2024 Nov 15;146(47):32392–402. doi: 10.1021/jacs.4c07724 (PMC11613314; doi:10.1021/jacs.4c07724)
Supplement: Supplementary file 3 — ja4c07724_si_003.zip [file ja4c07724_si_003.zip › XYZ files/XYZ all CO mechanism/main_proposal-section2.2.3/1b-PymS_1cv-eta2/agg5-at-ethine_cosmo.xyz]

78
Energy =
W    -1.6044873   -0.6022945   -0.2551597 
C     0.1066537   -0.5247165   -1.3068135 
H     1.0278596    0.0125665   -1.6400518 
C    -0.2478623   -1.8093307   -1.1717352 
H     0.0965692   -2.8176499   -1.4181633 
C    -2.1020070   -2.4852799    0.0285187 
O    -2.3949064   -3.6109838    0.1918356 
S     3.2279819    0.6348796   -1.4641913 
N     5.0427879   -1.3053824   -1.6294993 
C     3.7658686   -0.9932338   -1.2297905 
N     2.9291322   -1.9189685   -0.6651700 
C     3.4084825   -3.1527648   -0.4913812 
C     2.4141238   -4.1659346    0.0581986 
C     4.6994459   -3.5527880   -0.8438921 
H     5.0650365   -4.5749613   -0.6828652 
C     5.5014026   -2.5466957   -1.4403758 
C     6.9034581   -2.8539156   -1.8932841 
H     7.3837916   -1.9374165   -2.2816148 
H     6.8955419   -3.6248852   -2.6919258 
H     7.5088430   -3.2630755   -1.0585003 
S    -3.6329434    0.2329047    1.0930449 
N    -1.7825324    1.6427438   -0.0802019 
C    -2.9191076    1.7797626    0.6857706 
N    -3.4380185    2.9399290    1.0804863 
C    -2.7894984    4.0462853    0.6823458 
C    -3.4055896    5.3568551    1.1519017 
C    -1.6383493    4.0197118   -0.1079557 
H    -1.1357719    4.9410064   -0.4266195 
C    -1.1343928    2.7590501   -0.4970531 
C     0.0728054    2.6271237   -1.3570776 
H     0.8827687    2.0661408   -0.8412726 
H     0.4545974    3.6181145   -1.6590600 
H    -0.1692019    2.0324494   -2.2611856 
F     1.5353314   -4.5588466   -0.9092499 
F     1.6723715   -3.6632193    1.0763134 
F     3.0213956   -5.2837155    0.5126198 
F    -3.4461547    5.4134486    2.5010003 
F    -4.6725919    5.4825410    0.6997919 
F    -2.7013188    6.4231488    0.7131130 
P    -3.2906491   -0.4356751   -2.1324638 
C    -4.6869779   -1.6192601   -2.0300134 
H    -5.2364450   -1.4382943   -1.0856459 
H    -4.2871014   -2.6514374   -2.0205993 
H    -5.3729475   -1.4914200   -2.8907352 
C    -4.1100394    1.1915997   -2.3734908 
H    -3.3447076    1.9730691   -2.5442424 
H    -4.6986038    1.4468830   -1.4714493 
H    -4.7875512    1.1445247   -3.2487921 
C    -2.5018106   -0.7642875   -3.7582044 
H    -1.7919959    0.0579400   -3.9738465 
H    -3.2677904   -0.8141756   -4.5572664 
H    -1.9232336   -1.7091717   -3.7146079 
P    -0.4551033   -0.4443999    2.0121297 
C     1.3649412   -0.3900791    1.8287642 
H     1.6501834    0.5170890    1.2598349 
H     1.7070807   -1.2537758    1.2261088 
H     1.8483496   -0.3852378    2.8261736 
C    -0.8273372    1.0295467    3.0448062 
H    -1.9080541    1.0672555    3.2783880 
H    -0.5364620    1.9483657    2.5002259 
H    -0.2465651    0.9692968    3.9863516 
C    -0.7879467   -1.8623745    3.1267679 
H    -1.8799708   -1.9469149    3.2906796 
H    -0.2739303   -1.7282945    4.0993681 
H    -0.4239004   -2.7872001    2.6391114 
P     0.8100228   -2.5397878   -4.4031645 
C     2.4451003   -3.3600457   -4.0718285 
C     1.3995444   -0.8067679   -4.7334780 
H     2.2956198   -4.4456289   -3.9072967 
H     2.8691487   -2.9307454   -3.1443384 
H     3.1655110   -3.2087431   -4.9032851 
H     0.5390156   -0.1669494   -5.0163595 
H     2.1504093   -0.7784196   -5.5516892 
H     1.8605939   -0.3867264   -3.8139569 
C     0.5002127   -3.1128139   -6.1481277 
H     0.2795100   -4.1994853   -6.1463501 
H     1.3707260   -2.9221255   -6.8116042 
H    -0.3855210   -2.5857760   -6.5576548 
