# Supplementary material for: Understanding the Carbyne Formation from C2H2 Complexes
Source: J Am Chem Soc. 2024 Nov 15;146(47):32392–402. doi: 10.1021/jacs.4c07724 (PMC11613314; doi:10.1021/jacs.4c07724)
Supplement: Supplementary file 3 — ja4c07724_si_003.zip [file ja4c07724_si_003.zip › XYZ files/XYZ all CO mechanism/main_proposal-section2.2.3/1b-PymS_1cv-eta2/TS5-at-ethine.xyz]

78
Energy =
W    -1.6108108    0.0951746   -0.6168530 
C     0.3012027    0.0425945   -0.1105981 
H     1.2356810    0.5724837    0.2307840 
C    -0.0894881   -1.2709964   -0.0681614 
H    -0.0325869   -2.0531530    0.6992336 
C    -2.3569075   -1.7279247   -0.5021111 
O    -2.7962139   -2.8168006   -0.4319206 
S     3.1637916    1.1854091    1.0731093 
N     4.4164035   -0.8351927    2.2597236 
C     3.2012651   -0.2219056    2.0635071 
N     2.0405386   -0.7061123    2.6212982 
C     2.1507590   -1.7501090    3.4476591 
C     0.8362505   -2.2944829    3.9831630 
C     3.3560092   -2.3796496    3.7675679 
H     3.4073633   -3.2277760    4.4617949 
C     4.4983096   -1.8676119    3.0970481 
C     5.8557561   -2.4868788    3.3079223 
H     6.5732977   -2.0558633    2.5865229 
H     5.8215600   -3.5896447    3.1936987 
H     6.2206172   -2.2791183    4.3361027 
S    -3.9001838    1.1885149   -1.1077377 
N    -1.5869858    2.3463951   -0.8396967 
C    -2.9219399    2.6329340   -1.0546182 
N    -3.4249882    3.8536311   -1.2249637 
C    -2.5481764    4.8685375   -1.2014009 
C    -3.1519277    6.2527105   -1.3973609 
C    -1.1727211    4.6866473   -1.0282458 
H    -0.4777656    5.5351836   -1.0378069 
C    -0.6933268    3.3700162   -0.8527961 
C     0.7617896    3.0845863   -0.7168299 
H     1.0377430    2.6752095    0.2829019 
H     1.3617279    3.9955656   -0.8922230 
H     1.0665809    2.2952115   -1.4326690 
F     0.1009597   -2.8641061    2.9725968 
F     0.0602699   -1.3330575    4.5306094 
F     1.0172919   -3.2534562    4.9156752 
F    -4.0486415    6.5304583   -0.4293596 
F    -3.7845975    6.3395854   -2.5858699 
F    -2.1970630    7.2134387   -1.3662066 
P    -1.6524903   -0.0107462   -3.1252846 
C    -3.0254243   -1.0004004   -3.8472900 
H    -3.9838317   -0.5499663   -3.5243586 
H    -2.9712127   -2.0335108   -3.4527200 
H    -2.9734220   -1.0157035   -4.9544232 
C    -1.7643065    1.5870524   -4.0395225 
H    -0.9111441    2.2341884   -3.7579323 
H    -2.7059817    2.0993142   -3.7629757 
H    -1.7511969    1.4142858   -5.1340637 
C    -0.1504113   -0.7846736   -3.8533646 
H     0.7291702   -0.1563296   -3.6165262 
H    -0.2433946   -0.9008235   -4.9515345 
H    -0.0102706   -1.7761894   -3.3831419 
P    -2.1626628    0.5595829    1.8174682 
C    -0.7276250    1.2249810    2.7456712 
H    -0.4424581    2.1922811    2.2878324 
H     0.1445804    0.5390737    2.6674114 
H    -0.9905096    1.3836300    3.8107839 
C    -3.4797680    1.7978227    2.1707950 
H    -4.4392963    1.4739251    1.7264172 
H    -3.2068521    2.7745277    1.7262606 
H    -3.5861480    1.9181872    3.2674323 
C    -2.7263887   -0.9064694    2.7718443 
H    -3.6755111   -1.2695406    2.3317992 
H    -2.8786164   -0.6536265    3.8400870 
H    -1.9698640   -1.7081516    2.6942238 
P     1.5506774   -2.5683342   -1.2368863 
C     2.2349082   -3.4290465    0.2370317 
C     2.9076876   -1.4218528   -1.7090241 
H     1.4856742   -4.1333642    0.6496730 
H     2.4614860   -2.6729216    1.0109455 
H     3.1625166   -3.9812465   -0.0135218 
H     2.6647849   -0.9233949   -2.6676058 
H     3.8644299   -1.9709821   -1.8226319 
H     3.0328764   -0.6410660   -0.9236315 
C     1.6197491   -3.9024037   -2.5283980 
H     0.8876479   -4.6942366   -2.2741612 
H     2.6344176   -4.3494756   -2.5819979 
H     1.3591472   -3.4924839   -3.5236762 
