# Supplementary material for: Understanding the Carbyne Formation from C2H2 Complexes
Source: J Am Chem Soc. 2024 Nov 15;146(47):32392–402. doi: 10.1021/jacs.4c07724 (PMC11613314; doi:10.1021/jacs.4c07724)
Supplement: Supplementary file 3 — ja4c07724_si_003.zip [file ja4c07724_si_003.zip › XYZ files/XYZ all CO mechanism/main_proposal-section2.2.3/1b-PymS_1cv-eta2/TS5-at-ethine_cosmo.xyz]

78
Energy =
W    -1.6084192    0.1124540   -0.6098458 
C     0.3028798    0.0504761   -0.0936834 
H     1.2323941    0.5790250    0.2314976 
C    -0.1016654   -1.2549181   -0.0417315 
H    -0.0333664   -2.0545685    0.7051349 
C    -2.3367595   -1.7097068   -0.4841779 
O    -2.7748244   -2.8011291   -0.4018880 
S     3.2177173    1.2318305    1.1578521 
N     4.4536882   -0.8357748    2.2954773 
C     3.2463846   -0.2009450    2.1193867 
N     2.0844821   -0.6705124    2.6772399 
C     2.1765758   -1.7500076    3.4594692 
C     0.8537115   -2.2724720    3.9983800 
C     3.3672414   -2.4253921    3.7357575 
H     3.4066502   -3.3060191    4.3891320 
C     4.5190431   -1.9090718    3.0880439 
C     5.8614568   -2.5630095    3.2758048 
H     6.6020720   -2.1059008    2.5944533 
H     5.8049626   -3.6546433    3.0887324 
H     6.2114370   -2.4337066    4.3217205 
S    -3.9125488    1.1812099   -1.1075415 
N    -1.6085788    2.3586657   -0.8541471 
C    -2.9458638    2.6326742   -1.0621247 
N    -3.4588483    3.8513753   -1.2280200 
C    -2.5865950    4.8723427   -1.2080782 
C    -3.2054768    6.2504377   -1.3831481 
C    -1.2095819    4.7016426   -1.0490418 
H    -0.5171861    5.5521174   -1.0637516 
C    -0.7228860    3.3873483   -0.8759382 
C     0.7342997    3.1085402   -0.7468374 
H     1.0021979    2.7117325    0.2573931 
H     1.3269949    4.0219933   -0.9318633 
H     1.0345609    2.3167475   -1.4619525 
F     0.1063132   -2.8269542    2.9926062 
F     0.1005696   -1.2962479    4.5508626 
F     1.0228783   -3.2350239    4.9306725 
F    -4.0882945    6.5129791   -0.3931317 
F    -3.8732493    6.3385126   -2.5552855 
F    -2.2679467    7.2244166   -1.3685111 
P    -1.6270448   -0.0040015   -3.1294401 
C    -2.9693792   -1.0298707   -3.8508731 
H    -3.9441119   -0.6110568   -3.5343609 
H    -2.8813872   -2.0634750   -3.4636123 
H    -2.9072097   -1.0377297   -4.9572622 
C    -1.7630772    1.5891104   -4.0411771 
H    -0.9236914    2.2524920   -3.7560686 
H    -2.7196923    2.0822184   -3.7825551 
H    -1.7322546    1.4059693   -5.1334297 
C    -0.0966615   -0.7450352   -3.8199322 
H     0.7611449   -0.0860601   -3.5869469 
H    -0.1797648   -0.8799566   -4.9163363 
H     0.0641936   -1.7264547   -3.3355113 
P    -2.1847566    0.5951741    1.8212670 
C    -0.7497971    1.2697542    2.7456701 
H    -0.4695760    2.2351725    2.2802693 
H     0.1204968    0.5830898    2.6750093 
H    -1.0206063    1.4380322    3.8074519 
C    -3.4992004    1.8344880    2.1680723 
H    -4.4619796    1.4994314    1.7394091 
H    -3.2287352    2.8067677    1.7124826 
H    -3.5944758    1.9642317    3.2645226 
C    -2.7410115   -0.8659935    2.7854101 
H    -3.6917215   -1.2332275    2.3520502 
H    -2.8930509   -0.6018682    3.8509346 
H    -1.9821227   -1.6660232    2.7111828 
P     1.5549789   -2.6086111   -1.2553744 
C     2.2283697   -3.4707788    0.2241346 
C     2.9217793   -1.4655671   -1.7144806 
H     1.4838103   -4.1925456    0.6147920 
H     2.4321429   -2.7201202    1.0097662 
H     3.1668366   -4.0080642   -0.0193124 
H     2.6897117   -0.9688131   -2.6765024 
H     3.8761748   -2.0210570   -1.8184175 
H     3.0353431   -0.6863843   -0.9295437 
C     1.6224166   -3.9330906   -2.5489145 
H     0.8932095   -4.7268545   -2.2926517 
H     2.6395564   -4.3738184   -2.6037083 
H     1.3565332   -3.5176319   -3.5404367 
