# Supplementary material for: Understanding the Carbyne Formation from C2H2 Complexes
Source: J Am Chem Soc. 2024 Nov 15;146(47):32392–402. doi: 10.1021/jacs.4c07724 (PMC11613314; doi:10.1021/jacs.4c07724)
Supplement: Supplementary file 3 — ja4c07724_si_003.zip [file ja4c07724_si_003.zip › XYZ files/XYZ all CO mechanism/main_proposal-section2.2.3/1b_1b-PymS/1b-PymS.xyz]

65
Energy =
W    -1.4185570   -0.4451106   -0.1912364 
C     0.3161605   -0.1598480   -1.1909667 
H     1.2309919    0.4565447   -1.3910280 
C     0.0385402   -1.4706403   -1.1734484 
H     0.4539027   -2.4330009   -1.4899752 
C    -1.8343534   -2.3709804   -0.0718735 
O    -2.0857569   -3.5141992   -0.0079139 
S     3.1733614    1.0810818   -0.3964160 
N     5.2200277   -0.5942704   -0.5779038 
C     3.8569675   -0.5090950   -0.4760350 
N     3.0494626   -1.6128004   -0.4233934 
C     3.6480952   -2.8052676   -0.4453537 
C     2.7072580   -3.9992272   -0.3864212 
C     5.0302150   -2.9903627   -0.5274676 
H     5.4888169   -3.9874415   -0.5354497 
C     5.7942570   -1.7973550   -0.6032488 
C     7.2961366   -1.8501924   -0.7131423 
H     7.6959426   -0.8230386   -0.7892637 
H     7.6098667   -2.4345662   -1.6028676 
H     7.7399946   -2.3486244    0.1738853 
S    -3.5750269    0.1916208    1.0731036 
N    -1.7198911    1.7731738    0.1602326 
C    -2.9140463    1.7967119    0.8466913 
N    -3.5169225    2.8918469    1.3009037 
C    -2.8984129    4.0563951    1.0538927 
C    -3.6130491    5.2957176    1.5792395 
C    -1.6863933    4.1469928    0.3632944 
H    -1.2047113    5.1146427    0.1769795 
C    -1.0918484    2.9503958   -0.0929214 
C     0.1960836    2.9435018   -0.8327235 
H     0.9598307    2.3165627   -0.3136194 
H     0.5918417    3.9659047   -0.9648049 
H     0.0659090    2.4656867   -1.8248606 
F     1.9572357   -4.0987343   -1.5213564 
F     1.8293750   -3.9031347    0.6480372 
F     3.3670426   -5.1679250   -0.2467196 
F    -3.7614157    5.2339951    2.9171006 
F    -4.8384007    5.4119200    1.0283502 
F    -2.9183418    6.4209354    1.2883361 
P    -3.0111615   -0.2388773   -2.1247254 
C    -4.4790100   -1.3418809   -2.0640725 
H    -5.0634494   -1.0954956   -1.1564794 
H    -4.1387056   -2.3929237   -1.9913966 
H    -5.1130167   -1.2137175   -2.9639187 
C    -3.7380812    1.4246975   -2.4323950 
H    -2.9244798    2.1579548   -2.5940164 
H    -4.3271042    1.7339031   -1.5469975 
H    -4.4008999    1.4057209   -3.3202308 
C    -2.2060789   -0.6617745   -3.7266595 
H    -1.3409357    0.0102997   -3.8849810 
H    -2.9184662   -0.5665941   -4.5703078 
H    -1.8287843   -1.7010296   -3.6705940 
P    -0.4814376   -0.4641302    2.1621310 
C     1.3078884   -0.8214682    2.1915602 
H     1.8433099   -0.0633366    1.5726498 
H     1.4950360   -1.8063854    1.7267558 
H     1.6826009   -0.8042708    3.2345059 
C    -0.6306324    1.1019441    3.1182035 
H    -1.6944117    1.3891374    3.2240279 
H    -0.0824913    1.9057762    2.5903291 
H    -0.1897120    0.9667618    4.1257385 
C    -1.2589368   -1.7145058    3.2604527 
H    -2.3445434   -1.5067216    3.3287366 
H    -0.8072592   -1.6857463    4.2721132 
H    -1.1140654   -2.7192332    2.8187146 
