# Supplementary material for: Understanding the Carbyne Formation from C2H2 Complexes
Source: J Am Chem Soc. 2024 Nov 15;146(47):32392–402. doi: 10.1021/jacs.4c07724 (PMC11613314; doi:10.1021/jacs.4c07724)
Supplement: Supplementary file 3 — ja4c07724_si_003.zip [file ja4c07724_si_003.zip › XYZ files/XYZ all CO mechanism/main_proposal-section2.2.3/1b_1b-PymS/1b-PymS_c.xyz]

65
Energy =
C     5.0279880    1.8519209   18.2971673 
N     4.4923678    2.7612662   17.4723190 
C     5.0876285    2.9698781   16.2513686 
N     6.2809781    2.4011875   15.9032745 
C     6.8024302    1.5160960   16.7493041 
C     6.2066647    1.1439564   17.9602526 
S     4.3128443    3.9857454   15.0893673 
W     6.1536177    7.8678536   17.1192266 
P     7.8230129    5.9725381   16.9002509 
C     9.5685890    6.4994381   17.1302412 
C     8.1628984    0.9691834   16.3398137 
F     8.1571216    0.4532674   15.0997287 
C     4.3542370    1.6203873   19.6246009 
C     4.9627015    7.2407258   15.6110263 
C     5.8237516    8.1396715   15.1228125 
C     7.5000743    9.1516247   16.4491768 
O     8.2895514    9.9214746   16.0527899 
S     7.1777414    7.8960922   19.4623251 
C     5.8833528    6.7336629   19.7476738 
N     5.0814094    6.5895175   18.6405672 
C     3.9559089    5.8242183   18.7440300 
C     3.7459092    5.1209871   19.9563392 
C     4.6669061    5.2821159   20.9861274 
N     5.7303742    6.1098545   20.9044030 
C     4.5382855    4.5204226   22.2960529 
F     3.3803482    3.8209635   22.3488927 
C     3.0023383    5.7429260   17.6283847 
P     4.8272042    9.7695257   18.1161337 
C     3.6487463   10.4819209   16.8904253 
F     4.5735228    5.3487109   23.3563266 
F     5.5558217    3.6345014   22.4304419 
F     8.6005962    0.0099399   17.1887548 
F     9.1008673    1.9678574   16.3554169 
C     3.7670787    9.3915792   19.5707751 
C     5.8234714   11.2092692   18.6701032 
C     7.6437468    4.5936080   18.0949915 
C     7.7879310    5.2126663   15.2336426 
H     4.2090921    6.5129521   15.2769835 
H     6.1295710    8.6249215   14.1875367 
H     2.8684857    4.4738303   20.0669424 
H     2.8444872    6.7351978   17.1630876 
H     2.0416117    5.3074715   17.9548884 
H     3.4029093    5.0637106   16.7971755 
H     6.6476422    0.3886385   18.6228722 
H     4.9086467    2.1295578   20.4398953 
H     4.3293205    0.5416423   19.8772550 
H     3.3224976    2.0148712   19.6016212 
H     4.4043033    9.0123290   20.3934351 
H     3.0305298    8.6102755   19.3016145 
H     3.2353659   10.3019554   19.9117607 
H     6.4193643   11.5896559   17.8181173 
H     6.5177901   10.8650011   19.4612107 
H     5.1758497   12.0165412   19.0663111 
H     4.2167955   10.8312367   16.0068861 
H     3.0808184   11.3273975   17.3275099 
H     2.9466535    9.6913663   16.5621946 
H     6.6115772    4.1999348   18.0621871 
H     7.8636744    4.9635321   19.1144280 
H     8.3501019    3.7852714   17.8280979 
H     8.0850147    5.9832079   14.4953399 
H     6.7587609    4.8528947   15.0058371 
H     8.4809248    4.3503109   15.1983198 
H     9.8258187    7.2689796   16.3772999 
H    10.2465802    5.6299726   17.0182366 
H     9.6832431    6.9326475   18.1428117 
