# Supplementary material for: Understanding the Carbyne Formation from C2H2 Complexes
Source: J Am Chem Soc. 2024 Nov 15;146(47):32392–402. doi: 10.1021/jacs.4c07724 (PMC11613314; doi:10.1021/jacs.4c07724)
Supplement: Supplementary file 3 — ja4c07724_si_003.zip [file ja4c07724_si_003.zip › XYZ files/XYZ all CO mechanism/main_proposal-section2.2.3/1b_1b-PymS/1b-PymS_c2.xyz]

65
Energy =
N     4.3968215    3.9439359   19.9888540 
C     5.4704551    4.7938866   19.9896895 
N     6.2493381    4.9745508   21.1009449 
C     5.9652461    4.2878823   22.2078576 
C     4.8780826    3.3720122   22.2718889 
C     4.1244918    3.2652169   21.1035189 
S     5.8460630    5.6492080   18.5409250 
W     1.8958400    4.7237069   15.8979439 
P     3.4687904    6.5680153   15.1656023 
C     2.9113240    7.5436499   13.7128660 
C     6.8385323    4.5194883   23.4132497 
C     2.8962485    2.3740618   21.0087149 
F     1.7713741    3.1079672   20.7995261 
N     3.5162632    3.2808218   15.2054696 
C     4.5695407    2.5808971   15.7086455 
C     5.3668141    1.8333489   14.8069187 
C     5.0158621    1.8320439   13.4583723 
N     3.9568653    2.5060670   12.9720796 
C     3.2554633    3.2015891   13.8580404 
C     4.8682346    2.6368962   17.1500365 
S     1.8452820    4.1485421   13.4089949 
C     5.8108347    1.0441851   12.4252567 
F     5.0366032    0.1109706   11.8334981 
P     0.4101908    2.6877956   16.0520432 
C     1.1630701    1.0803794   15.5670206 
C     1.4724381    5.5291052   17.7151486 
C     2.5406992    4.7275878   17.8170600 
C     0.3393247    5.9143583   15.6811006 
O    -0.5874857    6.6218715   15.5537337 
C    -0.1772674    2.3904442   17.7716689 
C    -1.1303207    2.7620719   15.0539196 
F     6.8625628    0.4097701   12.9946364 
F     6.2891416    1.8580708   11.4631131 
F     2.7028529    1.6406385   22.1242157 
F     2.9845909    1.5067491   19.9609534 
C     3.7083966    7.8029637   16.5009569 
C     5.1759129    6.0384633   14.7451448 
H     0.8323398    6.1938019   18.3088708 
H     3.2506444    4.3628409   18.6065172 
H     4.6409437    2.7985265   23.1770622 
H     7.2522565    3.5639502   23.7963352 
H     6.2528453    4.9727805   24.2404649 
H     7.6663964    5.1996919   23.1441344 
H     6.2309385    1.2663285   15.1741619 
H     5.1919068    3.6818929   17.4517529 
H     5.6741024    1.9332914   17.4242638 
H     3.9738392    2.4375814   17.7689445 
H     5.1552832    5.3131614   13.9086814 
H     5.6156485    5.5611239   15.6446385 
H     5.7928260    6.9120154   14.4549171 
H     1.9239886    7.9919067   13.9383573 
H     2.7991636    6.8632482   12.8465792 
H     3.6388190    8.3448252   13.4741729 
H     2.7251318    8.2265798   16.7821064 
H     4.3859526    8.6123781   16.1634824 
H     4.1575513    7.2809989   17.3757104 
H    -0.8487669    2.8722826   13.9885501 
H    -1.7143859    3.6523886   15.3576003 
H    -1.7422226    1.8478389   15.1881178 
H     2.0439101    0.8813249   16.2074560 
H     1.4920744    1.1328969   14.5107752 
H     0.4308632    0.2562321   15.6790280 
H     0.6916388    2.2484138   18.4425560 
H    -0.8351817    1.4995360   17.8150122 
H    -0.7356340    3.2821696   18.1162221 
