# Supplementary material for: Understanding the Carbyne Formation from C2H2 Complexes
Source: J Am Chem Soc. 2024 Nov 15;146(47):32392–402. doi: 10.1021/jacs.4c07724 (PMC11613314; doi:10.1021/jacs.4c07724)
Supplement: Supplementary file 3 — ja4c07724_si_003.zip [file ja4c07724_si_003.zip › XYZ files/XYZ all CO mechanism/main_proposal-section2.2.3/1b_1b-PymS/1b-PymS_c2_cosmo.xyz]

65
Energy =
N     4.4034676    4.1149477   20.0602814 
C     5.5571894    4.8506904   20.0611477 
N     6.3887833    4.8904166   21.1528836 
C     6.0733353    4.1759032   22.2379336 
C     4.9021066    3.3727562   22.2937348 
C     4.1058092    3.4045469   21.1491800 
S     5.9753256    5.7422844   18.6444760 
W     1.8776850    4.7192992   15.8937837 
P     3.4033927    6.5810234   15.1082983 
C     2.7762753    7.5854026   13.7089100 
C     7.0039184    4.2451550   23.4184303 
C     2.8022443    2.6258517   21.0515203 
F     1.7456544    3.4529716   20.8578268 
N     3.5323498    3.2977223   15.2420011 
C     4.5696379    2.6027330   15.7768628 
C     5.3809819    1.8290974   14.9129940 
C     5.0611321    1.8099568   13.5566967 
N     4.0211878    2.4830832   13.0332226 
C     3.2985537    3.1984479   13.8906840 
C     4.8354860    2.6833225   17.2287925 
S     1.9027084    4.1332595   13.3931621 
C     5.8744163    1.0045976   12.5535443 
F     5.1034662    0.0788175   11.9409634 
P     0.4197125    2.6524470   15.9848062 
C     1.1950903    1.0661449   15.4803744 
C     1.3976767    5.5470434   17.6900916 
C     2.4956418    4.7916024   17.8143908 
C     0.2936476    5.8613162   15.6585766 
O    -0.6531839    6.5415006   15.5169229 
C    -0.1542845    2.3415690   17.7043516 
C    -1.1180912    2.7342982   14.9908372 
F     6.9020158    0.3596881   13.1479475 
F     6.3872261    1.8067719   11.5949464 
F     2.5538601    1.8963229   22.1596922 
F     2.8164960    1.7641106   19.9945343 
C     3.6995020    7.7839399   16.4612205 
C     5.0912422    6.0684551   14.6022586 
H     0.7226577    6.1989115   18.2589769 
H     3.2280005    4.4976205   18.6073027 
H     4.6399493    2.7787404   23.1784634 
H     7.3871680    3.2361657   23.6764217 
H     6.4724128    4.6249546   24.3155659 
H     7.8552964    4.9115700   23.1895932 
H     6.2293847    1.2614681   15.3141485 
H     5.1539324    3.7244850   17.5130142 
H     5.6313703    1.9785263   17.5278641 
H     3.9214122    2.4845217   17.8188068 
H     5.0387863    5.3654311   13.7485126 
H     5.5786655    5.5740281   15.4659756 
H     5.6828948    6.9560662   14.3027163 
H     1.7990979    8.0244933   13.9893126 
H     2.6366697    6.9293361   12.8282457 
H     3.4926196    8.3949092   13.4655457 
H     2.7289346    8.1933513   16.8015147 
H     4.3507136    8.6057580   16.1025045 
H     4.1946550    7.2461669   17.2994256 
H    -0.8443035    2.8673185   13.9261834 
H    -1.7164981    3.6055909   15.3201165 
H    -1.7105867    1.8058796   15.1116678 
H     2.0781574    0.8645518   16.1168004 
H     1.5143395    1.1293126   14.4219629 
H     0.4667130    0.2384436   15.5885043 
H     0.7209185    2.1961460   18.3658613 
H    -0.8026057    1.4434928   17.7352423 
H    -0.7210640    3.2244835   18.0575503 
