# Supplementary material for: Understanding the Carbyne Formation from C2H2 Complexes
Source: J Am Chem Soc. 2024 Nov 15;146(47):32392–402. doi: 10.1021/jacs.4c07724 (PMC11613314; doi:10.1021/jacs.4c07724)
Supplement: Supplementary file 3 — ja4c07724_si_003.zip [file ja4c07724_si_003.zip › XYZ files/XYZ all CO mechanism/main_proposal-section2.2.3/1b_1b-PymS/1b-PymS_cosmo.xyz]

65
Energy =
W    -1.4657806   -0.4711842   -0.2244637 
C     0.2592530   -0.2448729   -1.2453785 
H     1.1614534    0.3611955   -1.4900274 
C    -0.0621050   -1.5436329   -1.2375724 
H     0.3068527   -2.5173972   -1.5766649 
C    -1.9145230   -2.3851756   -0.1114006 
O    -2.1831150   -3.5263632   -0.0484084 
S     3.2729820    1.1186432   -0.6657478 
N     5.3254207   -0.5628269   -0.4476869 
C     3.9617389   -0.4684974   -0.5819944 
N     3.1508057   -1.5676541   -0.6429725 
C     3.7362939   -2.7622957   -0.5408982 
C     2.7822811   -3.9461665   -0.5977042 
C     5.1113331   -2.9576433   -0.3886799 
H     5.5601782   -3.9555310   -0.3042618 
C     5.8884694   -1.7720580   -0.3550610 
C     7.3854486   -1.8408286   -0.2122304 
H     7.8089269   -0.8202322   -0.1863252 
H     7.8354431   -2.4008763   -1.0581941 
H     7.6690657   -2.3792006    0.7157063 
S    -3.5430066    0.1952237    1.1588265 
N    -1.7267342    1.7498882    0.1283086 
C    -2.8780903    1.7898435    0.8817162 
N    -3.4442917    2.8966074    1.3575103 
C    -2.8302819    4.0523868    1.0584994 
C    -3.4987621    5.2995177    1.6203517 
C    -1.6670832    4.1266759    0.2897107 
H    -1.1910347    5.0862214    0.0540831 
C    -1.1120320    2.9183846   -0.1858024 
C     0.1184391    2.8947391   -1.0184325 
H     0.9252821    2.3059834   -0.5256394 
H     0.4830523    3.9172137   -1.2195647 
H    -0.0829708    2.3777534   -1.9786323 
F     2.1144669   -3.9927832   -1.7820368 
F     1.8350900   -3.8763350    0.3778529 
F     3.4183346   -5.1283967   -0.4515558 
F    -3.5518282    5.2496498    2.9692978 
F    -4.7658135    5.4129431    1.1655833 
F    -2.8313067    6.4213043    1.2725290 
P    -3.1548480   -0.2079183   -2.0817323 
C    -4.6174639   -1.3074775   -1.9774846 
H    -5.1635829   -1.0851661   -1.0403802 
H    -4.2788261   -2.3612303   -1.9569041 
H    -5.2855387   -1.1463341   -2.8465415 
C    -3.8689527    1.4668420   -2.3223346 
H    -3.0557788    2.1952361   -2.5058265 
H    -4.4295819    1.7646463   -1.4152225 
H    -4.5607682    1.4612572   -3.1876238 
C    -2.3950404   -0.6057818   -3.7079055 
H    -1.5413193    0.0757528   -3.8863888 
H    -3.1414677   -0.4951264   -4.5192725 
H    -2.0189952   -1.6466318   -3.6827679 
P    -0.4545242   -0.4935060    2.0992183 
C     1.3395144   -0.8469544    2.0335217 
H     1.8395293   -0.0776583    1.4053228 
H     1.5027425   -1.8273271    1.5509505 
H     1.7607311   -0.8454324    3.0586180 
C    -0.5543686    1.0678658    3.0624236 
H    -1.6119879    1.3403698    3.2407144 
H    -0.0502521    1.8809226    2.5056229 
H    -0.0487847    0.9275291    4.0381888 
C    -1.1630010   -1.7554302    3.2249606 
H    -2.2460174   -1.5603186    3.3479861 
H    -0.6623942   -1.7182986    4.2127895 
H    -1.0255149   -2.7581331    2.7762084 
