# Supplementary material for: Understanding the Carbyne Formation from C2H2 Complexes
Source: J Am Chem Soc. 2024 Nov 15;146(47):32392–402. doi: 10.1021/jacs.4c07724 (PMC11613314; doi:10.1021/jacs.4c07724)
Supplement: Supplementary file 3 — ja4c07724_si_003.zip [file ja4c07724_si_003.zip › XYZ files/XYZ all CO mechanism/main_proposal-section2.2.3/1b_1b-PymS/1b-PymS_c_cosmo.xyz]

65
Energy =
C     5.0448717    1.8549255   18.2696794 
N     4.4756550    2.6957065   17.3954592 
C     5.0743725    2.8856551   16.1722865 
N     6.2728045    2.3142417   15.8400329 
C     6.8255203    1.4956367   16.7356902 
C     6.2587380    1.1862963   17.9755349 
S     4.2922708    3.8778327   14.9933152 
W     6.1379896    7.8605393   17.1214784 
P     7.8282319    5.9862041   16.9157489 
C     9.5710527    6.5113738   17.1414766 
C     8.1851433    0.9446893   16.3330193 
F     8.1649949    0.3890684   15.1043143 
C     4.3674317    1.6501349   19.5978315 
C     4.9630585    7.2248075   15.6103977 
C     5.8154985    8.1298101   15.1211040 
C     7.4660055    9.1478315   16.4352222 
O     8.2513093    9.9186686   16.0291197 
S     7.1792128    7.8640787   19.4746616 
C     5.8739422    6.7250156   19.7549112 
N     5.0687396    6.5829211   18.6485851 
C     3.9382392    5.8330272   18.7557957 
C     3.7047250    5.1463980   19.9709286 
C     4.6317366    5.2947991   20.9991705 
N     5.7076716    6.1001079   20.9150156 
C     4.4962035    4.5355992   22.3095883 
F     3.3375269    3.8435843   22.3690537 
C     2.9860711    5.7519662   17.6293324 
P     4.8366269    9.7736155   18.1418977 
C     3.6733331   10.4749233   16.9022616 
F     4.5428640    5.3654116   23.3708400 
F     5.5116654    3.6440806   22.4454188 
F     8.6367581    0.0101685   17.2005341 
F     9.1192593    1.9419284   16.3023208 
C     3.7774463    9.3963132   19.5923073 
C     5.8517397   11.1989828   18.6851939 
C     7.6418617    4.5872929   18.0862438 
C     7.7895931    5.2311973   15.2453076 
H     4.2047952    6.5041329   15.2740485 
H     6.1169784    8.6265248   14.1902734 
H     2.8098468    4.5239199   20.0858913 
H     2.8330096    6.7482774   17.1709444 
H     2.0199907    5.3340887   17.9641813 
H     3.3852500    5.0743112   16.8173850 
H     6.7313045    0.4939322   18.6836601 
H     4.9474047    2.1355109   20.4098199 
H     4.3069249    0.5724898   19.8504552 
H     3.3509033    2.0822913   19.5797655 
H     4.4076122    9.0193348   20.4210959 
H     3.0303086    8.6261028   19.3209220 
H     3.2550444   10.3149765   19.9246675 
H     6.4386474   11.5777912   17.8264875 
H     6.5475862   10.8576306   19.4759675 
H     5.2040851   12.0061976   19.0807781 
H     4.2489078   10.8184716   16.0213784 
H     3.1138820   11.3255530   17.3396613 
H     2.9646739    9.6877170   16.5804286 
H     6.6129387    4.1876148   18.0287494 
H     7.8454440    4.9375511   19.1156977 
H     8.3617402    3.7905006   17.8205974 
H     8.0648782    6.0076719   14.5050966 
H     6.7657961    4.8541839   15.0291770 
H     8.5050231    4.3873458   15.2015964 
H     9.8227664    7.2810549   16.3867763 
H    10.2470913    5.6414017   17.0229677 
H     9.6924492    6.9404462   18.1548354 
