# Supplementary material for: Understanding the Carbyne Formation from C2H2 Complexes
Source: J Am Chem Soc. 2024 Nov 15;146(47):32392–402. doi: 10.1021/jacs.4c07724 (PMC11613314; doi:10.1021/jacs.4c07724)
Supplement: Supplementary file 3 — ja4c07724_si_003.zip [file ja4c07724_si_003.zip › XYZ files/XYZ all CO mechanism/main_proposal-section2.2.3/1b_1b-PymS/TS4.xyz]

65
Energy =
W    -1.0049597   -0.7446667   -0.4660936 
C     1.0063824   -0.6761821   -0.4432585 
H     1.9357608   -0.1512114   -0.6825673 
C     0.6253420   -1.8159903    0.1453547 
H     1.0264459   -2.7096469    0.6330914 
C    -1.6185963   -2.4480362    0.3181554 
O    -1.9850258   -3.4651837    0.7712561 
S     1.9307667    1.6329960    1.4477335 
N     4.2226133    0.6140422    2.3607747 
C     2.9017869    0.3612381    2.1084544 
N     2.3202570   -0.8485450    2.3828642 
C     3.0585843   -1.7506941    3.0298729 
C     2.3727538   -3.0832450    3.2932087 
C     4.3868930   -1.5432251    3.4127253 
H     4.9625782   -2.2987524    3.9626979 
C     4.9457448   -0.3053140    3.0029187 
C     6.3872375    0.0243758    3.2917503 
H     6.6774512    0.9299395    2.7286807 
H     7.0594353   -0.8172009    3.0286992 
H     6.5269872    0.2268183    4.3749769 
S    -3.3946836   -0.0096555   -1.1233621 
N    -1.1618382    1.2913445   -1.4509823 
C    -2.5257821    1.4367794   -1.5860808 
N    -3.1477678    2.5297294   -2.0177203 
C    -2.3617190    3.5565573   -2.3755702 
C    -3.0974165    4.8097115   -2.8329063 
C    -0.9668281    3.4923733   -2.3484793 
H    -0.3490893    4.3342809   -2.6840157 
C    -0.3617331    2.3043749   -1.8809983 
C     1.1143658    2.1416160   -1.8760600 
H     1.5081105    2.0231065   -0.8308871 
H     1.6091489    3.0083969   -2.3492432 
H     1.3953352    1.2162477   -2.4173739 
F     2.2524700   -3.8088180    2.1392466 
F     1.1215814   -2.9305370    3.7851523 
F     3.0636042   -3.8503239    4.1638905 
F    -3.8766189    5.2933327   -1.8447608 
F    -3.8862643    4.5464181   -3.8943481 
F    -2.2284098    5.7836867   -3.1926578 
P    -1.2224934   -1.7286026   -2.7583007 
C    -2.5885267   -2.9418332   -2.9560706 
H    -3.5483180   -2.4276883   -2.7563464 
H    -2.4592350   -3.7545372   -2.2153967 
H    -2.5983152   -3.3656892   -3.9798931 
C    -1.4685759   -0.5674528   -4.1656605 
H    -0.6202043    0.1423523   -4.2112817 
H    -2.4040578    0.0024296   -4.0036243 
H    -1.5407490   -1.1213296   -5.1226936 
C     0.2733005   -2.6866539   -3.2502653 
H     1.1490394   -2.0101311   -3.2713798 
H     0.1361946   -3.1539178   -4.2458349 
H     0.4601430   -3.4705905   -2.4913597 
P    -1.7546718    0.3542416    1.7146441 
C    -0.6856777    0.0001680    3.1538413 
H     0.2734928    0.5288542    2.9719816 
H    -0.4754780   -1.0815806    3.2292920 
H    -1.1821948    0.3685577    4.0740758 
C    -1.8772533    2.1864330    1.6935242 
H    -2.5770937    2.5226072    0.9044249 
H    -0.8594231    2.5794845    1.4995651 
H    -2.2333367    2.5557270    2.6757685 
C    -3.4137063   -0.2161088    2.2725855 
H    -4.1770222    0.0459967    1.5161913 
H    -3.6643020    0.2567823    3.2429314 
H    -3.3921261   -1.3163529    2.3978388 
