# Supplementary material for: Understanding the Carbyne Formation from C2H2 Complexes
Source: J Am Chem Soc. 2024 Nov 15;146(47):32392–402. doi: 10.1021/jacs.4c07724 (PMC11613314; doi:10.1021/jacs.4c07724)
Supplement: Supplementary file 3 — ja4c07724_si_003.zip [file ja4c07724_si_003.zip › XYZ files/XYZ all CO mechanism/main_proposal-section2.2.3/1b_1b-PymS/TS4_cosmo.xyz]

65
Energy =
W    -1.1524696   -0.7928002   -0.4829158 
C     0.8394286   -0.6810918   -0.2125405 
H     1.7617865   -0.0888322   -0.2485862 
C     0.4215893   -1.8627449    0.2512292 
H     0.7913732   -2.7684940    0.7436785 
C    -1.8126119   -2.5085238    0.2281697 
O    -2.2022870   -3.5313904    0.6512513 
S     2.1965720    1.8257815    1.6448160 
N     4.4653750    0.6700721    2.4549338 
C     3.1182466    0.4947988    2.2565129 
N     2.4826704   -0.6847050    2.5395391 
C     3.2091421   -1.6536676    3.0956104 
C     2.4622320   -2.9524918    3.3645594 
C     4.5734729   -1.5468365    3.3842295 
H     5.1428897   -2.3598152    3.8528580 
C     5.1753872   -0.3202963    3.0075331 
C     6.6453806   -0.0847127    3.2310619 
H     6.9696206    0.8185647    2.6822030 
H     7.2485473   -0.9576318    2.9104672 
H     6.8494734    0.0710295    4.3118344 
S    -3.5137261   -0.0146209   -1.1778134 
N    -1.2565341    1.2538755   -1.4474826 
C    -2.6118965    1.4147568   -1.6288701 
N    -3.2009957    2.5161328   -2.0887425 
C    -2.3845194    3.5303121   -2.4179905 
C    -3.0873869    4.7942348   -2.8922266 
C    -0.9939926    3.4514236   -2.3341853 
H    -0.3492446    4.2838988   -2.6410404 
C    -0.4269342    2.2565792   -1.8369812 
C     1.0437563    2.0791082   -1.7399157 
H     1.3664284    1.9933517   -0.6719618 
H     1.5749977    2.9275248   -2.2061923 
H     1.3480596    1.1340054   -2.2326509 
F     2.2868713   -3.6650201    2.2111478 
F     1.2319113   -2.7421784    3.8829511 
F     3.1329824   -3.7584836    4.2186938 
F    -3.8674138    5.3013164   -1.9114812 
F    -3.8816503    4.5395611   -3.9542318 
F    -2.2036494    5.7496048   -3.2542504 
P    -1.2556817   -1.7259894   -2.8242127 
C    -2.5902130   -2.9507956   -3.1042988 
H    -3.5673362   -2.4600911   -2.9306440 
H    -2.4725198   -3.7849756   -2.3860692 
H    -2.5471038   -3.3409103   -4.1403560 
C    -1.4432735   -0.5274492   -4.2016311 
H    -0.5995468    0.1890654   -4.1890310 
H    -2.3948781    0.0255210   -4.0807057 
H    -1.4571313   -1.0641515   -5.1707374 
C     0.2907884   -2.6360210   -3.2265947 
H     1.1496992   -1.9403743   -3.1668318 
H     0.2285506   -3.0691798   -4.2445940 
H     0.4354581   -3.4438168   -2.4836215 
P    -1.8953095    0.3308990    1.6662566 
C    -0.7361498   -0.0261050    3.0320476 
H     0.2675872    0.3540555    2.7424188 
H    -0.6662008   -1.1181831    3.1886416 
H    -1.0923382    0.4710482    3.9566545 
C    -1.9777243    2.1633735    1.6235175 
H    -2.6918964    2.5055155    0.8501021 
H    -0.9611163    2.5424788    1.3987772 
H    -2.3046932    2.5476783    2.6100268 
C    -3.5336025   -0.2074792    2.2918029 
H    -4.3170957    0.0580898    1.5570473 
H    -3.7442541    0.2838433    3.2623446 
H    -3.5225876   -1.3063391    2.4291657 
