# Supplementary material for: Understanding the Carbyne Formation from C2H2 Complexes
Source: J Am Chem Soc. 2024 Nov 15;146(47):32392–402. doi: 10.1021/jacs.4c07724 (PMC11613314; doi:10.1021/jacs.4c07724)
Supplement: Supplementary file 3 — ja4c07724_si_003.zip [file ja4c07724_si_003.zip › XYZ files/XYZ all CO mechanism/main_proposal-section2.2.3/1c-eta1_2-PymS/2-PymS.xyz]

78
Energy =
W    -1.8822221   -0.5638529   -0.2751202 
C    -0.4913096   -1.0027801   -1.3765402 
H     1.5793537   -0.5573593   -1.8661559 
C     0.7871737   -1.3868523   -1.9563559 
H     1.2561415   -2.2740062   -1.4806277 
C    -2.4002704   -2.4775282   -0.2679326 
O    -2.7041670   -3.6162064   -0.2608719 
S     3.4111680    0.6267533   -2.0285675 
N     4.8634530   -0.3581910   -0.0115772 
C     4.0349045   -0.6646795   -1.0584735 
N     3.6655740   -1.9527592   -1.3487860 
C     4.1143424   -2.9178231   -0.5452319 
C     3.5869938   -4.3031209   -0.8801682 
C     4.9588317   -2.6999104    0.5447113 
H     5.3140822   -3.5172801    1.1852847 
C     5.3229096   -1.3437514    0.7611021 
C     6.2525178   -0.9686710    1.8857077 
H     6.2966845    0.1315949    1.9764628 
H     7.2763063   -1.3506808    1.6877972 
H     5.9226171   -1.4116895    2.8476352 
S    -3.5579361    0.4744131    1.5462280 
N    -1.6975773    1.6096168    0.1139347 
C    -2.6626392    1.8887293    1.0692947 
N    -2.8812082    3.1030846    1.5783695 
C    -2.0913341    4.0933791    1.1406465 
C    -2.3759872    5.4625134    1.7406306 
C    -1.0743448    3.9083583    0.1945231 
H    -0.4418457    4.7399555   -0.1390808 
C    -0.8946118    2.6112758   -0.3240871 
C     0.1484208    2.2888223   -1.3406904 
H     0.9813264    1.6888325   -0.9084339 
H     0.5904128    3.2034124   -1.7762668 
H    -0.2907850    1.6569168   -2.1383727 
F     3.8305451   -4.6412980   -2.1724740 
F     2.2277068   -4.3573891   -0.7217171 
F     4.1162198   -5.2653731   -0.0999825 
F    -2.2375804    5.4472832    3.0823261 
F    -3.6351364    5.8630120    1.4612160 
F    -1.5287597    6.4011482    1.2496251 
P    -3.7913752   -0.0697944   -1.8125827 
C    -5.4046495   -0.7848493   -1.2779651 
H    -5.6464988   -0.3736479   -0.2789087 
H    -5.2977409   -1.8836491   -1.1903056 
H    -6.2143215   -0.5410983   -1.9949859 
C    -4.2180314    1.7082536   -2.0824540 
H    -3.3420497    2.2369766   -2.5068448 
H    -4.4577323    2.1646816   -1.1018436 
H    -5.0875354    1.8246303   -2.7601921 
C    -3.6517258   -0.7111212   -3.5405925 
H    -2.7605284   -0.2713736   -4.0271291 
H    -4.5533208   -0.4688541   -4.1391230 
H    -3.5252320   -1.8103262   -3.4960168 
P    -0.4711443   -0.9176503    1.7541682 
C     1.1698151   -1.7101464    1.4801263 
H     1.7885070   -1.0540771    0.8373085 
H     1.0391549   -2.6803990    0.9645528 
H     1.6965044   -1.8744598    2.4417081 
C    -0.0059716    0.5885076    2.7167607 
H    -0.9251994    1.1067320    3.0520936 
H     0.5763370    1.2730870    2.0695991 
H     0.6038906    0.3172948    3.6014587 
C    -1.2439219   -1.9900492    3.0384729 
H    -2.2023653   -1.5275503    3.3443248 
H    -0.5834567   -2.1053365    3.9214194 
H    -1.4546216   -2.9832191    2.5963488 
P     0.8153498   -1.6754836   -3.7403838 
C     2.4779948   -2.1076665   -4.2947635 
C     0.3426054   -0.1225011   -4.5482675 
H     2.8203182   -3.0254428   -3.7823361 
H     3.1261454   -1.2657959   -3.9555120 
H     2.4934848   -2.2272728   -5.3958752 
H    -0.6340596    0.2060521   -4.1439087 
H     0.2875590   -0.2402956   -5.6470700 
H     1.1218884    0.6194538   -4.2785892 
C    -0.3750597   -2.9772796   -4.1703740 
H    -0.0364754   -3.9268271   -3.7112657 
H    -0.4598876   -3.1016715   -5.2670824 
H    -1.3564204   -2.7029397   -3.7361010 
