# Supplementary material for: Understanding the Carbyne Formation from C2H2 Complexes
Source: J Am Chem Soc. 2024 Nov 15;146(47):32392–402. doi: 10.1021/jacs.4c07724 (PMC11613314; doi:10.1021/jacs.4c07724)
Supplement: Supplementary file 3 — ja4c07724_si_003.zip [file ja4c07724_si_003.zip › XYZ files/XYZ all CO mechanism/main_proposal-section2.2.3/1c-eta1_2-PymS/2-PymS_c2.xyz]

78
Energy =
W     6.4100428    5.1275367   17.4577862 
C     5.1460124    4.9312690   16.1551200 
H     3.3020946    5.7051948   15.3214792 
C     4.0420027    4.8786988   15.1982146 
H     3.4576303    3.8956076   15.2781495 
C     7.5082215    6.0941882   16.1243315 
O     8.1125594    6.6829740   15.2948827 
S     7.7748045    5.3523507   19.7615672 
N     5.5163035    4.1478123   19.2489785 
C     6.4244115    4.3788391   20.2693933 
N     6.2967120    3.9016457   21.5098707 
C     5.2084233    3.1613718   21.7604958 
C     5.1040127    2.6259059   23.1815362 
C     4.2240431    2.8877598   20.8033378 
H     3.3382868    2.2877064   21.0448137 
C     4.4054914    3.4106667   19.5060473 
C     3.4266477    3.1628886   18.4102594 
H     3.3142441    4.0655994   17.7813303 
H     2.4422105    2.8591494   18.8110886 
H     3.7602016    2.3374679   17.7351607 
S     2.4023618    2.0404570   14.9182566 
N     4.0471019    0.5128502   16.3602333 
C     3.8027356    1.0665994   15.1255351 
N     4.6434937    0.8425707   14.0641309 
C     5.5313524   -0.1481673   14.1848186 
C     6.4486508   -0.3350103   12.9857693 
C     5.6776290   -0.9266480   15.3375822 
H     6.3894121   -1.7595592   15.3931337 
C     4.9332482   -0.4820924   16.4595540 
C     5.1186211   -1.1152625   17.8139795 
H     4.6960790   -0.4609820   18.5991974 
H     6.1843730   -1.3268398   18.0307724 
H     4.5766169   -2.0839595   17.8565383 
F     5.0794441    3.6311614   24.0814495 
F     6.1543223    1.8318879   23.4791282 
F     3.9747892    1.8944196   23.3510363 
F     7.2044704    0.7832152   12.7799315 
F     5.7609097   -0.5598800   11.8494630 
F     7.3072398   -1.3661443   13.1612744 
P     5.5032354    7.2977278   18.2328814 
C     4.3590351    8.1374752   17.0515790 
H     3.4653604    7.5010408   16.9009987 
H     4.8785286    8.2527338   16.0802902 
H     4.0401452    9.1321819   17.4231890 
C     4.5195362    7.2875435   19.7958939 
H     5.1649551    6.9129949   20.6145020 
H     3.6602115    6.5980226   19.6827875 
H     4.1523936    8.3010253   20.0540182 
C     6.7603787    8.6060609   18.5596132 
H     7.4540035    8.2311376   19.3367651 
H     6.2871710    9.5488664   18.9006241 
H     7.3352480    8.7891218   17.6308986 
P     7.8159558    3.0473757   17.2638699 
C     7.5014614    1.7216389   18.5093756 
H     6.4475521    1.3936865   18.4286233 
H     7.6773456    2.1175747   19.5281540 
H     8.1698673    0.8545044   18.3366912 
C     7.7078885    2.1239881   15.6794245 
H     8.1174217    2.7509439   14.8651623 
H     6.6479028    1.9048504   15.4597792 
H     8.2779739    1.1745824   15.7220527 
C     9.6283718    3.3385195   17.4341281 
H     9.9504812    4.0596417   16.6576802 
H    10.1965973    2.3930021   17.3237411 
H     9.8188031    3.7820524   18.4303392 
P     4.5364956    4.9173848   13.4480932 
C     3.0534325    4.6248772   12.4530107 
H     2.3049754    5.4206641   12.6322498 
H     2.6561175    3.6421235   12.8109607 
H     3.3116236    4.5798918   11.3774751 
C     5.2617814    6.5433950   13.0772544 
H     6.1770839    6.6757933   13.6890197 
H     4.5361809    7.3416339   13.3276377 
H     5.5226581    6.6072186   12.0027728 
C     5.7388671    3.6370194   13.0766757 
H     6.6182058    3.7857653   13.7297746 
H     6.0398682    3.7094640   12.0137025 
H     5.2801185    2.6339375   13.2769373 
