# Supplementary material for: Understanding the Carbyne Formation from C2H2 Complexes
Source: J Am Chem Soc. 2024 Nov 15;146(47):32392–402. doi: 10.1021/jacs.4c07724 (PMC11613314; doi:10.1021/jacs.4c07724)
Supplement: Supplementary file 3 — ja4c07724_si_003.zip [file ja4c07724_si_003.zip › XYZ files/XYZ all CO mechanism/main_proposal-section2.2.3/1c-eta1_2-PymS/2-PymS_c2_cosmo.xyz]

78
Energy =
W     6.4317196    5.1193084   17.4637733 
C     5.1732880    4.9080152   16.1621152 
H     3.3092371    5.6579390   15.3739111 
C     4.0597334    4.8491701   15.2128232 
H     3.5000011    3.8635232   15.2774304 
C     7.5549798    6.0741494   16.1464489 
O     8.2025669    6.6558848   15.3434272 
S     7.8051002    5.3400830   19.7797555 
N     5.5403328    4.1543957   19.2559070 
C     6.4456958    4.3781676   20.2797893 
N     6.3059358    3.9032230   21.5214958 
C     5.2047139    3.1760424   21.7679158 
C     5.0920816    2.6466749   23.1869994 
C     4.2217244    2.9139728   20.8080042 
H     3.3251548    2.3277050   21.0435751 
C     4.4191452    3.4328637   19.5115903 
C     3.4418435    3.2015386   18.4100914 
H     3.2899456    4.1332575   17.8322041 
H     2.4741379    2.8415823   18.8044333 
H     3.8106391    2.4318092   17.6937028 
S     2.3776693    1.9399253   14.8895732 
N     4.0031503    0.4141979   16.3607965 
C     3.7765632    0.9591690   15.1195918 
N     4.6217005    0.7338253   14.0640893 
C     5.5692463   -0.1947159   14.2273651 
C     6.4857842   -0.3837322   13.0282139 
C     5.7610202   -0.9199330   15.4060547 
H     6.5313959   -1.6953171   15.5001450 
C     4.9510369   -0.5201501   16.4987072 
C     5.1262996   -1.1418651   17.8578739 
H     4.6494314   -0.5113089   18.6314192 
H     6.1946317   -1.3002524   18.1032760 
H     4.6352888   -2.1382853   17.8820838 
F     5.0890210    3.6555403   24.0892219 
F     6.1357856    1.8399523   23.4916597 
F     3.9570509    1.9323888   23.3683126 
F     7.1593399    0.7638545   12.7429099 
F     5.7947416   -0.7220587   11.9168033 
F     7.4122445   -1.3466423   13.2425921 
P     5.4926624    7.2990934   18.2116392 
C     4.3757451    8.1254011   17.0020474 
H     3.4883664    7.4858567   16.8301484 
H     4.9167542    8.2469303   16.0435405 
H     4.0455176    9.1168418   17.3716371 
C     4.4758643    7.2758537   19.7510811 
H     5.1005882    6.9031862   20.5864504 
H     3.6199865    6.5864213   19.6126460 
H     4.1001810    8.2885667   19.9991773 
C     6.7383988    8.6097328   18.5660462 
H     7.4208139    8.2421075   19.3564705 
H     6.2484477    9.5471063   18.8977935 
H     7.3265981    8.8015569   17.6472995 
P     7.8206724    3.0319570   17.2400566 
C     7.4718902    1.6846426   18.4515751 
H     6.4088796    1.3888397   18.3670255 
H     7.6595530    2.0520992   19.4790775 
H     8.1166751    0.8043146   18.2580833 
C     7.7042567    2.1607874   15.6281830 
H     8.1204491    2.8136160   14.8376573 
H     6.6414724    1.9630978   15.4024191 
H     8.2666142    1.2060793   15.6446799 
C     9.6362461    3.2833860   17.4269219 
H     9.9791242    4.0070260   16.6616026 
H    10.1811784    2.3259137   17.3041485 
H     9.8332956    3.7050797   18.4312263 
P     4.5243116    4.9623849   13.4534407 
C     3.0162171    4.7462590   12.4825592 
H     2.2914026    5.5450232   12.7312147 
H     2.6035657    3.7532306   12.7697150 
H     3.2580287    4.7749932   11.4028089 
C     5.2678818    6.5827541   13.1355479 
H     6.1945954    6.6815714   13.7339181 
H     4.5525106    7.3774681   13.4224989 
H     5.5095640    6.6731369   12.0588731 
C     5.6919426    3.6657130   13.0172236 
H     6.6063470    3.7938246   13.6248492 
H     5.9423477    3.7542311   11.9424787 
H     5.2341163    2.6707286   13.2244099 
