# Supplementary material for: Understanding the Carbyne Formation from C2H2 Complexes
Source: J Am Chem Soc. 2024 Nov 15;146(47):32392–402. doi: 10.1021/jacs.4c07724 (PMC11613314; doi:10.1021/jacs.4c07724)
Supplement: Supplementary file 3 — ja4c07724_si_003.zip [file ja4c07724_si_003.zip › XYZ files/XYZ all CO mechanism/main_proposal-section2.2.3/1c-eta1_2-PymS/2-PymS_cosmo.xyz]

78
Energy =
W    -1.8272271   -0.5614915   -0.2561720 
C    -0.4607760   -0.9768170   -1.3905226 
H     1.5861841   -0.5359270   -1.9264762 
C     0.7954350   -1.3481198   -2.0315798 
H     1.2611713   -2.2526912   -1.5856960 
C    -2.2838868   -2.4847535   -0.2345417 
O    -2.5474050   -3.6368179   -0.2135094 
S     3.5299686    0.6461913   -1.9661042 
N     4.8222708   -0.4088003    0.1262679 
C     4.0702341   -0.6784741   -0.9893019 
N     3.7103183   -1.9505346   -1.3419743 
C     4.0733891   -2.9394397   -0.5231068 
C     3.5523193   -4.3087899   -0.9291486 
C     4.8229564   -2.7608611    0.6408416 
H     5.1047024   -3.5952441    1.2957055 
C     5.1967699   -1.4200248    0.9176135 
C     6.0340367   -1.0930583    2.1244843 
H     6.1051806    0.0028283    2.2491770 
H     7.0580631   -1.5068581    2.0094596 
H     5.6060706   -1.5458509    3.0419596 
S    -3.4918718    0.4737436    1.6004024 
N    -1.6825965    1.6163856    0.1095323 
C    -2.6277623    1.8926136    1.0835932 
N    -2.8513048    3.1108605    1.5846062 
C    -2.0870066    4.1084366    1.1107845 
C    -2.3765852    5.4747259    1.7065850 
C    -1.0952682    3.9276401    0.1400562 
H    -0.4844827    4.7620444   -0.2256559 
C    -0.9083543    2.6250828   -0.3637614 
C     0.1148575    2.3044257   -1.3998001 
H     0.9505724    1.7056435   -0.9727442 
H     0.5421559    3.2207603   -1.8454878 
H    -0.3377257    1.6706591   -2.1884655 
F     3.8696431   -4.6135900   -2.2110387 
F     2.1868945   -4.3506018   -0.8484638 
F     4.0252808   -5.2983804   -0.1443219 
F    -2.2025723    5.4726198    3.0487874 
F    -3.6554552    5.8516417    1.4697073 
F    -1.5676149    6.4295024    1.1908610 
P    -3.7687209   -0.1140044   -1.7856577 
C    -5.3617725   -0.8444218   -1.2158168 
H    -5.6007939   -0.4278678   -0.2184820 
H    -5.2409294   -1.9416109   -1.1248437 
H    -6.1803083   -0.6164360   -1.9276593 
C    -4.2121098    1.6559946   -2.0629822 
H    -3.3475474    2.1854746   -2.5094554 
H    -4.4468336    2.1234667   -1.0865579 
H    -5.0905080    1.7500001   -2.7322602 
C    -3.6401019   -0.7730717   -3.5020224 
H    -2.7662766   -0.3227771   -4.0090341 
H    -4.5561868   -0.5464768   -4.0836663 
H    -3.4997097   -1.8701497   -3.4507454 
P    -0.3653926   -0.8770192    1.7484114 
C     1.2735081   -1.6531715    1.4299808 
H     1.8608655   -0.9933881    0.7628907 
H     1.1339216   -2.6274788    0.9246289 
H     1.8299506   -1.8054695    2.3764038 
C     0.1092457    0.6440585    2.6806673 
H    -0.8056085    1.1543601    3.0392769 
H     0.6628778    1.3292629    2.0090584 
H     0.7480294    0.3872027    3.5490107 
C    -1.0837896   -1.9487602    3.0633305 
H    -2.0404740   -1.5018952    3.3967196 
H    -0.3926665   -2.0426613    3.9249168 
H    -1.2866730   -2.9506362    2.6371477 
P     0.7640067   -1.6201243   -3.8266745 
C     2.4282563   -2.0379070   -4.3849318 
C     0.2563898   -0.0755699   -4.6202150 
H     2.7599929   -2.9706756   -3.8925035 
H     3.0870359   -1.2098565   -4.0426474 
H     2.4390301   -2.1448384   -5.4866097 
H    -0.7222237    0.2391064   -4.2103294 
H     0.1818552   -0.2103006   -5.7158610 
H     1.0204638    0.6908635   -4.3832575 
C    -0.4046892   -2.9424944   -4.2249874 
H    -0.0374655   -3.8855180   -3.7750432 
H    -0.4965244   -3.0625578   -5.3212520 
H    -1.3885026   -2.6885399   -3.7856490 
