# Supplementary material for: Understanding the Carbyne Formation from C2H2 Complexes
Source: J Am Chem Soc. 2024 Nov 15;146(47):32392–402. doi: 10.1021/jacs.4c07724 (PMC11613314; doi:10.1021/jacs.4c07724)
Supplement: Supplementary file 3 — ja4c07724_si_003.zip [file ja4c07724_si_003.zip › XYZ files/XYZ all CO mechanism/main_proposal-section2.2.3/1c-eta1_2-PymS/TS10.xyz]

78
Energy =
W    -1.3152890   -0.9155587    0.2170197 
C     0.5549453   -1.0678026    0.4048321 
H     0.4678456    0.4419919    0.0072239 
C     1.8325068   -1.4817153    0.7819711 
H     2.0445497   -1.6426666    1.8555711 
C    -1.1770197   -1.7497739    1.9914926 
O    -1.0890463   -2.2739000    3.0425710 
S     1.2668852    1.8528001   -0.5422316 
N     2.4109717    3.6992036    0.9935466 
C     2.0761365    2.3841325    0.9143739 
N     2.3093967    1.4756563    1.8896979 
C     2.8832381    1.9277577    3.0057121 
C     3.0974182    0.8611482    4.0697444 
C     3.2550159    3.2594755    3.2030918 
H     3.7195153    3.6034406    4.1363255 
C     2.9916141    4.1349940    2.1184371 
C     3.3349770    5.5977493    2.2004771 
H     3.2363388    6.0598458    1.2017570 
H     4.3612977    5.7534264    2.5893262 
H     2.6418151    6.1166790    2.8961264 
S    -3.9628122   -1.2730783    0.0550613 
N    -2.3217939   -0.1803032   -1.6528831 
C    -3.6702960   -0.4428146   -1.4391449 
N    -4.6402321   -0.1209673   -2.2990692 
C    -4.2665764    0.4433888   -3.4542029 
C    -5.4026704    0.8098826   -4.3972428 
C    -2.9279741    0.6771765   -3.7978697 
H    -2.6489471    1.1072519   -4.7674232 
C    -1.9479499    0.3449675   -2.8442754 
C    -0.4891413    0.5419640   -3.0918377 
H    -0.1311616    1.4665372   -2.5895986 
H    -0.2666706    0.6277523   -4.1716202 
H     0.0813911   -0.2990003   -2.6489306 
F     3.9114432   -0.1301873    3.6112471 
F     1.9298618    0.2830239    4.4249730 
F     3.6681153    1.3653196    5.1860216 
F    -6.2391534    1.7029115   -3.8279442 
F    -6.1288040   -0.2759278   -4.7363333 
F    -4.9304205    1.3618990   -5.5436643 
P    -1.3642062   -3.1852921   -0.8002184 
C    -2.2349937   -4.4320132    0.2469473 
H    -3.2664773   -4.0724524    0.4266719 
H    -1.7141162   -4.5087034    1.2209876 
H    -2.2636129   -5.4258533   -0.2435845 
C    -2.2243138   -3.3900270   -2.4264767 
H    -1.7365581   -2.7519137   -3.1894327 
H    -3.2773562   -3.0655497   -2.3165898 
H    -2.2015661   -4.4463555   -2.7614091 
C     0.2486619   -4.0266927   -1.1229681 
H     0.7127038   -3.5791185   -2.0236935 
H     0.1136843   -5.1137796   -1.2905474 
H     0.9197043   -3.8423263   -0.2598853 
P    -2.0299837    1.1829955    1.4182840 
C    -0.8320455    2.1425039    2.4395144 
H    -0.1861028    2.7349599    1.7679324 
H    -0.1989930    1.4495478    3.0241095 
H    -1.3787326    2.8272884    3.1184300 
C    -2.7778031    2.5042365    0.3652655 
H    -3.6313409    2.0857155   -0.2030366 
H    -2.0048673    2.8543577   -0.3472607 
H    -3.1325779    3.3581945    0.9767989 
C    -3.3523379    0.8639699    2.6710343 
H    -4.2211534    0.3922867    2.1749657 
H    -3.6596337    1.8090973    3.1622351 
H    -2.9550789    0.1644910    3.4327466 
P     3.2363036   -1.4186802   -0.2204309 
C     4.4818329   -0.1239801    0.1515353 
C     2.8056763   -1.1853709   -1.9705687 
H     4.6854587   -0.1346089    1.2386017 
H     4.0418134    0.8541124   -0.1198605 
H     5.4160282   -0.2974663   -0.4191726 
H     2.0431817   -1.9277295   -2.2680386 
H     3.7108424   -1.2915820   -2.5983932 
H     2.3915558   -0.1619614   -2.0678665 
C     4.1904037   -2.9806458   -0.0792195 
H     4.4279895   -3.1468135    0.9903430 
H     5.1343965   -2.9369719   -0.6580521 
H     3.5640174   -3.8210091   -0.4346365 
