# Supplementary material for: Understanding the Carbyne Formation from C2H2 Complexes
Source: J Am Chem Soc. 2024 Nov 15;146(47):32392–402. doi: 10.1021/jacs.4c07724 (PMC11613314; doi:10.1021/jacs.4c07724)
Supplement: Supplementary file 3 — ja4c07724_si_003.zip [file ja4c07724_si_003.zip › XYZ files/XYZ all CO mechanism/main_proposal-section2.2.3/1c-eta1_2-PymS/TS10_cosmo.xyz]

78
Energy =
W    -1.3243534   -0.9310013    0.2426745 
C     0.5529042   -1.0592898    0.4250508 
H     0.3559165    0.4830341    0.0609687 
C     1.8471827   -1.3880361    0.7971717 
H     2.1099939   -1.3686175    1.8709753 
C    -1.1487525   -1.7842071    1.9915458 
O    -1.0341783   -2.3281298    3.0367949 
S     1.1743875    1.9095141   -0.4837718 
N     2.4316665    3.7253746    0.9978697 
C     2.0346353    2.4237147    0.9502750 
N     2.2441450    1.5259404    1.9389990 
C     2.8748006    1.9708105    3.0278872 
C     3.0705878    0.9149299    4.1051231 
C     3.3184909    3.2842296    3.1901254 
H     3.8277131    3.6247007    4.1009350 
C     3.0622636    4.1557662    2.1006534 
C     3.4672686    5.6019100    2.1578601 
H     3.3648791    6.0654859    1.1598428 
H     4.5076988    5.7153975    2.5222634 
H     2.8142788    6.1513812    2.8689365 
S    -3.9959853   -1.2775350    0.0401098 
N    -2.3300279   -0.1932200   -1.6492284 
C    -3.6793693   -0.4517769   -1.4518929 
N    -4.6400928   -0.1312408   -2.3250117 
C    -4.2479929    0.4333056   -3.4773458 
C    -5.3741029    0.8005750   -4.4275994 
C    -2.9073589    0.6625058   -3.8050712 
H    -2.6101024    1.0877892   -4.7714128 
C    -1.9393238    0.3256116   -2.8383098 
C    -0.4790215    0.5084090   -3.0771188 
H    -0.1295042    1.4601531   -2.6228314 
H    -0.2446654    0.5382636   -4.1571286 
H     0.0832960   -0.3081956   -2.5832736 
F     3.8315941   -0.1171850    3.6493273 
F     1.8869668    0.3873186    4.4974070 
F     3.6827840    1.4112957    5.2026361 
F    -6.2157962    1.6984419   -3.8635895 
F    -6.1111512   -0.2842957   -4.7613730 
F    -4.9051265    1.3447605   -5.5749144 
P    -1.3502486   -3.2017620   -0.8005259 
C    -2.2487121   -4.4514321    0.2177967 
H    -3.2831665   -4.0929365    0.3819492 
H    -1.7437457   -4.5433762    1.1990434 
H    -2.2677284   -5.4385064   -0.2863302 
C    -2.1665038   -3.3857005   -2.4487923 
H    -1.6501639   -2.7474574   -3.1925359 
H    -3.2210551   -3.0577425   -2.3674983 
H    -2.1384048   -4.4406357   -2.7872923 
C     0.2701856   -4.0346898   -1.0817783 
H     0.7729594   -3.5620492   -1.9475262 
H     0.1329537   -5.1142910   -1.2896958 
H     0.9057035   -3.8878084   -0.1864245 
P    -2.0712227    1.1565938    1.4520956 
C    -0.8876375    2.0984384    2.5050979 
H    -0.2367398    2.7032728    1.8499598 
H    -0.2550103    1.3981536    3.0808780 
H    -1.4449889    2.7690845    3.1890140 
C    -2.7910738    2.4899128    0.3968897 
H    -3.6383666    2.0819366   -0.1881496 
H    -2.0031707    2.8367498   -0.3007866 
H    -3.1479663    3.3413140    1.0105133 
C    -3.4158204    0.8339760    2.6796761 
H    -4.2807639    0.3734074    2.1670770 
H    -3.7220108    1.7787963    3.1719384 
H    -3.0344290    0.1277573    3.4435305 
P     3.2264385   -1.4142721   -0.2572038 
C     4.4769608   -0.1429450    0.1400678 
C     2.7614722   -1.1557269   -1.9906573 
H     4.6968748   -0.1892249    1.2234271 
H     4.0439873    0.8467656   -0.0982488 
H     5.4022465   -0.3101934   -0.4455195 
H     1.9881111   -1.8883100   -2.2848945 
H     3.6548560   -1.2727519   -2.6329120 
H     2.3589542   -0.1277436   -2.0756771 
C     4.1366033   -2.9981787   -0.1533971 
H     4.4160142   -3.1732785    0.9043323 
H     5.0526450   -2.9698769   -0.7760726 
H     3.4751390   -3.8196182   -0.4895375 
