# Supplementary material for: Understanding the Carbyne Formation from C2H2 Complexes
Source: J Am Chem Soc. 2024 Nov 15;146(47):32392–402. doi: 10.1021/jacs.4c07724 (PMC11613314; doi:10.1021/jacs.4c07724)
Supplement: Supplementary file 3 — ja4c07724_si_003.zip [file ja4c07724_si_003.zip › XYZ files/XYZ all CO mechanism/main_proposal-section2.2.3/1c-eta1_2-PymS/TS10_direct.xyz]

78
Energy =
W    -0.9678692    1.3103021    0.9909446 
C     0.7897253    0.6594979    1.0583601 
H     1.5012876    1.6295283    1.3449787 
C     2.1976247    0.3788182    1.0780922 
H     2.7394222    0.3317315    0.0877077 
C    -1.0435199    1.3936577    2.9720283 
O    -1.0686102    1.4595544    4.1501756 
S    -3.4690092    1.9044149    0.3684897 
N    -1.4273260    1.4468895   -1.1785217 
C    -2.7866359    1.7039530   -1.2227383 
N    -3.4986919    1.7927640   -2.3462376 
C    -2.8236783    1.6431754   -3.4954137 
C    -3.6731205    1.7054093   -4.7572574 
C    -1.4392100    1.4483410   -3.5577048 
H    -0.9126748    1.3724972   -4.5170251 
C    -0.7296269    1.3614576   -2.3398422 
C     0.7455909    1.1731566   -2.2967613 
H     1.1735352    1.6528281   -1.3965850 
H     1.2235069    1.5788730   -3.2082481 
H     1.0207551    0.0847124   -2.2580431 
S     3.7985987   -1.1293805   -1.2657577 
N     1.4686215   -1.9653302   -2.2665750 
C     2.4643595   -2.2082632   -1.3499156 
N     2.4133310   -3.2977700   -0.5154303 
C     1.4808161   -4.2193352   -0.7573684 
C     1.4581453   -5.3835951    0.2235935 
C     0.5399844   -4.1283197   -1.7907112 
H    -0.1939703   -4.9201017   -1.9848076 
C     0.5529667   -2.9080515   -2.5084269 
C    -0.4591062   -2.6228758   -3.5886092 
H    -0.6957364   -1.5415629   -3.6241156 
H    -1.3905608   -3.2052902   -3.4547557 
H    -0.0322053   -2.8897975   -4.5786860 
F    -4.3393734    2.8747532   -4.8422062 
F    -4.5839842    0.7087522   -4.7740345 
F    -2.9098785    1.5834016   -5.8711945 
F     1.1367612   -4.9522034    1.4783081 
F     2.6532573   -5.9963679    0.3109147 
F     0.5376068   -6.3149740   -0.1200934 
P    -0.6163125    3.7790641    0.9472707 
C     1.0692031    4.3657452    1.4313968 
H     1.8190506    3.9590219    0.7237286 
H     1.2996150    3.9899947    2.4479206 
H     1.1356954    5.4726467    1.4284488 
C    -0.8876609    4.6389213   -0.6641840 
H    -1.9231637    4.4376904   -1.0025650 
H    -0.1869644    4.2359545   -1.4213257 
H    -0.7408431    5.7334083   -0.5696416 
C    -1.7152283    4.7194431    2.0892511 
H    -2.7640130    4.4957977    1.8125826 
H    -1.5333648    5.8113246    2.0267875 
H    -1.5432688    4.3679445    3.1251690 
P    -1.9185550   -0.9905849    0.9500440 
C    -2.5775541   -1.5889037   -0.6658766 
H    -1.7742554   -1.5378398   -1.4239466 
H    -3.4141548   -0.9380274   -0.9856202 
H    -2.9377017   -2.6335949   -0.5824698 
C    -0.7459692   -2.3258748    1.4211498 
H    -0.4207020   -2.1479814    2.4642813 
H     0.1410328   -2.2800964    0.7619034 
H    -1.2034605   -3.3320289    1.3480886 
C    -3.3390689   -1.2730223    2.0904924 
H    -3.0174787   -1.0527733    3.1270683 
H    -3.7049235   -2.3175375    2.0262958 
H    -4.1510690   -0.5725087    1.8153266 
P     3.0502359   -0.5075949    2.3487779 
C     4.8275736   -0.2659641    2.0864246 
H     5.0626024    0.8145442    2.0627143 
H     5.0372783   -0.7236410    1.0926338 
H     5.4057892   -0.7733164    2.8822746 
C     2.5482280    0.1964344    3.9561397 
H     1.4449987    0.1390613    4.0474201 
H     2.8509180    1.2600202    4.0064621 
H     3.0180944   -0.3657761    4.7861877 
C     2.7832548   -2.3012867    2.4443669 
H     1.7476192   -2.5120209    2.7669498 
H     3.4942468   -2.7370275    3.1746934 
H     2.9364345   -2.7427281    1.4276677 
