# Supplementary material for: Understanding the Carbyne Formation from C2H2 Complexes
Source: J Am Chem Soc. 2024 Nov 15;146(47):32392–402. doi: 10.1021/jacs.4c07724 (PMC11613314; doi:10.1021/jacs.4c07724)
Supplement: Supplementary file 3 — ja4c07724_si_003.zip [file ja4c07724_si_003.zip › XYZ files/XYZ all CO mechanism/main_proposal-section2.2.3/1c-eta1_2-PymS/TS10_direct_cosmo.xyz]

78
Energy =
W    -0.9775058    1.3001040    0.9791335 
C     0.7731415    0.6366369    1.0524237 
H     1.4866235    1.6122225    1.2980303 
C     2.1748030    0.3349435    1.0845305 
H     2.7315301    0.3115389    0.1115258 
C    -1.0582953    1.4070182    2.9558066 
O    -1.1065508    1.4951560    4.1333018 
S    -3.4952983    1.8893909    0.3695355 
N    -1.4542689    1.4400335   -1.1791940 
C    -2.8128693    1.6991723   -1.2210442 
N    -3.5239683    1.7981061   -2.3460389 
C    -2.8460881    1.6556203   -3.4971110 
C    -3.6961966    1.7298171   -4.7542769 
C    -1.4630673    1.4591561   -3.5603249 
H    -0.9322205    1.3927568   -4.5180055 
C    -0.7570998    1.3635833   -2.3412020 
C     0.7199894    1.1825929   -2.2955058 
H     1.1427538    1.6857760   -1.4052172 
H     1.1905274    1.5782824   -3.2151791 
H     0.9993949    0.1000962   -2.2333890 
S     3.8669899   -1.1727250   -1.3487682 
N     1.5268037   -1.9960502   -2.3409573 
C     2.5227115   -2.2476885   -1.4286079 
N     2.4775196   -3.3359316   -0.5934411 
C     1.4920484   -4.2159325   -0.7825381 
C     1.4799425   -5.3826797    0.1951869 
C     0.5026782   -4.0908975   -1.7638899 
H    -0.2821338   -4.8438430   -1.9072680 
C     0.5557776   -2.8985010   -2.5247900 
C    -0.4671143   -2.6046762   -3.5900491 
H    -0.6712510   -1.5175207   -3.6445836 
H    -1.4114440   -3.1567329   -3.4249819 
H    -0.0679848   -2.9065808   -4.5819126 
F    -4.3701504    2.8999706   -4.8253560 
F    -4.6140130    0.7346236   -4.7777704 
F    -2.9453414    1.6194922   -5.8744690 
F     1.2047455   -4.9590722    1.4598135 
F     2.6738655   -6.0116817    0.2411393 
F     0.5420532   -6.3041186   -0.1260334 
P    -0.5857592    3.7735284    0.9295059 
C     1.1075668    4.3201794    1.4169335 
H     1.8490377    3.9084993    0.7032717 
H     1.3327281    3.9355378    2.4314060 
H     1.1880684    5.4258796    1.4197055 
C    -0.8405501    4.6266477   -0.6855561 
H    -1.8771092    4.4425263   -1.0303850 
H    -0.1378741    4.2157401   -1.4366446 
H    -0.6776744    5.7183906   -0.5876480 
C    -1.6725162    4.7292260    2.0681033 
H    -2.7263531    4.5221370    1.7979596 
H    -1.4720338    5.8169759    1.9954912 
H    -1.4979144    4.3855007    3.1062356 
P    -1.9180756   -1.0100158    0.9570418 
C    -2.5837071   -1.6133235   -0.6539715 
H    -1.7908503   -1.5459984   -1.4216893 
H    -3.4343994   -0.9749864   -0.9616501 
H    -2.9275999   -2.6632928   -0.5695964 
C    -0.7282195   -2.3308631    1.4223010 
H    -0.4006245   -2.1510299    2.4643104 
H     0.1547395   -2.2735871    0.7587386 
H    -1.1818102   -3.3387649    1.3492028 
C    -3.3249803   -1.3060777    2.1087603 
H    -2.9919874   -1.0943153    3.1436099 
H    -3.6819908   -2.3531466    2.0387452 
H    -4.1465749   -0.6112602    1.8480560 
P     3.0297579   -0.4979659    2.3953701 
C     4.7991611   -0.2106143    2.1473947 
H     5.0049057    0.8762186    2.1377654 
H     5.0457918   -0.6551266    1.1591347 
H     5.3758737   -0.7070702    2.9509558 
C     2.4813355    0.2024807    3.9795257 
H     1.3834584    0.0829322    4.0661988 
H     2.7349487    1.2793990    4.0145593 
H     2.9786274   -0.3279672    4.8141068 
C     2.7942301   -2.2966416    2.4761914 
H     1.7573043   -2.5241998    2.7825386 
H     3.4996217   -2.7171637    3.2203492 
H     2.9776770   -2.7277091    1.4659658 
