# Supplementary material for: Understanding the Carbyne Formation from C2H2 Complexes
Source: J Am Chem Soc. 2024 Nov 15;146(47):32392–402. doi: 10.1021/jacs.4c07724 (PMC11613314; doi:10.1021/jacs.4c07724)
Supplement: Supplementary file 3 — ja4c07724_si_003.zip [file ja4c07724_si_003.zip › XYZ files/XYZ all CO mechanism/main_proposal-section2.2.3/1c-eta2_1c-eta1/1c-ago-c-eta1.xyz]

78
Energy =
W    -0.2755108    1.0081611    1.5081945 
C     0.5938067   -0.7126370    1.5849189 
H     1.2913701    0.3952724    1.9879759 
C     1.2538507   -1.8917163    1.4805579 
H     2.0288844   -2.0407518    0.6579437 
C    -1.2558909    0.5395136    3.1660081 
O    -1.8339703    0.2634779    4.1560352 
S    -1.6874537    3.0394374    0.6619308 
N     0.4639576    1.9835459   -0.3440814 
C    -0.4504366    2.9980909   -0.5679240 
N    -0.4102038    3.8370273   -1.6010530 
C     0.5874257    3.6538972   -2.4793285 
C     0.5932779    4.6147214   -3.6603182 
C     1.5617018    2.6586465   -2.3438851 
H     2.3694958    2.5427655   -3.0768756 
C     1.4839763    1.8042722   -1.2223884 
C     2.4626206    0.7046701   -1.0023244 
H     2.5822209    0.4760235    0.0723440 
H     3.4463545    0.9511206   -1.4438340 
H     2.1273546   -0.2365186   -1.5113069 
S     3.1904716   -2.9918781   -0.8767864 
N     1.4479771   -2.0013819   -2.6345463 
C     1.7131832   -3.0260167   -1.7556946 
N     0.8248985   -4.0551357   -1.5674662 
C    -0.1927181   -4.1525352   -2.4241982 
C    -1.1690697   -5.2884362   -2.1490878 
C    -0.4230385   -3.2526400   -3.4721831 
H    -1.2472266   -3.3837596   -4.1845691 
C     0.4318080   -2.1238722   -3.4939561 
C     0.2372911   -1.0162279   -4.4973321 
H     0.6837557   -0.0757079   -4.1216188 
H    -0.8308050   -0.8558680   -4.7416995 
H     0.7600128   -1.2723284   -5.4435610 
F     0.6811449    5.8952709   -3.2453882 
F    -0.5368676    4.4925535   -4.3880034 
F     1.6420214    4.3749218   -4.4845262 
F    -1.9584539   -4.9977210   -1.0703906 
F    -0.5422819   -6.4460928   -1.8746832 
F    -2.0012477   -5.5012137   -3.1949059 
P     0.8948956    2.7179670    2.8726975 
C     2.0889384    2.0732552    4.1226295 
H     2.9032718    1.5288835    3.6056945 
H     1.5564995    1.3609143    4.7825867 
H     2.5217355    2.8920584    4.7321448 
C     1.8989970    3.9521256    1.9381062 
H     1.2349601    4.4896427    1.2328322 
H     2.6766118    3.4227068    1.3535309 
H     2.3787027    4.6847599    2.6174302 
C    -0.2160155    3.7814668    3.8883647 
H    -0.9249174    4.2906637    3.2071574 
H     0.3605690    4.5321488    4.4652083 
H    -0.7922368    3.1387439    4.5820422 
P    -1.9494801   -0.1633648    0.0198171 
C    -1.8996566    0.2623329   -1.7728500 
H    -0.8916424    0.0318559   -2.1654932 
H    -2.1032098    1.3420989   -1.9056772 
H    -2.6530927   -0.3247544   -2.3344518 
C    -1.8778739   -1.9963314   -0.0071875 
H    -2.0652972   -2.3700561    1.0179001 
H    -0.8693628   -2.3278737   -0.3165325 
H    -2.6339019   -2.4209308   -0.6948499 
C    -3.7052749    0.1556002    0.4806017 
H    -3.8655869   -0.1677794    1.5276526 
H    -4.3956675   -0.3952711   -0.1892995 
H    -3.8996958    1.2427149    0.4104722 
P     1.0251609   -3.3606117    2.3841566 
C     2.6600990   -4.1048304    2.6642967 
H     3.2862168   -3.4214597    3.2682432 
H     3.1031470   -4.2104405    1.6469011 
H     2.5740091   -5.0937808    3.1543030 
C     0.2043252   -3.0050405    3.9715397 
H    -0.7441240   -2.4675887    3.7753003 
H     0.8551703   -2.3471961    4.5784864 
H    -0.0036887   -3.9428236    4.5216218 
C     0.0798728   -4.6543253    1.5225780 
H    -0.9831279   -4.3654003    1.4342338 
H     0.1645930   -5.6147803    2.0684349 
H     0.5039585   -4.7413053    0.4928783 
