# Supplementary material for: Understanding the Carbyne Formation from C2H2 Complexes
Source: J Am Chem Soc. 2024 Nov 15;146(47):32392–402. doi: 10.1021/jacs.4c07724 (PMC11613314; doi:10.1021/jacs.4c07724)
Supplement: Supplementary file 3 — ja4c07724_si_003.zip [file ja4c07724_si_003.zip › XYZ files/XYZ all CO mechanism/main_proposal-section2.2.3/1c-eta2_1c-eta1/1c-ago-c-eta1_cosmo.xyz]

78
Energy =
W    -0.2726702    0.9846948    1.4856235 
C     0.6010118   -0.7292257    1.5476355 
H     1.2964453    0.3789327    1.9582444 
C     1.2493232   -1.9175665    1.4516745 
H     2.0331556   -2.0780247    0.6585831 
C    -1.2170996    0.5440197    3.1693590 
O    -1.7824028    0.3020262    4.1767775 
S    -1.7231722    3.0043503    0.6523085 
N     0.4286351    1.9670652   -0.3676478 
C    -0.4960688    2.9726734   -0.5852753 
N    -0.4658397    3.8136908   -1.6189848 
C     0.5356328    3.6423533   -2.4981860 
C     0.5241479    4.6029424   -3.6759676 
C     1.5256228    2.6639415   -2.3618565 
H     2.3419392    2.5644373   -3.0878660 
C     1.4566274    1.8092620   -1.2402057 
C     2.4621537    0.7365858   -1.0019570 
H     2.6097695    0.5631946    0.0805201 
H     3.4284360    0.9931848   -1.4751714 
H     2.1332352   -0.2309990   -1.4583876 
S     3.2670751   -3.1776685   -0.8941571 
N     1.5751232   -2.0480755   -2.6244547 
C     1.8012109   -3.1242253   -1.8002510 
N     0.8945796   -4.1462066   -1.6780945 
C    -0.1714198   -4.1196572   -2.4806064 
C    -1.1627343   -5.2560794   -2.2715908 
C    -0.4231269   -3.1162355   -3.4226936 
H    -1.2986843   -3.1362149   -4.0835232 
C     0.5083232   -2.0504293   -3.4327365 
C     0.3497539   -0.8846799   -4.3726058 
H     0.7939915    0.0300236   -3.9345546 
H    -0.7095576   -0.7024842   -4.6355538 
H     0.8973066   -1.0915633   -5.3170650 
F     0.5913956    5.8880137   -3.2603104 
F    -0.6127839    4.4715052   -4.3979969 
F     1.5667289    4.3851142   -4.5096806 
F    -1.8413234   -5.1043916   -1.0991148 
F    -0.5504427   -6.4571155   -2.2195601 
F    -2.0890365   -5.3082098   -3.2574215 
P     0.9555247    2.6963320    2.8183441 
C     2.1585904    2.0330376    4.0436315 
H     2.9532858    1.4740537    3.5118426 
H     1.6285305    1.3352511    4.7208903 
H     2.6151487    2.8516894    4.6351880 
C     1.9596459    3.8962064    1.8455219 
H     1.2958594    4.4428503    1.1472099 
H     2.7194717    3.3451688    1.2574205 
H     2.4634475    4.6236272    2.5125109 
C    -0.1192471    3.7849422    3.8426899 
H    -0.8343190    4.3035320    3.1753945 
H     0.4878941    4.5280906    4.3971221 
H    -0.6873140    3.1598314    4.5589272 
P    -1.9833597   -0.2110599    0.0450629 
C    -2.0060156    0.2352980   -1.7428038 
H    -1.0046879    0.0502252   -2.1735226 
H    -2.2543154    1.3079748   -1.8543446 
H    -2.7571621   -0.3718877   -2.2854461 
C    -1.8766276   -2.0421467   -0.0016680 
H    -2.0354784   -2.4316272    1.0223264 
H    -0.8698961   -2.3510849   -0.3379544 
H    -2.6458623   -2.4644022   -0.6762756 
C    -3.7262496    0.0674325    0.5696468 
H    -3.8476077   -0.2862034    1.6121651 
H    -4.4251403   -0.4814888   -0.0927734 
H    -3.9452332    1.1514421    0.5301086 
P     0.9826470   -3.3528073    2.4143308 
C     2.5958442   -4.0406222    2.8902686 
H     3.1515386   -3.3013661    3.4976604 
H     3.1408365   -4.2304097    1.9413795 
H     2.4664748   -4.9858844    3.4520499 
C     0.0148825   -2.9432474    3.8941589 
H    -0.9507948   -2.5001418    3.5834349 
H     0.5707277   -2.2026372    4.5000859 
H    -0.1690001   -3.8582349    4.4886772 
C     0.1414285   -4.6920181    1.5171975 
H    -0.9224968   -4.4358998    1.3633281 
H     0.2198603   -5.6343396    2.0941434 
H     0.6254756   -4.7934900    0.5203144 
