# Supplementary material for: Understanding the Carbyne Formation from C2H2 Complexes
Source: J Am Chem Soc. 2024 Nov 15;146(47):32392–402. doi: 10.1021/jacs.4c07724 (PMC11613314; doi:10.1021/jacs.4c07724)
Supplement: Supplementary file 3 — ja4c07724_si_003.zip [file ja4c07724_si_003.zip › XYZ files/XYZ all CO mechanism/main_proposal-section2.2.3/1c-eta2_1c-eta1/1c-ago-eta1.xyz]

78
Energy =
W    -0.5282160   -0.6953785    0.5633549 
C     1.0208921   -1.2799100   -0.3881092 
H     0.7270200    0.0082800   -0.5324669 
C     2.2034069   -1.8202293   -0.8400566 
H     3.0569548   -1.9236872   -0.1453649 
C     0.5584949   -1.4117341    2.0442147 
O     1.2020882   -1.8303338    2.9329898 
S     1.7836355    1.6286335   -2.4400759 
N     3.0938067    3.2526017   -0.7767186 
C     3.0341219    1.9861279   -1.3029050 
N     3.9140264    1.0011387   -0.9457226 
C     4.8902830    1.3272134   -0.0993823 
C     5.7824658    0.1649265    0.3085477 
C     5.0674208    2.6050197    0.4398214 
H     5.8851384    2.8415196    1.1324498 
C     4.0869505    3.5574232    0.0617052 
C     4.1193053    4.9572230    0.6185304 
H     3.2332099    5.5157521    0.2662460 
H     5.0347092    5.4912214    0.2881281 
H     4.1361418    4.9466391    1.7282384 
S    -2.6560126   -0.6340143    2.0792932 
N    -2.3128905    0.2482551   -0.3434109 
C    -3.2495638    0.2092139    0.6762383 
N    -4.4652330    0.7492106    0.5976566 
C    -4.7818671    1.3546519   -0.5560765 
C    -6.1774656    1.9605583   -0.6083780 
C    -3.9120943    1.4304681   -1.6525119 
H    -4.2075102    1.9225810   -2.5870129 
C    -2.6384085    0.8449152   -1.5169128 
C    -1.6187093    0.8373912   -2.6008538 
H    -0.7017482    1.3974470   -2.2964953 
H    -2.0100444    1.2716248   -3.5383678 
H    -1.2793174   -0.2020478   -2.7875540 
F     6.3348540   -0.4528921   -0.7685332 
F     5.0733888   -0.7803031    0.9813755 
F     6.7969562    0.5540703    1.1114819 
F    -6.3334663    2.9031510    0.3435490 
F    -7.1236963    1.0179643   -0.4158683 
F    -6.4147918    2.5432535   -1.8094732 
P    -1.5276890   -2.9606957    0.1189940 
C    -1.7705652   -3.9837172    1.6348652 
H    -2.4333797   -3.4349936    2.3306109 
H    -0.7891100   -4.1356476    2.1247574 
H    -2.2201077   -4.9660803    1.3860655 
C    -3.1990960   -3.0033724   -0.6679664 
H    -3.1570225   -2.4927135   -1.6501287 
H    -3.9119259   -2.4597408   -0.0179782 
H    -3.5531854   -4.0443284   -0.8077543 
C    -0.5651379   -4.1175681   -0.9495318 
H    -0.6000380   -3.7647703   -1.9981130 
H    -0.9785167   -5.1444751   -0.9001246 
H     0.4914492   -4.1088861   -0.6171373 
P     0.0852643    1.5801076    1.4319631 
C     1.8398513    1.6686730    1.9717896 
H     2.4926402    1.2864055    1.1673936 
H     1.9617135    1.0137636    2.8561264 
H     2.1298546    2.7059130    2.2297619 
C    -0.1608076    3.0241762    0.3232875 
H    -1.2312915    3.0719927    0.0400375 
H     0.4572615    2.9040371   -0.5937800 
H     0.1232168    3.9635466    0.8380403 
C    -0.8092024    2.0947522    2.9614417 
H    -1.8921550    2.1857353    2.7533375 
H    -0.4140988    3.0657782    3.3227468 
H    -0.6782479    1.3202930    3.7413981 
P     2.5723279   -2.0944578   -2.5243034 
C     3.9594494   -1.1414122   -3.2096191 
C     1.1348275   -1.7318597   -3.5682901 
H     4.8242411   -1.1895773   -2.5234318 
H     3.6102940   -0.0879820   -3.2612712 
H     4.2220426   -1.5387185   -4.2105215 
H     0.2409705   -2.2568554   -3.1858777 
H     1.3440909   -2.0324949   -4.6124282 
H     0.9973002   -0.6321040   -3.4968690 
C     3.0256577   -3.8536897   -2.7823827 
H     3.8886916   -4.0941822   -2.1304754 
H     3.3055112   -4.0423291   -3.8379123 
H     2.1742213   -4.5001674   -2.4959939 
