# Supplementary material for: Understanding the Carbyne Formation from C2H2 Complexes
Source: J Am Chem Soc. 2024 Nov 15;146(47):32392–402. doi: 10.1021/jacs.4c07724 (PMC11613314; doi:10.1021/jacs.4c07724)
Supplement: Supplementary file 3 — ja4c07724_si_003.zip [file ja4c07724_si_003.zip › XYZ files/XYZ all CO mechanism/main_proposal-section2.2.3/1c-eta2_1c-eta1/1c-ago-eta1_cosmo.xyz]

78
Energy =
W    -0.5010908   -0.7108937    0.5946050 
C     1.0352333   -1.3128716   -0.3767704 
H     0.7275118    0.0255525   -0.4519985 
C     2.2098010   -1.8327622   -0.8502078 
H     3.0778438   -1.9378309   -0.1738116 
C     0.6136960   -1.4312829    2.0444723 
O     1.2830525   -1.8544867    2.9171288 
S     1.8760965    1.7988315   -2.5833240 
N     3.1419526    3.3806538   -0.8418745 
C     3.0827341    2.1212086   -1.3877899 
N     3.9362995    1.1199376   -1.0152777 
C     4.8689379    1.4142827   -0.1096772 
C     5.7296696    0.2336411    0.3127421 
C     5.0282949    2.6739976    0.4758819 
H     5.8075836    2.8859604    1.2188841 
C     4.0883531    3.6518312    0.0639850 
C     4.0979547    5.0297402    0.6693477 
H     3.4832829    5.7162778    0.0587072 
H     5.1282602    5.4263354    0.7644128 
H     3.6672581    4.9979264    1.6935386 
S    -2.6336698   -0.6241994    2.1140658 
N    -2.2855905    0.2289243   -0.3160842 
C    -3.2235534    0.2028373    0.6998911 
N    -4.4409483    0.7402775    0.6091820 
C    -4.7522412    1.3276677   -0.5580341 
C    -6.1466748    1.9289935   -0.6197000 
C    -3.8806647    1.3878169   -1.6516958 
H    -4.1697758    1.8627589   -2.5970378 
C    -2.6068121    0.8045006   -1.5008606 
C    -1.5882204    0.7675985   -2.5847616 
H    -0.6400182    1.2583736   -2.2635322 
H    -1.9542381    1.2490035   -3.5089797 
H    -1.3215593   -0.2868237   -2.8033176 
F     6.2909737   -0.3945034   -0.7503160 
F     4.9889206   -0.6966009    0.9746024 
F     6.7356447    0.6019041    1.1390331 
F    -6.3090246    2.8815447    0.3268079 
F    -7.0942618    0.9865334   -0.4093681 
F    -6.3936320    2.4980067   -1.8217816 
P    -1.5251625   -2.9765904    0.1221942 
C    -1.7924597   -4.0036745    1.6283522 
H    -2.4502666   -3.4537747    2.3278057 
H    -0.8148686   -4.1803457    2.1179439 
H    -2.2558035   -4.9749569    1.3628375 
C    -3.1835913   -2.9760630   -0.6853829 
H    -3.1158824   -2.4613042   -1.6639811 
H    -3.9007075   -2.4303550   -0.0421641 
H    -3.5468339   -4.0117145   -0.8384849 
C    -0.5642853   -4.1253653   -0.9480938 
H    -0.5450346   -3.7351001   -1.9832475 
H    -1.0239910   -5.1333280   -0.9494183 
H     0.4757501   -4.1795157   -0.5730059 
P     0.1078752    1.5680287    1.4486927 
C     1.8734457    1.6779186    1.9419655 
H     2.5069784    1.3084260    1.1164181 
H     2.0295680    1.0223700    2.8204004 
H     2.1533353    2.7179142    2.2002124 
C    -0.1583243    2.9879399    0.3128239 
H    -1.2334377    3.0341962    0.0478216 
H     0.4410739    2.8420069   -0.6121598 
H     0.1378650    3.9369270    0.8026768 
C    -0.7569524    2.1128943    2.9822277 
H    -1.8428365    2.2015248    2.7889219 
H    -0.3539269    3.0910055    3.3139028 
H    -0.6073885    1.3550711    3.7753319 
P     2.5306760   -2.1548926   -2.5452099 
C     3.9674389   -1.2531386   -3.1873910 
C     1.1125529   -1.6771816   -3.5619856 
H     4.8383095   -1.4215041   -2.5273922 
H     3.6974595   -0.1773314   -3.1570988 
H     4.1871499   -1.5964194   -4.2174852 
H     0.1941301   -2.1742693   -3.2003580 
H     1.3052528   -1.9550535   -4.6154395 
H     1.0268157   -0.5753129   -3.4571038 
C     2.8792151   -3.9258090   -2.8219754 
H     3.7383085   -4.2217063   -2.1882900 
H     3.1293244   -4.1042383   -3.8863908 
H     1.9953850   -4.5276404   -2.5372608 
