# Supplementary material for: Understanding the Carbyne Formation from C2H2 Complexes
Source: J Am Chem Soc. 2024 Nov 15;146(47):32392–402. doi: 10.1021/jacs.4c07724 (PMC11613314; doi:10.1021/jacs.4c07724)
Supplement: Supplementary file 3 — ja4c07724_si_003.zip [file ja4c07724_si_003.zip › XYZ files/XYZ all CO mechanism/main_proposal-section2.2.3/1c-eta2_1c-eta1/TS9.xyz]

78
Energy =
W    -1.5451192   -0.7253097    0.0588918 
C     0.3073461   -1.2263755    0.1875657 
H     0.0767045    0.0507002    0.0813937 
C     1.5831825   -1.5769434    0.5499560 
H     2.0034282   -1.0082226    1.4148260 
C    -1.6023163   -1.7178957    1.7595415 
O    -1.6566374   -2.3110976    2.7723974 
S     2.4155013    1.7705404   -0.4011623 
N     3.2324079    3.1432915    1.7390207 
C     2.8942027    1.9048997    1.2528893 
N     2.8986063    0.7888605    2.0507454 
C     3.1985620    0.9457183    3.3408392 
C     3.0937985   -0.3269423    4.1656640 
C     3.5319091    2.1699743    3.9218160 
H     3.7682557    2.2671264    4.9891465 
C     3.5432594    3.2744667    3.0289514 
C     3.9066819    4.6523880    3.5193932 
H     3.8785297    5.3632773    2.6740632 
H     4.9198740    4.6587996    3.9721823 
H     3.2003834    4.9919234    4.3056858 
S    -4.1298141   -0.5161750   -0.2464635 
N    -2.2038854    0.4303824   -1.7158933 
C    -3.5838767    0.4147376   -1.6198051 
N    -4.4050998    1.0403525   -2.4606543 
C    -3.8316664    1.7417719   -3.4503320 
C    -4.7997588    2.4471223   -4.3894236 
C    -2.4447785    1.8329358   -3.6263166 
H    -2.0073531    2.4177427   -4.4446010 
C    -1.6237643    1.1407916   -2.7145887 
C    -0.1369393    1.1472469   -2.7815497 
H     0.3054465    1.6358250   -1.8813161 
H     0.2354216    1.6596727   -3.6868090 
H     0.2417001    0.1058420   -2.7552966 
F     3.8514986   -1.3278765    3.6436021 
F     1.8130538   -0.7773901    4.1956186 
F     3.4906982   -0.1456714    5.4443582 
F    -5.5629865    3.3366197   -3.7217307 
F    -5.6243704    1.5633347   -4.9893844 
F    -4.1374617    3.1195062   -5.3626026 
P    -2.0324354   -2.8388173   -1.1894501 
C    -3.2509326   -3.9420388   -0.3569381 
H    -4.2035587   -3.3904572   -0.2418905 
H    -2.8681848   -4.2034121    0.6487262 
H    -3.4212319   -4.8659392   -0.9453667 
C    -2.7193573   -2.6852718   -2.8965882 
H    -2.0129155   -2.1112590   -3.5275477 
H    -3.6767194   -2.1306918   -2.8461366 
H    -2.8986577   -3.6803224   -3.3507328 
C    -0.5936750   -3.9662868   -1.4309996 
H     0.1307061   -3.4832883   -2.1140987 
H    -0.9058091   -4.9411916   -1.8561859 
H    -0.1031602   -4.1155635   -0.4494820 
P    -1.8322135    1.3727890    1.4069232 
C    -0.3240504    1.9191677    2.2929637 
H     0.4343169    2.1903453    1.5306105 
H     0.0756865    1.0827672    2.8974258 
H    -0.5392914    2.7910588    2.9423113 
C    -2.3362633    2.8815757    0.4757803 
H    -3.2917007    2.6960821   -0.0526163 
H    -1.5496195    3.1205508   -0.2664196 
H    -2.4619538    3.7428208    1.1617566 
C    -3.1071578    1.2386648    2.7280746 
H    -4.0797920    0.9886099    2.2624440 
H    -3.1898248    2.1889308    3.2926323 
H    -2.8210013    0.4207836    3.4176319 
P     2.8698665   -2.0283780   -0.5282924 
C     4.4136540   -1.2643099    0.0383091 
C     2.6032098   -1.4932749   -2.2487053 
H     4.5259767   -1.4438674    1.1241433 
H     4.2950247   -0.1727410   -0.1347233 
H     5.2767411   -1.6734606   -0.5212186 
H     1.6264042   -1.8693869   -2.6080759 
H     3.4136678   -1.8564620   -2.9098786 
H     2.5846438   -0.3843587   -2.2104098 
C     3.1780828   -3.8359907   -0.5895597 
H     3.3822266   -4.1874956    0.4403803 
H     4.0412176   -4.0720677   -1.2436389 
H     2.2746547   -4.3529997   -0.9651714 
