# Supplementary material for: Understanding the Carbyne Formation from C2H2 Complexes
Source: J Am Chem Soc. 2024 Nov 15;146(47):32392–402. doi: 10.1021/jacs.4c07724 (PMC11613314; doi:10.1021/jacs.4c07724)
Supplement: Supplementary file 3 — ja4c07724_si_003.zip [file ja4c07724_si_003.zip › XYZ files/XYZ all CO mechanism/main_proposal-section2.2.3/1c-eta2_1c-eta1/TS9_cosmo.xyz]

78
Energy =
W    -1.6107014   -0.7780499    0.1564379 
C     0.3102238   -1.1224675    0.1158136 
H    -0.0028037    0.0523912    0.3280771 
C     1.6555465   -1.2738413    0.3076870 
H     2.1338715   -0.5261458    0.9983753 
C    -1.6133047   -1.7978417    1.8186302 
O    -1.6396511   -2.4204331    2.8265221 
S     2.6932309    2.1181835   -0.4922421 
N     3.3656455    3.3480963    1.7886983 
C     3.0269173    2.1527362    1.1981947 
N     2.9335503    0.9944167    1.9249102 
C     3.1539777    1.0553805    3.2384825 
C     2.9645378   -0.2642971    3.9703683 
C     3.4923181    2.2265601    3.9178842 
H     3.6671316    2.2508583    5.0009688 
C     3.5925526    3.3867953    3.1050635 
C     3.9614034    4.7137537    3.7125974 
H     3.9611129    5.4973798    2.9331495 
H     4.9667093    4.6654549    4.1805022 
H     3.2475740    4.9930372    4.5149320 
S    -4.1601666   -0.5140675   -0.2429607 
N    -2.1783579    0.3916425   -1.6492822 
C    -3.5581660    0.4103317   -1.6003055 
N    -4.3384135    1.0544429   -2.4666682 
C    -3.7119831    1.7304960   -3.4456754 
C    -4.6340771    2.4636292   -4.4049500 
C    -2.3203743    1.7696245   -3.5886651 
H    -1.8392522    2.3246981   -4.4032904 
C    -1.5476837    1.0616573   -2.6451449 
C    -0.0610291    1.0006055   -2.6806303 
H     0.3912090    1.4596953   -1.7705086 
H     0.3505571    1.5003062   -3.5757891 
H     0.2634720   -0.0590840   -2.6594624 
F     3.7208054   -1.2530556    3.4299013 
F     1.6704495   -0.6772448    3.9032844 
F     3.2909875   -0.1760398    5.2792228 
F    -5.3837829    3.3825622   -3.7532447 
F    -5.4872531    1.6076943   -5.0133446 
F    -3.9419714    3.1094297   -5.3711733 
P    -2.0894891   -2.8763165   -1.1414630 
C    -3.3276311   -3.9858718   -0.3563428 
H    -4.2829796   -3.4368310   -0.2520929 
H    -2.9649783   -4.2706824    0.6503308 
H    -3.4828415   -4.8955112   -0.9701934 
C    -2.7235076   -2.6732333   -2.8597069 
H    -1.9900180   -2.0964343   -3.4563318 
H    -3.6797198   -2.1158288   -2.8306378 
H    -2.8917597   -3.6604076   -3.3340749 
C    -0.6378922   -3.9827370   -1.3710138 
H     0.1116561   -3.4608163   -1.9952754 
H    -0.9300032   -4.9301841   -1.8659288 
H    -0.1964000   -4.1960507   -0.3787574 
P    -1.9336437    1.3295227    1.4942688 
C    -0.3936977    1.9122381    2.3128283 
H     0.3440122    2.1739482    1.5271991 
H     0.0279278    1.0964636    2.9298681 
H    -0.5978835    2.7998324    2.9441675 
C    -2.4840463    2.8169035    0.5583333 
H    -3.4588426    2.6150231    0.0736514 
H    -1.7328438    3.0510827   -0.2213513 
H    -2.5887674    3.6854273    1.2382875 
C    -3.1544670    1.1895853    2.8586788 
H    -4.1371254    0.9185116    2.4267739 
H    -3.2353502    2.1480775    3.4090754 
H    -2.8302977    0.3862866    3.5481761 
P     2.8848493   -2.0142557   -0.6836550 
C     4.4527979   -1.2745002   -0.1585558 
C     2.6868746   -1.6563920   -2.4586583 
H     4.5788678   -1.4442405    0.9274473 
H     4.3657554   -0.1827882   -0.3469800 
H     5.2950556   -1.7164625   -0.7232762 
H     1.7175194   -2.0528025   -2.8173594 
H     3.5102587   -2.1132539   -3.0412279 
H     2.7008344   -0.5544000   -2.5668598 
C     3.0468356   -3.8240127   -0.5188459 
H     3.2143584   -4.0671372    0.5479339 
H     3.9028390   -4.1802505   -1.1254529 
H     2.1201289   -4.3200287   -0.8627393 
