# Supplementary material for: Understanding the Carbyne Formation from C2H2 Complexes
Source: J Am Chem Soc. 2024 Nov 15;146(47):32392–402. doi: 10.1021/jacs.4c07724 (PMC11613314; doi:10.1021/jacs.4c07724)
Supplement: Supplementary file 3 — ja4c07724_si_003.zip [file ja4c07724_si_003.zip › XYZ files/XYZ all CO mechanism/main_proposal-section2.2.3/1x/1x_h1-cis.xyz]

78
Energy =
W     5.7578665    5.3747184   16.8055608 
C     3.8282627    6.1726464   17.6320301 
H     2.8375258    5.8075654   17.2853292 
C     4.5638306    5.3348389   18.6109394 
H     4.1944498    4.2995779   18.6531845 
C     6.5059370    7.1141946   16.5479566 
O     6.9728674    8.2046399   16.3141776 
S     4.7004643    5.8299145   20.3638684 
N     2.2375444    4.7174689   20.2417811 
C     3.0793512    5.4677111   20.9782096 
N     2.8068248    6.0066385   22.1853695 
C     1.5921189    5.7559327   22.6763326 
C     1.2908095    6.4008560   24.0257044 
C     0.6316078    4.9876082   22.0023405 
H    -0.3619485    4.8037227   22.4301089 
C     1.0141726    4.4729565   20.7467199 
C     0.0898848    3.6266281   19.9169386 
H    -0.0084637    4.0555918   18.8995025 
H    -0.9130649    3.5342560   20.3727706 
H     0.5198132    2.6118434   19.7906650 
S     7.3426484    3.8109926   15.5619134 
N     5.0400233    3.1716008   16.5513760 
C     6.1320151    2.6164684   15.8958319 
N     6.2315553    1.3488270   15.4915977 
C     5.1629529    0.5683659   15.6869870 
C     5.3175951   -0.8794433   15.2561078 
C     3.9590431    1.0553920   16.2215883 
H     3.0706001    0.4169661   16.3032094 
C     3.9218080    2.3973995   16.6385281 
C     2.6302340    3.0137078   17.0925782 
H     2.6553687    3.3976194   18.1331824 
H     1.8019418    2.2858659   17.0065693 
H     2.3992842    3.8869108   16.4454949 
F     1.3212589    7.7473843   23.9243641 
F     2.1907120    6.0324479   24.9553233 
F     0.0607739    6.0499485   24.4731530 
F     6.3032261   -1.4952377   15.9446319 
F     5.6171381   -0.9757803   13.9423542 
F     4.1728595   -1.5800637   15.4659946 
P     4.9262891    5.5014017   14.4038443 
C     6.1463495    6.3364633   13.3012910 
H     7.0725760    5.7301528   13.3005250 
H     6.3858148    7.3334406   13.7194091 
H     5.7612040    6.4343311   12.2660841 
C     4.5754937    3.9408933   13.4609547 
H     3.7349513    3.3923780   13.9295367 
H     5.4692783    3.2899503   13.4654189 
H     4.3099081    4.1849260   12.4130426 
C     3.3755339    6.4375328   14.0077005 
H     2.5530248    6.1066772   14.6717144 
H     3.0803358    6.2720163   12.9521466 
H     3.5466539    7.5167193   14.1627154 
P     7.6676870    5.2191835   18.3589280 
C     7.8857658    6.5860084   19.5893764 
H     7.0357529    6.6326387   20.2935907 
H     7.9459644    7.5401384   19.0312104 
H     8.8204324    6.4386225   20.1672193 
C     7.7866687    3.7036544   19.4129039 
H     7.7758816    2.8198021   18.7447614 
H     6.8976367    3.6635196   20.0727242 
H     8.7084098    3.6900188   20.0296145 
C     9.3459636    5.2984958   17.5835221 
H     9.5088149    4.4144448   16.9404453 
H    10.1288708    5.3428931   18.3669578 
H     9.3949744    6.2099765   16.9559579 
P     3.6436032    7.9136208   17.9736607 
C     5.0136666    8.8045571   18.7694096 
C     2.1721505    8.2439151   19.0303631 
H     5.8602727    8.8880698   18.0613782 
H     5.3206948    8.2756257   19.6877596 
H     4.6310484    9.8122722   19.0285742 
H     1.3048004    7.6775387   18.6395633 
H     1.9310621    9.3251002   19.0490372 
H     2.3885042    7.9021358   20.0608799 
C     3.3415644    8.8586003   16.4468196 
H     4.2576353    8.7959704   15.8293389 
H     3.1419193    9.9162677   16.7066463 
H     2.4780182    8.4444438   15.8954950 
