# Supplementary material for: Understanding the Carbyne Formation from C2H2 Complexes
Source: J Am Chem Soc. 2024 Nov 15;146(47):32392–402. doi: 10.1021/jacs.4c07724 (PMC11613314; doi:10.1021/jacs.4c07724)
Supplement: Supplementary file 3 — ja4c07724_si_003.zip [file ja4c07724_si_003.zip › XYZ files/XYZ all CO mechanism/main_proposal-section2.2.3/1x/1x_h1-cis_cosmo.xyz]

78
Energy =
W     5.7793009    5.3939084   16.7845692 
C     3.8468075    6.2226508   17.5679917 
H     2.8707004    5.8411721   17.2024505 
C     4.5561986    5.3962182   18.5726808 
H     4.1767326    4.3646743   18.6228934 
C     6.5715135    7.1090782   16.5337664 
O     7.0911679    8.1823653   16.3095241 
S     4.6941431    5.8919560   20.3228781 
N     2.2219448    4.8004857   20.1923426 
C     3.0922332    5.4771017   20.9613007 
N     2.8741446    5.8970367   22.2254748 
C     1.6708978    5.6097070   22.7314100 
C     1.4400027    6.0981914   24.1558761 
C     0.6761921    4.9264452   22.0212173 
H    -0.3070919    4.7137944   22.4592527 
C     1.0098700    4.5228056   20.7103587 
C     0.0485957    3.7668128   19.8413965 
H    -0.0581215    4.2760158   18.8624818 
H    -0.9453105    3.6649456   20.3137288 
H     0.4495016    2.7537216   19.6308042 
S     7.3591293    3.8026097   15.5647125 
N     5.0466465    3.1948386   16.5492404 
C     6.1394129    2.6205169   15.9146082 
N     6.2398943    1.3406464   15.5471197 
C     5.1631644    0.5687781   15.7592683 
C     5.3240724   -0.8879187   15.3779111 
C     3.9576409    1.0745976   16.2667330 
H     3.0632273    0.4460105   16.3598096 
C     3.9208660    2.4303376   16.6434941 
C     2.6264861    3.0630623   17.0592732 
H     2.6385851    3.4794054   18.0874362 
H     1.7975751    2.3354691   16.9852941 
H     2.4071666    3.9157149   16.3818706 
F     1.5335313    7.4455030   24.2245349 
F     2.3587858    5.5828525   25.0011662 
F     0.2163383    5.7477147   24.6125254 
F     6.3074937   -1.4829463   16.0977527 
F     5.6528474   -1.0293606   14.0705772 
F     4.1855320   -1.5920074   15.5881245 
P     4.9183636    5.5142310   14.3833345 
C     6.1274650    6.3442278   13.2648796 
H     7.0659562    5.7568912   13.2749417 
H     6.3431792    7.3560685   13.6593517 
H     5.7385003    6.4134680   12.2289583 
C     4.5759026    3.9410153   13.4611866 
H     3.7324372    3.4010562   13.9342881 
H     5.4703836    3.2912773   13.4732125 
H     4.3107231    4.1760753   12.4112656 
C     3.3600902    6.4299971   13.9933620 
H     2.5447546    6.0969460   14.6646177 
H     3.0645399    6.2478923   12.9408923 
H     3.5207698    7.5121684   14.1355513 
P     7.6472243    5.2231930   18.3934550 
C     7.8815908    6.6345745   19.5681503 
H     7.0099742    6.7490762   20.2370402 
H     7.9955681    7.5587165   18.9692565 
H     8.7903383    6.4768559   20.1832981 
C     7.6873915    3.7488972   19.5110225 
H     7.6651670    2.8377496   18.8805060 
H     6.7798071    3.7652337   20.1462823 
H     8.5920298    3.7342874   20.1525942 
C     9.3512963    5.2042436   17.6700526 
H     9.4997752    4.2850797   17.0744308 
H    10.1092142    5.2569005   18.4771448 
H     9.4566956    6.0821640   17.0025679 
P     3.6206783    7.9664398   17.8902562 
C     4.9839119    8.8659189   18.6853382 
C     2.1460601    8.2562662   18.9398429 
H     5.8440367    8.9208817   17.9927505 
H     5.2728510    8.3616777   19.6234207 
H     4.6066377    9.8837358   18.9085325 
H     1.2858114    7.6982570   18.5224895 
H     1.9060995    9.3367727   18.9792018 
H     2.3560050    7.8906290   19.9627364 
C     3.3020147    8.8950760   16.3617675 
H     4.2028156    8.8307498   15.7233327 
H     3.1071424    9.9530973   16.6232872 
H     2.4250486    8.4803800   15.8323467 
