# Supplementary material for: Understanding the Carbyne Formation from C2H2 Complexes
Source: J Am Chem Soc. 2024 Nov 15;146(47):32392–402. doi: 10.1021/jacs.4c07724 (PMC11613314; doi:10.1021/jacs.4c07724)
Supplement: Supplementary file 3 — ja4c07724_si_003.zip [file ja4c07724_si_003.zip › XYZ files/XYZ all CO mechanism/main_proposal-section2.2.3/1x/1x_h1-trans.xyz]

78
Energy =
W     5.5242691    4.4411421   16.9815747 
C     4.0557154    4.0530478   18.5861272 
H     3.5378779    3.0814375   18.6511548 
C     3.5019829    5.0476130   17.6279361 
H     3.3949064    6.0756252   18.0240118 
C     6.4232545    5.7825706   18.0264708 
O     7.0530408    6.5888698   18.6486796 
S     4.4595988    4.6479149   20.2360607 
N     3.2539132    5.7327128   22.2598701 
C     2.9928788    5.2084767   21.0345713 
N     1.7741095    5.1595927   20.4516907 
C     0.7716999    5.7095450   21.1561038 
C    -0.5999154    5.6549666   20.4974996 
C     0.9301048    6.2918021   22.4127927 
H     0.0852862    6.7337978   22.9559139 
C     2.2452220    6.2668480   22.9490632 
C     2.5435979    6.8423450   24.3051698 
H     3.6086000    6.6843299   24.5517010 
H     1.9092852    6.3714407   25.0840715 
H     2.3244506    7.9302027   24.3245377 
S     7.0672650    3.9706531   15.0005491 
N     5.0301629    2.5646213   15.7519140 
C     5.9893104    2.6433398   14.7361721 
N     6.1333521    1.7796030   13.7342590 
C     5.3685237    0.6801624   13.7576628 
C     5.5045321   -0.2512518   12.5707529 
C     4.5145809    0.3934816   14.8365711 
H     3.9734913   -0.5589201   14.9012829 
C     4.3786608    1.3629039   15.8420181 
C     3.5776500    1.0655343   17.0717534 
H     4.2289452    1.1330552   17.9684322 
H     3.1311729    0.0555147   17.0235259 
H     2.7666449    1.7992728   17.2343955 
F    -1.0064347    4.3773356   20.3115528 
F    -0.5833260    6.2467748   19.2711253 
F    -1.5404662    6.2816205   21.2325365 
F     6.7787597   -0.6638192   12.3975501 
F     5.1168475    0.3527653   11.4225984 
F     4.7332970   -1.3595299   12.7258126 
P     5.3954337    6.4938042   15.5900155 
C     7.0585646    7.2173510   15.2190007 
H     7.6283602    6.5284852   14.5680851 
H     7.5993287    7.3456814   16.1761761 
H     6.9504351    8.1980734   14.7134243 
C     4.6240545    6.5405610   13.8952793 
H     3.5236727    6.4351265   13.9697077 
H     5.0279677    5.6883532   13.3134753 
H     4.8515796    7.4877225   13.3647882 
C     4.6160806    7.9743622   16.3912249 
H     3.5418020    7.8088632   16.5898239 
H     4.7296051    8.8737691   15.7537330 
H     5.1253226    8.1427928   17.3602075 
P     7.2315123    2.9278531   18.0464343 
C     7.0356244    2.5220341   19.8359594 
H     6.0737660    2.0005930   20.0037371 
H     7.0163433    3.4621474   20.4190743 
H     7.8717935    1.8831091   20.1858306 
C     7.5554687    1.2512697   17.3272577 
H     7.7997400    1.3534542   16.2524005 
H     6.6580314    0.6103584   17.4265942 
H     8.4054004    0.7663071   17.8477745 
C     8.9151402    3.6784854   18.0172802 
H     9.2105780    3.8258903   16.9609101 
H     9.6510516    3.0245777   18.5273553 
H     8.8736081    4.6659214   18.5158572 
P     1.9729110    4.7047483   16.7636861 
C     0.7958876    3.6655013   17.6940726 
C     2.1291999    3.9402496   15.1146035 
H     0.8970647    3.9531771   18.7593520 
H     1.0445941    2.5949392   17.5758088 
H    -0.2369489    3.8377653   17.3360622 
H     2.8655004    4.5058106   14.5155981 
H     1.1387987    3.9401812   14.6181983 
H     2.4980648    2.9033225   15.2032139 
C     1.1207033    6.2935280   16.4841834 
H     0.9290812    6.7643994   17.4662155 
H     0.1588252    6.1245244   15.9634125 
H     1.7603048    6.9542981   15.8692606 
