# Supplementary material for: Understanding the Carbyne Formation from C2H2 Complexes
Source: J Am Chem Soc. 2024 Nov 15;146(47):32392–402. doi: 10.1021/jacs.4c07724 (PMC11613314; doi:10.1021/jacs.4c07724)
Supplement: Supplementary file 3 — ja4c07724_si_003.zip [file ja4c07724_si_003.zip › XYZ files/XYZ all CO mechanism/main_proposal-section2.2.3/1x/1x_h1-trans_cosmo.xyz]

78
Energy =
W     5.5427428    4.4474782   16.9894174 
C     4.0675356    4.0511983   18.5876588 
H     3.5719478    3.0692334   18.6639362 
C     3.5073912    5.0284885   17.6205289 
H     3.3963323    6.0579697   18.0093496 
C     6.4361846    5.7831945   18.0265558 
O     7.0656243    6.5978915   18.6538940 
S     4.4774327    4.6714837   20.2267008 
N     3.2982576    5.8061848   22.2441350 
C     3.0167651    5.2487809   21.0380595 
N     1.7943556    5.1785206   20.4759782 
C     0.7988347    5.7423498   21.1812220 
C    -0.5794465    5.6684554   20.5385861 
C     0.9728829    6.3548004   22.4203083 
H     0.1368792    6.8077576   22.9679552 
C     2.2945205    6.3516896   22.9392340 
C     2.6019459    6.9584906   24.2769691 
H     3.6804953    6.8678136   24.4984308 
H     2.0192572    6.4549948   25.0758641 
H     2.3112766    8.0290501   24.2950921 
S     7.1083916    3.9968576   15.0202485 
N     5.0633416    2.5806236   15.7298700 
C     6.0338739    2.6693172   14.7310657 
N     6.1942525    1.8128307   13.7228184 
C     5.4241164    0.7126209   13.7300951 
C     5.5868001   -0.2080733   12.5425707 
C     4.5530280    0.4199798   14.7906357 
H     4.0028890   -0.5279820   14.8415588 
C     4.4062921    1.3819143   15.8038415 
C     3.5909133    1.0757731   17.0195497 
H     4.2383548    1.1106243   17.9208489 
H     3.1247294    0.0767306   16.9485295 
H     2.7938023    1.8215207   17.1885352 
F    -0.9783301    4.3831976   20.3820504 
F    -0.5803500    6.2371518   19.3048517 
F    -1.5165204    6.2998912   21.2752637 
F     6.8689893   -0.6251602   12.3981738 
F     5.2446471    0.4100373   11.3828410 
F     4.8110969   -1.3141196   12.6541302 
P     5.3528486    6.5042858   15.5935909 
C     6.9983125    7.2574416   15.2018474 
H     7.5750281    6.5799307   14.5450464 
H     7.5483790    7.4000111   16.1517242 
H     6.8623474    8.2344397   14.6960848 
C     4.5592224    6.5258833   13.9133007 
H     3.4634249    6.3949307   14.0036884 
H     4.9726280    5.6837248   13.3237017 
H     4.7588192    7.4798245   13.3841307 
C     4.5567800    7.9679626   16.4027588 
H     3.4859720    7.7870845   16.6039818 
H     4.6550268    8.8670428   15.7625456 
H     5.0678782    8.1447677   17.3690771 
P     7.1982695    2.8731721   18.0719130 
C     6.9310019    2.3848371   19.8304056 
H     5.9605310    1.8613119   19.9299696 
H     6.8972561    3.2929278   20.4611305 
H     7.7492369    1.7205882   20.1748724 
C     7.5438307    1.2252687   17.2999908 
H     7.8273818    1.3647793   16.2392732 
H     6.6434621    0.5827774   17.3481090 
H     8.3743738    0.7234357   17.8352785 
C     8.8869351    3.6107005   18.1361683 
H     9.2208989    3.8054856   17.0988315 
H     9.5996673    2.9268305   18.6394911 
H     8.8366038    4.5736691   18.6795304 
P     1.9695162    4.6786383   16.7559148 
C     0.8113514    3.6469230   17.7098982 
C     2.1245124    3.9018841   15.1147734 
H     0.8840241    3.9754445   18.7640934 
H     1.0882405    2.5791120   17.6383459 
H    -0.2152685    3.7779439   17.3181682 
H     2.9294852    4.3980341   14.5439345 
H     1.1568254    3.9985555   14.5853717 
H     2.3773834    2.8321078   15.2136890 
C     1.1209735    6.2644095   16.4745829 
H     0.9729674    6.7662603   17.4488309 
H     0.1393502    6.0787502   15.9985773 
H     1.7300895    6.9060514   15.8105631 
