# Supplementary material for: Understanding the Carbyne Formation from C2H2 Complexes
Source: J Am Chem Soc. 2024 Nov 15;146(47):32392–402. doi: 10.1021/jacs.4c07724 (PMC11613314; doi:10.1021/jacs.4c07724)
Supplement: Supplementary file 3 — ja4c07724_si_003.zip [file ja4c07724_si_003.zip › XYZ files/XYZ all CO mechanism/main_proposal-section2.2.3/1x/1x_h2-cis.xyz]

78
Energy =
W     5.4117433    4.9539015   17.3729452 
C     3.4019751    5.5347749   18.3067264 
H     3.2824518    6.6143890   18.5248253 
C     4.2986388    4.8394895   19.2766699 
H     4.6288742    5.4901559   20.1072894 
C     6.1747603    6.5833121   17.9311476 
O     6.6635359    7.6202393   18.2982217 
S     3.9188959    3.2277487   20.0170210 
N     2.6454717    2.6324560   22.2639176 
C     2.8430224    3.6221452   21.3698428 
N     2.2911663    4.8500284   21.4130800 
C     1.4942075    5.0943996   22.4592878 
C     0.8143666    6.4560094   22.4264625 
C     1.2392581    4.1618873   23.4685796 
H     0.5804424    4.3933874   24.3153189 
C     1.8547615    2.8947449   23.3165085 
C     1.6644907    1.7971209   24.3246661 
H     1.6340456    0.8159398   23.8142645 
H     0.7499697    1.9401346   24.9304172 
H     2.5329567    1.7724989   25.0169961 
S     7.0064299    4.0208757   15.5512238 
N     4.9724114    2.4596266   16.2234095 
C     6.0867647    2.5523933   15.4105460 
N     6.5024162    1.5869416   14.5708136 
C     5.8104973    0.4479120   14.5679102 
C     6.3069566   -0.6158982   13.5983418 
C     4.7007142    0.2216232   15.3965099 
H     4.1646500   -0.7354644   15.3957038 
C     4.2994503    1.2876911   16.2246206 
C     3.0998674    1.1481171   17.1172365 
H     3.2550363    1.7089754   18.0600080 
H     2.8974268    0.0857154   17.3505843 
H     2.1937090    1.5537772   16.6195673 
F     0.0050337    6.5431928   21.3298092 
F     1.7038376    7.4591448   22.3507351 
F     0.0390347    6.6579125   23.5131790 
F     7.5885565   -0.9517982   13.8503984 
F     6.2382698   -0.1818984   12.3214628 
F     5.5615735   -1.7477311   13.6857835 
P     4.8953645    6.3272478   15.3381925 
C     6.3824364    7.2935205   14.8105812 
H     7.1781563    6.5836196   14.5145362 
H     6.7385612    7.8904159   15.6720665 
H     6.1394894    7.9574572   13.9561674 
C     4.3811661    5.6081707   13.7013028 
H     3.4071842    5.0895794   13.7827297 
H     5.1485078    4.8611954   13.4172935 
H     4.3173522    6.3872515   12.9145126 
C     3.6796661    7.7141328   15.5485264 
H     2.6506146    7.3200428   15.6480520 
H     3.7097046    8.4100730   14.6860321 
H     3.9405707    8.2628068   16.4747055 
P     7.2502876    3.9691416   18.7369762 
C     7.2397646    4.3802667   20.5382167 
H     6.3665573    3.9039760   21.0236554 
H     7.1592855    5.4798709   20.6428083 
H     8.1711846    4.0280378   21.0250995 
C     7.5094319    2.1356334   18.7546703 
H     7.6499497    1.7878059   17.7125774 
H     6.6060373    1.6522745   19.1750979 
H     8.3964217    1.8523555   19.3571370 
C     8.9171997    4.6055076   18.2597361 
H     9.1328726    4.3072918   17.2164476 
H     9.6988231    4.2066486   18.9374809 
H     8.8934353    5.7111873   18.3187874 
P     1.7823739    5.0119139   17.7668418 
C     0.8322825    3.7733802   18.7220952 
C     1.7821334    4.3839230   16.0511704 
H     0.6640144    4.1813446   19.7345051 
H     1.3917488    2.8249396   18.7962776 
H    -0.1373576    3.6090370   18.2119292 
H     1.8910968    5.2383940   15.3585095 
H     0.8487244    3.8355999   15.8180093 
H     2.6724728    3.7351034   15.9264741 
C     0.7019905    6.4831631   17.7946965 
H     0.5566177    6.7780871   18.8522769 
H    -0.2781311    6.2566559   17.3316077 
H     1.1874285    7.3141362   17.2491585 
