# Supplementary material for: Understanding the Carbyne Formation from C2H2 Complexes
Source: J Am Chem Soc. 2024 Nov 15;146(47):32392–402. doi: 10.1021/jacs.4c07724 (PMC11613314; doi:10.1021/jacs.4c07724)
Supplement: Supplementary file 3 — ja4c07724_si_003.zip [file ja4c07724_si_003.zip › XYZ files/XYZ all CO mechanism/main_proposal-section2.2.3/1x/1x_h2-cis_cosmo.xyz]

78
Energy =
W     5.4422969    4.9711936   17.3786285 
C     3.4225774    5.5321396   18.2890643 
H     3.3041709    6.6155112   18.4844104 
C     4.3152246    4.8607351   19.2757441 
H     4.6414039    5.5191815   20.1009349 
C     6.2050654    6.5982929   17.9036306 
O     6.7026659    7.6476718   18.2568333 
S     3.9475076    3.2502415   20.0176153 
N     2.6164814    2.6156048   22.2152536 
C     2.8698724    3.6399640   21.3727153 
N     2.3783344    4.8855702   21.4669875 
C     1.5620397    5.1102412   22.5059905 
C     0.9582379    6.5063265   22.5356214 
C     1.2356196    4.1408591   23.4541784 
H     0.5614050    4.3525178   24.2940227 
C     1.8078508    2.8571891   23.2606259 
C     1.5397088    1.7338689   24.2179464 
H     1.8335560    0.7685446   23.7672638 
H     0.4739404    1.7056510   24.5183154 
H     2.1345001    1.8799189   25.1449088 
S     7.0539900    4.0306661   15.5739137 
N     5.0155521    2.4774938   16.2338437 
C     6.1246410    2.5683811   15.4182152 
N     6.5245028    1.6109468   14.5599433 
C     5.8054686    0.4842805   14.5384366 
C     6.2860960   -0.5664693   13.5510508 
C     4.6949963    0.2635240   15.3615611 
H     4.1351705   -0.6797925   15.3440461 
C     4.3181011    1.3210951   16.2170636 
C     3.1230731    1.1823362   17.1113884 
H     3.2382870    1.8208768   18.0078904 
H     2.9812868    0.1300509   17.4233231 
H     2.1999452    1.4883086   16.5756685 
F     0.1816557    6.7071186   21.4353781 
F     1.9104451    7.4600201   22.5341140 
F     0.1773529    6.6975914   23.6203678 
F     7.5567180   -0.9488473   13.8179925 
F     6.2684895   -0.0921534   12.2832301 
F     5.5116184   -1.6769739   13.5815306 
P     4.8647755    6.2925682   15.3134402 
C     6.3261104    7.2799378   14.7522242 
H     7.1404036    6.5842701   14.4731240 
H     6.6687627    7.9116916   15.5939941 
H     6.0607917    7.9128799   13.8813033 
C     4.3631958    5.5087283   13.7060315 
H     3.4051838    4.9667380   13.8144766 
H     5.1497954    4.7783643   13.4323548 
H     4.2678473    6.2667136   12.9023030 
C     3.6151238    7.6478699   15.4911993 
H     2.5960727    7.2283460   15.5806829 
H     3.6407176    8.3264875   14.6151077 
H     3.8445826    8.2207514   16.4107535 
P     7.2581386    3.9890920   18.7810626 
C     7.2392085    4.4212306   20.5769312 
H     6.3557445    3.9614097   21.0596557 
H     7.1708581    5.5226688   20.6707188 
H     8.1628061    4.0618839   21.0732642 
C     7.4996946    2.1539341   18.8215605 
H     7.6479698    1.7943110   17.7844037 
H     6.5857518    1.6839454   19.2344692 
H     8.3766327    1.8697034   19.4380465 
C     8.9397714    4.5991120   18.3170138 
H     9.1650455    4.2891405   17.2791732 
H     9.7069705    4.1960241   19.0084879 
H     8.9306821    5.7055331   18.3667565 
P     1.7888051    5.0029770   17.7658309 
C     0.8604686    3.7850277   18.7605829 
C     1.7665776    4.3525099   16.0622938 
H     0.7190811    4.1992045   19.7744448 
H     1.3960587    2.8225264   18.8222141 
H    -0.1240902    3.6408890   18.2739509 
H     1.8270081    5.1982270   15.3534359 
H     0.8373517    3.7830828   15.8698963 
H     2.6609654    3.7158787   15.9200394 
C     0.7194864    6.4770012   17.7971882 
H     0.6084705    6.7950662   18.8521101 
H    -0.2734181    6.2352444   17.3714013 
H     1.1838393    7.2964132   17.2173962 
