# Supplementary material for: Understanding the Carbyne Formation from C2H2 Complexes
Source: J Am Chem Soc. 2024 Nov 15;146(47):32392–402. doi: 10.1021/jacs.4c07724 (PMC11613314; doi:10.1021/jacs.4c07724)
Supplement: Supplementary file 3 — ja4c07724_si_003.zip [file ja4c07724_si_003.zip › XYZ files/XYZ all CO mechanism/main_proposal-section2.2.3/1x/1x_h2-trans-c.xyz]

78
Energy =
W     5.4095866    4.9198848   16.8587310 
C     3.3000158    5.3385083   17.4472483 
H     2.4621819    4.7269813   17.0577535 
C     4.0918486    4.7566787   18.5682165 
H     4.3040525    5.4045943   19.4302470 
C     5.9432589    6.7122707   17.2393534 
O     6.2988520    7.8461669   17.4672319 
S     3.6289730    3.1467014   19.2361555 
N     1.8355626    2.4042546   20.9992262 
C     2.3462894    3.5020391   20.4018167 
N     1.9763001    4.7776139   20.6466526 
C     1.0309028    4.9781180   21.5861737 
C     0.6485170    6.4026469   21.8836882 
C     0.4377171    3.8972964   22.2675243 
H    -0.3355918    4.0438099   23.0318849 
C     0.8915806    2.6174110   21.9142200 
C     0.3179683    1.3630393   22.5679929 
F    -0.2580352    0.5627731   21.6488544 
F    -0.6253421    1.6805858   23.4888834 
F     1.2815468    0.6584889   23.1912205 
S     7.4471742    4.0576457   15.6054962 
N     5.2327881    2.7650104   16.0236919 
C     6.5077197    2.5986780   15.4907971 
N     6.9594607    1.4902708   14.9039624 
C     6.0814434    0.4925529   14.7379541 
C     6.6354934   -0.7715890   14.1043203 
C     4.7306341    0.6100867   15.0927384 
H     4.0100225   -0.1894177   14.8805238 
C     4.3240720    1.7913571   15.7421769 
C     2.8874984    2.0229938   16.0882448 
H     2.7529699    2.1112682   17.1865570 
H     2.2460605    1.2081483   15.7056792 
H     2.5492077    2.9869155   15.6551065 
H     0.3260879    6.9210000   20.9582421 
H     1.5272550    6.9583958   22.2708623 
H    -0.1649740    6.4658916   22.6296799 
F     7.6182730   -1.3082541   14.8597245 
F     7.1506800   -0.5265188   12.8797271 
F     5.6690380   -1.7140452   13.9594024 
P     4.7261695    5.4466235   14.4664979 
C     5.4743125    6.9978182   13.8004958 
H     6.5738777    6.8770175   13.8586272 
H     5.1992419    7.8566872   14.4401144 
H     5.1750746    7.1918836   12.7503802 
C     5.1678920    4.2579445   13.1112235 
H     4.6913756    3.2755922   13.2961952 
H     6.2639857    4.1158183   13.0890822 
H     4.8198693    4.6514374   12.1353392 
C     2.9199446    5.6182553   14.0612564 
H     2.4596619    4.6122665   14.1178732 
H     2.7739288    6.0177819   13.0371669 
H     2.3960759    6.2657400   14.7855792 
P     7.0542820    4.4055663   18.6550330 
C     6.6402092    4.9164924   20.3867715 
H     5.7709312    4.3368374   20.7527777 
H     6.3914877    5.9959265   20.3934556 
H     7.5026577    4.7380238   21.0592997 
C     7.5125024    2.6309353   18.9086785 
H     7.8981938    2.2225432   17.9544674 
H     6.6021648    2.0695280   19.1970761 
H     8.2853376    2.5154575   19.6953828 
C     8.6952280    5.2319970   18.4636653 
H     9.1672045    4.8929993   17.5228956 
H     9.3571465    4.9941209   19.3205131 
H     8.5285542    6.3254326   18.4068556 
P     2.7477249    7.0077305   17.7498096 
C     3.4073087    7.6855637   19.3032437 
C     0.9194841    7.0349138   17.9038656 
H     4.5070844    7.7724529   19.2060486 
H     3.1257156    7.0056467   20.1290230 
H     2.9730448    8.6923657   19.4584425 
H     0.4658435    6.7170196   16.9442689 
H     0.5430446    8.0423895   18.1688295 
H     0.6456250    6.3039551   18.6889264 
C     3.1615030    8.2973327   16.5237639 
H     4.2580373    8.4523107   16.5562955 
H     2.6443955    9.2327377   16.8159915 
H     2.8475181    8.0134401   15.5045900 
