# Supplementary material for: Understanding the Carbyne Formation from C2H2 Complexes
Source: J Am Chem Soc. 2024 Nov 15;146(47):32392–402. doi: 10.1021/jacs.4c07724 (PMC11613314; doi:10.1021/jacs.4c07724)
Supplement: Supplementary file 3 — ja4c07724_si_003.zip [file ja4c07724_si_003.zip › XYZ files/XYZ all CO mechanism/main_proposal-section2.2.3/1x/1x_h2-trans-c_cosmo.xyz]

78
Energy =
W     5.4505128    4.9254280   16.8637695 
C     3.3438437    5.3521506   17.4529362 
H     2.5255244    4.7255770   17.0503695 
C     4.1314168    4.7819762   18.5769338 
H     4.3483909    5.4386543   19.4306689 
C     6.0031578    6.7096204   17.2277840 
O     6.3852117    7.8432907   17.4382574 
S     3.6922129    3.1687894   19.2532775 
N     1.8793848    2.3978810   20.9907894 
C     2.3845189    3.5036254   20.4033534 
N     1.9978740    4.7714300   20.6407226 
C     1.0271680    4.9669782   21.5561155 
C     0.6181649    6.3834567   21.8394154 
C     0.4322466    3.8765331   22.2256460 
H    -0.3605182    4.0189676   22.9706519 
C     0.9120829    2.6054751   21.8878594 
C     0.3511129    1.3447416   22.5339995 
F    -0.1810165    0.5203652   21.6044004 
F    -0.6185807    1.6325291   23.4319300 
F     1.3194685    0.6587589   23.1799503 
S     7.4721192    4.0093459   15.6147979 
N     5.2294310    2.7690455   16.0328262 
C     6.4980767    2.5742120   15.4967429 
N     6.9258073    1.4561857   14.9072928 
C     6.0233768    0.4747830   14.7473542 
C     6.5516541   -0.7945389   14.1119573 
C     4.6792728    0.6192891   15.1108754 
H     3.9381518   -0.1634633   14.9064914 
C     4.2986260    1.8122401   15.7572558 
C     2.8682862    2.0680440   16.1056164 
H     2.7484098    2.2068313   17.2003540 
H     2.2185723    1.2420520   15.7642909 
H     2.5302190    3.0127461   15.6325890 
H     0.2960020    6.8875051   20.9059618 
H     1.4845780    6.9560900   22.2296641 
H    -0.2037149    6.4355014   22.5763140 
F     7.5379009   -1.3480435   14.8597196 
F     7.0737142   -0.5587089   12.8834510 
F     5.5798990   -1.7273702   13.9671558 
P     4.7290882    5.4635868   14.4735702 
C     5.4422277    7.0300201   13.8071264 
H     6.5453242    6.9355696   13.8468971 
H     5.1486147    7.8816783   14.4480679 
H     5.1218252    7.2157958   12.7620636 
C     5.1873176    4.2865034   13.1151564 
H     4.7239160    3.2975728   13.2984884 
H     6.2854343    4.1630086   13.0850551 
H     4.8258249    4.6796976   12.1442392 
C     2.9207954    5.6028041   14.0899167 
H     2.4739311    4.5915182   14.1552851 
H     2.7660568    5.9948883   13.0646587 
H     2.3954882    6.2509659   14.8118140 
P     7.0830568    4.4138309   18.6755361 
C     6.6802391    4.9654376   20.3956026 
H     5.8067487    4.4019581   20.7763732 
H     6.4395187    6.0466733   20.3806487 
H     7.5445406    4.7918851   21.0669630 
C     7.5173651    2.6373395   18.9617050 
H     7.8925073    2.2062485   18.0131017 
H     6.5992191    2.0957996   19.2632961 
H     8.2909475    2.5268117   19.7484379 
C     8.7414869    5.2050215   18.4728171 
H     9.2057743    4.8522026   17.5330920 
H     9.3999566    4.9591211   19.3300015 
H     8.5972982    6.3016361   18.4139931 
P     2.7376852    7.0123627   17.7495245 
C     3.3756692    7.6944577   19.3080360 
C     0.9163625    6.9826703   17.8714577 
H     4.4764356    7.7814742   19.2307810 
H     3.0868010    7.0176080   20.1334401 
H     2.9358873    8.6997626   19.4546698 
H     0.4924374    6.6594502   16.9002251 
H     0.5168664    7.9819650   18.1315188 
H     0.6419398    6.2434653   18.6480997 
C     3.1454692    8.2975181   16.5226241 
H     4.2434915    8.4334976   16.5219917 
H     2.6537947    9.2381048   16.8399083 
H     2.7908265    8.0309518   15.5120390 
