# Supplementary material for: Understanding the Carbyne Formation from C2H2 Complexes
Source: J Am Chem Soc. 2024 Nov 15;146(47):32392–402. doi: 10.1021/jacs.4c07724 (PMC11613314; doi:10.1021/jacs.4c07724)
Supplement: Supplementary file 3 — ja4c07724_si_003.zip [file ja4c07724_si_003.zip › XYZ files/XYZ all CO mechanism/main_proposal-section2.2.3/1x/1x_v1-cis.xyz]

78
Energy =
W    -2.0550362   -0.1821406   -0.7366271 
C    -0.1368667   -0.1934265   -1.8695354 
H     0.7749955   -0.1027812   -1.2424642 
C    -0.7262743   -1.5556099   -1.7826598 
H    -0.1230075   -2.2737215   -1.1939894 
C    -3.0591185   -1.8789386   -0.7837057 
O    -3.6879800   -2.8743084   -0.7595826 
S    -1.3024346   -2.4835496   -3.2282080 
N     0.0376488   -4.2294277   -4.7077984 
C     0.1826345   -3.2828709   -3.7581534 
N     1.3477659   -2.9069499   -3.1881182 
C     2.4306490   -3.5961825   -3.5647620 
C     3.7281012   -3.1470789   -2.9080330 
C     2.3991093   -4.6235276   -4.5124206 
H     3.3050366   -5.1724784   -4.7996698 
C     1.1363144   -4.8970108   -5.0938217 
C     0.9607874   -5.9555534   -6.1456503 
H     0.2654896   -5.5977705   -6.9292528 
H     0.4925776   -6.8555518   -5.6938041 
H     1.9221924   -6.2570988   -6.6017792 
S    -4.0321851    0.4287046    0.8155921 
N    -1.9477187    1.8233027    0.1987495 
C    -3.1485816    1.9070223    0.9157768 
N    -3.5492935    2.9618915    1.6147521 
C    -2.6891174    3.9840085    1.7346327 
C    -3.1927986    5.1871569    2.5021840 
C    -1.3867534    3.9323289    1.2030264 
H    -0.6652229    4.7399917    1.3784261 
C    -1.0355379    2.8151538    0.4317333 
C     0.3516835    2.6535831   -0.1066330 
H     0.8164157    1.7294575    0.2967582 
H     0.9864282    3.5198354    0.1564183 
H     0.3401958    2.5350630   -1.2035073 
F     3.6163403   -3.1082236   -1.5661009 
F     4.0644913   -1.8924926   -3.3228713 
F     4.7585207   -3.9604702   -3.2212197 
F    -3.5707000    4.8630701    3.7590100 
F    -4.2635387    5.7525448    1.8957223 
F    -2.2321029    6.1446875    2.6007584 
P    -3.6316140    0.5612656   -2.4982994 
C    -5.2835251   -0.2761936   -2.3922602 
H    -5.6672212   -0.1555556   -1.3609982 
H    -5.1555769   -1.3564958   -2.5964390 
H    -6.0038083    0.1574172   -3.1149734 
C    -4.1753804    2.3373555   -2.3792544 
H    -3.3135598    3.0244030   -2.4902836 
H    -4.6015660    2.4895342   -1.3678891 
H    -4.9429653    2.5861745   -3.1398467 
C    -3.3917352    0.4003230   -4.3464785 
H    -2.5652240    1.0423745   -4.7023212 
H    -4.3153160    0.6905371   -4.8882391 
H    -3.1494251   -0.6558489   -4.5772641 
P    -0.8022337   -0.9482849    1.2583537 
C     1.0487480   -1.1913312    1.1979392 
H     1.5516195   -0.2101460    1.0831163 
H     1.3382045   -1.8282404    0.3374710 
H     1.4151055   -1.6648729    2.1308148 
C    -0.9594777    0.0773011    2.7901317 
H    -2.0377920    0.2000232    3.0128719 
H    -0.5283253    1.0836348    2.6224607 
H    -0.4503618   -0.4001491    3.6510598 
C    -1.3399543   -2.6051916    1.8722151 
H    -2.4235871   -2.5540526    2.0936350 
H    -0.7840404   -2.9172751    2.7797287 
H    -1.1928595   -3.3527224    1.0683917 
P     0.3589864    0.6571047   -3.3724801 
C     2.1484459    1.0090332   -3.2449318 
C    -0.4530650    2.2929050   -3.5813681 
H     2.6888428    0.0433161   -3.2116602 
H     2.3459816    1.5657744   -2.3084630 
H     2.4965313    1.6085317   -4.1086843 
H    -1.4025857    2.2710062   -3.0128286 
H    -0.6511277    2.5080062   -4.6483445 
H     0.1893099    3.0944086   -3.1715200 
C     0.1940955   -0.1631512   -4.9977772 
H     0.8356810   -1.0624883   -5.0072235 
H     0.5369113    0.5501081   -5.7737704 
H    -0.8510647   -0.4616366   -5.1855933 
