# Supplementary material for: Understanding the Carbyne Formation from C2H2 Complexes
Source: J Am Chem Soc. 2024 Nov 15;146(47):32392–402. doi: 10.1021/jacs.4c07724 (PMC11613314; doi:10.1021/jacs.4c07724)
Supplement: Supplementary file 3 — ja4c07724_si_003.zip [file ja4c07724_si_003.zip › XYZ files/XYZ all CO mechanism/main_proposal-section2.2.3/1x/1x_v1-cis_cosmo.xyz]

78
Energy =
W    -2.0780935   -0.1736908   -0.7333203 
C    -0.1730575   -0.1714679   -1.8926847 
H     0.7164680   -0.0491745   -1.2416963 
C    -0.7299461   -1.5414301   -1.7809974 
H    -0.1215259   -2.2432814   -1.1803827 
C    -3.0693875   -1.8615509   -0.8003563 
O    -3.7111767   -2.8577718   -0.7852949 
S    -1.3098882   -2.4923411   -3.2077008 
N     0.0231261   -4.2384354   -4.6916415 
C     0.1757892   -3.3050316   -3.7267849 
N     1.3330262   -2.9588180   -3.1360665 
C     2.4133211   -3.6530464   -3.5192223 
C     3.7045249   -3.2419518   -2.8270028 
C     2.3804995   -4.6550861   -4.4885155 
H     3.2810172   -5.2083847   -4.7847215 
C     1.1175761   -4.9111172   -5.0833768 
C     0.9616402   -5.9508758   -6.1535475 
H    -0.0444365   -5.8860538   -6.6056411 
H     1.0906628   -6.9650608   -5.7198489 
H     1.7362776   -5.8355732   -6.9377561 
S    -4.0504210    0.4052842    0.8435586 
N    -1.9915401    1.8257138    0.2153707 
C    -3.1785325    1.8924080    0.9526517 
N    -3.5794257    2.9328052    1.6728405 
C    -2.7242642    3.9668664    1.7853236 
C    -3.2261635    5.1443984    2.5810346 
C    -1.4356529    3.9366836    1.2210856 
H    -0.7183095    4.7514856    1.3808066 
C    -1.0855435    2.8306575    0.4328761 
C     0.2851778    2.6988839   -0.1482643 
H     0.7842774    1.7872149    0.2418073 
H     0.9096358    3.5784325    0.0916948 
H     0.2369735    2.5817628   -1.2439118 
F     3.5658793   -3.2499023   -1.4836355 
F     4.0653864   -1.9803510   -3.1861929 
F     4.7307339   -4.0589371   -3.1444872 
F    -3.5767087    4.7951033    3.8464119 
F    -4.3315650    5.7022139    2.0179860 
F    -2.2906821    6.1223413    2.6788812 
P    -3.6294358    0.5940509   -2.5125713 
C    -5.2943749   -0.2185291   -2.4155711 
H    -5.6814385   -0.0965729   -1.3855780 
H    -5.1791441   -1.2994307   -2.6254844 
H    -6.0032430    0.2276222   -3.1419824 
C    -4.1416293    2.3770062   -2.3877240 
H    -3.2644329    3.0448881   -2.4936835 
H    -4.5705834    2.5342225   -1.3782945 
H    -4.8990793    2.6404625   -3.1534145 
C    -3.3709621    0.4279696   -4.3520483 
H    -2.5367609    1.0636707   -4.6994276 
H    -4.2882162    0.7259920   -4.8998072 
H    -3.1345191   -0.6299479   -4.5802067 
P    -0.7701378   -0.9369888    1.2411167 
C     1.0815616   -1.1326509    1.1470983 
H     1.5579023   -0.1401287    1.0192218 
H     1.3690086   -1.7692671    0.2858818 
H     1.4700204   -1.5931688    2.0773944 
C    -0.9282226    0.0706948    2.7834803 
H    -2.0047924    0.1699396    3.0249198 
H    -0.5152953    1.0847501    2.6158421 
H    -0.3952530   -0.4058122    3.6302643 
C    -1.2611820   -2.6133016    1.8395282 
H    -2.3415708   -2.5919063    2.0814996 
H    -0.6807138   -2.9226904    2.7323477 
H    -1.1046494   -3.3442797    1.0220193 
P     0.3574750    0.6598333   -3.4032907 
C     2.1472041    0.9664686   -3.2418696 
C    -0.4160414    2.3060325   -3.6380657 
H     2.6618243   -0.0111979   -3.1762450 
H     2.3403576    1.5447642   -2.3175834 
H     2.5199818    1.5342653   -4.1161788 
H    -1.3691876    2.3305662   -3.0786418 
H    -0.5983623    2.5006635   -4.7116370 
H     0.2519048    3.0961758   -3.2475390 
C     0.1935022   -0.1926387   -5.0068431 
H     0.8202474   -1.1022334   -4.9965593 
H     0.5650196    0.5033294   -5.7847359 
H    -0.8542742   -0.4680045   -5.2127404 
