# Supplementary material for: Understanding the Carbyne Formation from C2H2 Complexes
Source: J Am Chem Soc. 2024 Nov 15;146(47):32392–402. doi: 10.1021/jacs.4c07724 (PMC11613314; doi:10.1021/jacs.4c07724)
Supplement: Supplementary file 3 — ja4c07724_si_003.zip [file ja4c07724_si_003.zip › XYZ files/XYZ all CO mechanism/main_proposal-section2.2.3/1x/1x_v1-trans.xyz]

78
Energy =
W    -1.5102779   -0.1808659   -0.5759954 
C     0.4312557    0.0202469   -1.6620048 
H     1.3484314    0.0252434   -1.0363963 
C    -0.1650623   -1.3229837   -1.8797111 
H    -0.5105302   -1.5916172   -2.8942207 
C    -2.2370748   -2.0172340   -0.5154436 
O    -2.7050247   -3.0947347   -0.4446592 
S     0.7026309   -2.7248649   -1.1248513 
N     2.5612979   -2.2048889   -3.0645533 
C     2.2682196   -2.8712151   -1.9239013 
N     3.1093251   -3.7025974   -1.2653153 
C     4.3093569   -3.8859248   -1.8074212 
C     5.2392752   -4.8214781   -1.0390110 
C     4.7185408   -3.2649282   -2.9984024 
H     5.7122331   -3.4400618   -3.4288860 
C     3.7805224   -2.4069589   -3.6041997 
C     4.0944493   -1.6917731   -4.8916977 
H     3.9969062   -0.5941326   -4.7671639 
H     3.3737614   -1.9898539   -5.6803191 
H     5.1172855   -1.9150322   -5.2468419 
S    -3.6626303    0.2387230    0.8103909 
N    -1.7402029    1.8602581    0.2414619 
C    -3.0035923    1.8316497    0.8467236 
N    -3.6163876    2.8790608    1.3842087 
C    -2.9477887    4.0422224    1.3987345 
C    -3.7076775    5.2346385    1.9390136 
C    -1.6173214    4.1496854    0.9519584 
H    -1.0540988    5.0858509    1.0551763 
C    -1.0175651    3.0096857    0.3982191 
C     0.4457279    2.9880146    0.0712908 
H     1.0312134    2.7712272    0.9915436 
H     0.8004536    3.9621119   -0.3190520 
H     0.6640115    2.1709265   -0.6363809 
F     4.6961229   -6.0461818   -0.9090918 
F     5.4892431   -4.3405093    0.1956029 
F     6.4282011   -4.9597467   -1.6766445 
F    -4.1743949    5.0144748    3.1869495 
F    -4.7739263    5.5377158    1.1594263 
F    -2.9172257    6.3402338    1.9871228 
P    -3.1357699    0.2537443   -2.3962518 
C    -4.6529816   -0.8120933   -2.2969367 
H    -5.0932537   -0.6972954   -1.2883018 
H    -4.3611720   -1.8711369   -2.4347334 
H    -5.3986486   -0.5268682   -3.0662328 
C    -3.9310835    1.9359357   -2.4097319 
H    -3.1704057    2.7350160   -2.5104647 
H    -4.4387760    2.0767298   -1.4352689 
H    -4.6765974    2.0315896   -3.2247729 
C    -2.8166186    0.0284844   -4.2295323 
H    -2.1314094    0.8053583   -4.6182418 
H    -3.7651664    0.0899002   -4.8007565 
H    -2.3687380   -0.9708406   -4.4023026 
P    -0.2515619   -0.6218323    1.5215730 
C     1.6082434   -0.5553798    1.6215397 
H     1.9694276    0.4343346    1.2770440 
H     2.0363150   -1.3405410    0.9685583 
H     1.9532542   -0.7184732    2.6624274 
C    -0.6885089    0.5037379    2.9315022 
H    -1.7883755    0.4884128    3.0634080 
H    -0.3833043    1.5443315    2.7089100 
H    -0.1968029    0.1745869    3.8686972 
C    -0.5900119   -2.2623293    2.3004471 
H    -1.6836610   -2.3522287    2.4480377 
H    -0.0707662   -2.3675595    3.2745210 
H    -0.2622858   -3.0658691    1.6140483 
P     0.8380757    0.9913978   -3.1100847 
C     2.5714575    1.5513889   -2.9656956 
C    -0.1594971    2.5031787   -3.3448239 
H     3.2124948    0.6530056   -2.8827079 
H     2.6837607    2.1590677   -2.0468557 
H     2.8717480    2.1556471   -3.8437131 
H    -1.2150603    2.2486034   -3.1360304 
H    -0.0521513    2.8890371   -4.3768807 
H     0.1539497    3.2781194   -2.6222839 
C     0.7515525    0.0460619   -4.6614774 
H     1.3502881   -0.8714961   -4.4856213 
H     1.1591493    0.6482421   -5.4968203 
H    -0.2943119   -0.2293143   -4.8819691 
