# Supplementary material for: Understanding the Carbyne Formation from C2H2 Complexes
Source: J Am Chem Soc. 2024 Nov 15;146(47):32392–402. doi: 10.1021/jacs.4c07724 (PMC11613314; doi:10.1021/jacs.4c07724)
Supplement: Supplementary file 3 — ja4c07724_si_003.zip [file ja4c07724_si_003.zip › XYZ files/XYZ all CO mechanism/main_proposal-section2.2.3/1x/1x_v1-trans_cosmo.xyz]

78
Energy =
W    -1.5285106   -0.1807083   -0.5691072 
C     0.4012290    0.0204055   -1.6847514 
H     1.3109518    0.0254265   -1.0514663 
C    -0.1896484   -1.3195148   -1.8998867 
H    -0.5558178   -1.5817476   -2.9083648 
C    -2.2229475   -2.0138722   -0.4699765 
O    -2.6831391   -3.0997765   -0.3627341 
S     0.6632870   -2.7314270   -1.1490778 
N     2.5641703   -2.1983327   -3.0403273 
C     2.2410261   -2.8973684   -1.9344300 
N     3.0462741   -3.7744902   -1.2928490 
C     4.2595003   -3.9494408   -1.8182301 
C     5.1474481   -4.9402064   -1.0752219 
C     4.7077460   -3.2810990   -2.9643089 
H     5.7106627   -3.4443785   -3.3779284 
C     3.7939883   -2.3883966   -3.5625854 
C     4.1468738   -1.6285070   -4.8092986 
H     4.0557954   -0.5364287   -4.6406110 
H     3.4419137   -1.8870127   -5.6257146 
H     5.1761539   -1.8495212   -5.1452723 
S    -3.6869863    0.2353875    0.8141212 
N    -1.7712479    1.8591754    0.2471720 
C    -3.0275481    1.8302002    0.8623890 
N    -3.6354615    2.8701925    1.4192150 
C    -2.9646979    4.0381522    1.4295997 
C    -3.7163126    5.2147888    1.9983955 
C    -1.6429911    4.1488111    0.9605142 
H    -1.0757455    5.0837100    1.0543677 
C    -1.0459937    3.0113134    0.3976313 
C     0.4113268    2.9975963    0.0523440 
H     1.0129173    2.8693286    0.9783945 
H     0.7393760    3.9459920   -0.4155714 
H     0.6376424    2.1373052   -0.5983950 
F     4.5759424   -6.1634363   -1.0280738 
F     5.3588497   -4.5397019    0.1981875 
F     6.3549913   -5.0723193   -1.6704667 
F    -4.1544442    4.9790864    3.2618141 
F    -4.8187355    5.5157129    1.2600169 
F    -2.9472403    6.3318240    2.0399716 
P    -3.1432028    0.2335601   -2.4182245 
C    -4.6585992   -0.8330776   -2.3094330 
H    -5.1013398   -0.7149872   -1.3022410 
H    -4.3618909   -1.8911962   -2.4460466 
H    -5.4018826   -0.5532692   -3.0830640 
C    -3.9289976    1.9166641   -2.4450015 
H    -3.1591268    2.7055461   -2.5520347 
H    -4.4382319    2.0674591   -1.4728891 
H    -4.6701133    2.0082458   -3.2643554 
C    -2.8036707   -0.0191577   -4.2366626 
H    -2.1173379    0.7526705   -4.6314405 
H    -3.7495586    0.0344899   -4.8124944 
H    -2.3523080   -1.0194815   -4.3917671 
P    -0.2109747   -0.5849923    1.5045604 
C     1.6477490   -0.4968332    1.5561960 
H     1.9878591    0.4976313    1.2050975 
H     2.0667277   -1.2749998    0.8889913 
H     2.0181528   -0.6596094    2.5883292 
C    -0.6269152    0.5481732    2.9144480 
H    -1.7241072    0.5298610    3.0673091 
H    -0.3253246    1.5866402    2.6780741 
H    -0.1156566    0.2253990    3.8433650 
C    -0.5102657   -2.2204842    2.3120739 
H    -1.5977738   -2.3204019    2.4957636 
H     0.0407404   -2.3072790    3.2704362 
H    -0.1932588   -3.0266585    1.6235184 
P     0.8290239    1.0071322   -3.1278021 
C     2.5489104    1.5692560   -2.9232507 
C    -0.1680469    2.5098870   -3.3794499 
H     3.1941354    0.6778570   -2.8069182 
H     2.6283149    2.1943924   -2.0128708 
H     2.8686331    2.1607694   -3.8025391 
H    -1.2388481    2.2434064   -3.3442594 
H     0.0771080    2.9575148   -4.3617506 
H     0.0390966    3.2397581   -2.5770285 
C     0.7783643    0.0638263   -4.6786064 
H     1.3785838   -0.8506410   -4.5030175 
H     1.2033648    0.6780426   -5.4958177 
H    -0.2594507   -0.2147961   -4.9308020 
