# Supplementary material for: Understanding the Carbyne Formation from C2H2 Complexes
Source: J Am Chem Soc. 2024 Nov 15;146(47):32392–402. doi: 10.1021/jacs.4c07724 (PMC11613314; doi:10.1021/jacs.4c07724)
Supplement: Supplementary file 3 — ja4c07724_si_003.zip [file ja4c07724_si_003.zip › XYZ files/XYZ all CO mechanism/main_proposal-section2.2.3/1y/1y_h2-cis-NCH3.xyz]

78
Energy =
W     4.1360916    4.7813917   16.8879097 
C     2.0510550    5.0227403   17.6470086 
H     1.5826596    5.9959421   17.4025205 
C     3.0706431    5.0995669   18.7551622 
H     3.1180447    6.0802982   19.2486573 
C     4.2232631    6.6924571   16.6406977 
O     4.1994742    7.8872346   16.5986176 
S     3.9445320    2.4419788   17.7657926 
N     3.2059590    1.6917664   20.2052549 
C     3.3660076    2.7165030   19.3536123 
N     3.0718954    4.0518431   19.7644072 
C     2.7665461    4.3021116   21.0885152 
C     2.4553576    5.7029477   21.5177855 
C     2.7173944    3.2424706   21.9853171 
H     2.4885699    3.4210542   23.0423357 
C     2.9007213    1.9312901   21.4733716 
C     2.6482719    0.7099660   22.3362305 
S     6.1341415    4.2247205   15.3869683 
N     5.3562783    1.6371699   15.3913011 
C     6.4111877    2.4846926   15.4088770 
N     7.7067379    2.0905806   15.4512621 
C     7.9288499    0.7769016   15.5185456 
C     9.3977760    0.3795335   15.5960321 
C     6.9086378   -0.1827656   15.5474420 
H     7.1243965   -1.2557868   15.6261350 
C     5.5914302    0.3187677   15.4766160 
C     4.3878043   -0.5790077   15.5360979 
H     3.8939907   -0.4424485   16.5222115 
H     4.6499721   -1.6462624   15.4112540 
H     3.6519683   -0.2813692   14.7633646 
H     1.6173618    6.1302287   20.9291485 
H     3.3231890    6.3780987   21.3712662 
H     2.1820266    5.7144200   22.5882507 
F     9.9881834    0.9256040   16.6815548 
F    10.0767247    0.7927251   14.5062657 
F     9.5442627   -0.9665381   15.6845431 
P     3.2335875    4.8784901   14.5543408 
C     3.1624989    3.3585032   13.4986963 
H     2.4660781    2.6218027   13.9427005 
H     4.1695814    2.9013327   13.5096701 
H     2.8510996    3.5947340   12.4607903 
C     1.5252660    5.5742198   14.3109271 
H     1.4337430    6.5077160   14.9002408 
H     0.7561229    4.8555835   14.6497473 
H     1.3398303    5.8006193   13.2417068 
C     4.1601774    6.0452828   13.4599182 
H     4.1222782    7.0558454   13.9100527 
H     3.7174213    6.0635255   12.4434737 
H     5.2154182    5.7175288   13.4077341 
P     6.2062947    5.0851200   18.2974249 
C     5.9610819    5.6971021   20.0323961 
H     5.4276322    4.9362925   20.6331085 
H     5.3630080    6.6286369   20.0034085 
H     6.9370889    5.9097863   20.5128393 
C     7.3173380    3.6364441   18.5866530 
H     7.7790522    3.3265596   17.6287661 
H     6.7131401    2.7929896   18.9748016 
H     8.1149010    3.8937624   19.3123775 
C     7.3639801    6.3722104   17.6634564 
H     7.6894221    6.0713187   16.6496719 
H     8.2441029    6.4707791   18.3302368 
H     6.8248811    7.3369555   17.5979781 
F     3.6038099   -0.2242238   22.1946839 
F     1.4611230    0.1330800   22.0069485 
F     2.5783027    1.0446428   23.6497276 
P     0.6955320    3.8591040   17.6271846 
C     0.1722130    3.0902719   19.2130923 
C     0.7988591    2.4684184   16.4532783 
H     0.1439662    3.8559929   20.0111633 
H     0.8587875    2.2766889   19.5114674 
H    -0.8434182    2.6683935   19.0770950 
H     0.8492599    2.8607724   15.4218733 
H    -0.0901285    1.8184115   16.5693602 
H     1.7292551    1.9057683   16.6671655 
C    -0.7889429    4.8129274   17.1384421 
H    -1.0158494    5.5502752   17.9326026 
H    -1.6556549    4.1370462   17.0037678 
H    -0.5935188    5.3559099   16.1953078 
