# Supplementary material for: Understanding the Carbyne Formation from C2H2 Complexes
Source: J Am Chem Soc. 2024 Nov 15;146(47):32392–402. doi: 10.1021/jacs.4c07724 (PMC11613314; doi:10.1021/jacs.4c07724)
Supplement: Supplementary file 3 — ja4c07724_si_003.zip [file ja4c07724_si_003.zip › XYZ files/XYZ all CO mechanism/main_proposal-section2.2.3/1y/1y_h2-cis-NCH3_cosmo.xyz]

78
Energy =
W     4.2441843    4.7591643   17.0615374 
C     2.0950070    4.8859133   17.6043909 
H     1.5712015    5.8029530   17.2745826 
C     2.9752052    5.1100863   18.8022593 
H     2.9111011    6.1267873   19.2121187 
C     4.3349183    6.6458775   16.7875624 
O     4.3299966    7.8520008   16.7322117 
S     4.1043730    2.4549937   18.1374911 
N     3.4283281    1.9277366   20.6509926 
C     3.4587071    2.8480911   19.6754182 
N     2.9595620    4.1576939   19.8996791 
C     2.4734389    4.5027557   21.1464916 
C     1.8998032    5.8665492   21.3585019 
C     2.5074571    3.5585420   22.1693512 
H     2.1339620    3.8162533   23.1671440 
C     2.9824569    2.2658626   21.8580276 
C     2.9940001    1.1533143   22.8876481 
S     6.3529425    4.0936096   15.7719506 
N     5.2642396    1.6238791   15.6670601 
C     6.3773958    2.3674931   15.4614644 
N     7.5499287    1.8683801   14.9845966 
C     7.5799162    0.5578913   14.7388388 
C     8.9079225    0.0406227   14.2042964 
C     6.4947648   -0.3044218   14.9489229 
H     6.5560525   -1.3814361   14.7486185 
C     5.3143604    0.3051339   15.4281934 
C     4.0616539   -0.4801955   15.6965057 
H     3.7281801   -0.2929038   16.7381101 
H     4.2060690   -1.5653663   15.5416399 
H     3.2457197   -0.1291242   15.0313942 
H     1.1093163    6.0902592   20.6131549 
H     2.6732064    6.6554216   21.2508424 
H     1.4705586    5.9387391   22.3735487 
F     9.9142187    0.2723390   15.0790784 
F     9.2388813    0.6491497   13.0413914 
F     8.8735517   -1.2930203   13.9692161 
P     3.5235367    4.8710044   14.6607894 
C     3.5360684    3.4079136   13.5171726 
H     2.9366284    2.5802211   13.9374695 
H     4.5807399    3.0576501   13.4217208 
H     3.1475892    3.6894002   12.5172866 
C     1.8423268    5.5786252   14.3290015 
H     1.7139459    6.4980144   14.9328010 
H     1.0514859    4.8572042   14.6051698 
H     1.7295430    5.8261516   13.2545200 
C     4.5463490    6.0540143   13.6728368 
H     4.4634316    7.0604367   14.1253005 
H     4.2038936    6.0816057   12.6186832 
H     5.6018612    5.7246222   13.7212708 
P     6.1311062    5.2011056   18.6644491 
C     5.6981446    6.0130665   20.2694031 
H     5.1094945    5.3206932   20.9002648 
H     5.0955128    6.9191220   20.0641632 
H     6.6163941    6.3011521   20.8191250 
C     7.1819488    3.7910557   19.2326103 
H     7.5803628    3.2820456   18.3336390 
H     6.5541394    3.0724351   19.7940069 
H     8.0164996    4.1434452   19.8713459 
C     7.3810815    6.3928006   18.0145571 
H     7.8209882    5.9767255   17.0880552 
H     8.1791420    6.5717044   18.7629644 
H     6.8678534    7.3434589   17.7727842 
F     4.2397016    0.6584945   23.0750981 
F     2.2096209    0.1174744   22.5002461 
F     2.5384478    1.5813308   24.0890704 
P     0.8653187    3.5863641   17.4727516 
C     0.3938815    2.6752344   18.9889809 
C     1.2013357    2.3101483   16.2186772 
H     0.2283748    3.3790199   19.8262244 
H     1.1682117    1.9359367   19.2614447 
H    -0.5523967    2.1417994   18.7716615 
H     1.0793593    2.7494219   15.2119540 
H     0.4842589    1.4759450   16.3430822 
H     2.2424807    1.9568511   16.3457951 
C    -0.6910224    4.3944754   16.9677200 
H    -1.0227731    5.0699173   17.7798746 
H    -1.4684204    3.6290829   16.7791889 
H    -0.5290012    4.9892511   16.0492105 
