# Supplementary material for: Understanding the Carbyne Formation from C2H2 Complexes
Source: J Am Chem Soc. 2024 Nov 15;146(47):32392–402. doi: 10.1021/jacs.4c07724 (PMC11613314; doi:10.1021/jacs.4c07724)
Supplement: Supplementary file 3 — ja4c07724_si_003.zip [file ja4c07724_si_003.zip › XYZ files/XYZ all CO mechanism/main_proposal-section2.2.3/1y/1y_h2-trans-NCF3.xyz]

78
Energy =
W     4.2220617    4.9016004   16.8736165 
C     2.2049779    5.4471881   17.6321265 
H     1.3802852    4.7073128   17.5723770 
C     3.1659370    5.2329369   18.7584885 
H     3.4449932    6.0963162   19.3726680 
C     4.6382056    6.7419050   16.5054207 
O     4.8746482    7.9110268   16.3245235 
S     3.6018491    2.5503042   17.5493604 
N     2.5632816    1.7091231   19.8290289 
C     2.9345598    2.7836835   19.0964173 
N     2.8573240    4.0980730   19.6388557 
C     2.4124943    4.2329522   20.9335383 
C     2.1821142    5.6158266   21.5242006 
C     2.1113044    3.1283146   21.7054521 
H     1.7781128    3.2552947   22.7416436 
C     2.1865347    1.8358764   21.0921243 
C     1.8269121    0.5998437   21.8646814 
H     1.8907887   -0.2830563   21.2039564 
H     0.8013820    0.6728045   22.2840129 
H     2.5149741    0.4575532   22.7251238 
S     6.1508224    4.3414221   15.3041659 
N     5.6769570    1.7063513   15.7187991 
C     6.5907703    2.6351500   15.3590657 
N     7.8847479    2.3545613   15.0588317 
C     8.2617448    1.0824091   15.1900783 
C     9.7310303    0.8145821   14.8872627 
C     7.4053189    0.0531699   15.6057511 
H     7.7540696   -0.9806922   15.7218695 
C     6.0670183    0.4300676   15.8506084 
C     5.0156742   -0.5638812   16.2606006 
H     4.4844599   -0.1957504   17.1619952 
H     5.4413707   -1.5669859   16.4504588 
H     4.2483158   -0.6485696   15.4630414 
F     1.2675170    6.3185661   20.7945274 
F     3.3048943    6.3719976   21.5879748 
F     1.6970188    5.5312734   22.7770926 
F    10.5305801    1.4835898   15.7477136 
F    10.0568366    1.2005359   13.6374560 
F    10.0290945   -0.5054578   14.9995003 
P     3.0433207    4.4147597   14.6983706 
C     3.4079200    2.8063086   13.8630108 
H     3.2504978    1.9791675   14.5794175 
H     4.4701841    2.8003360   13.5598198 
H     2.7583450    2.6835102   12.9727324 
C     1.1902210    4.2663123   14.7396802 
H     0.7097328    5.1853262   15.1212998 
H     0.9409797    3.4375511   15.4323243 
H     0.7819890    4.0348845   13.7352197 
C     3.3584779    5.5875766   13.3056179 
H     3.0516147    6.6119232   13.5854295 
H     2.8414502    5.2770069   12.3749363 
H     4.4543989    5.5927554   13.1420450 
P     6.2579463    4.8973104   18.3507847 
C     6.0367376    5.3670969   20.1312268 
H     5.3700540    4.6414805   20.6346117 
H     5.5790806    6.3719608   20.1995651 
H     7.0141454    5.3801052   20.6540732 
C     7.1809829    3.3024084   18.5433203 
H     7.7429652    3.0912809   17.6145869 
H     6.4541897    2.4838751   18.7116433 
H     7.8946205    3.3582035   19.3896712 
C     7.5930592    6.0686896   17.8565241 
H     7.8976779    5.8165326   16.8223739 
H     8.4624426    5.9980447   18.5406069 
H     7.1846791    7.0978158   17.8609437 
P     1.5680752    7.0962739   17.4387293 
C    -0.1980449    7.1699625   17.9335246 
C     1.6228452    7.8069367   15.7594707 
H    -0.2868986    6.8327290   18.9831095 
H    -0.7810989    6.4841800   17.2873858 
H    -0.6029142    8.1960470   17.8327046 
H     2.6841314    7.9668761   15.4889992 
H     1.0897181    8.7780272   15.7728339 
H     1.1405465    7.1356426   15.0274616 
C     2.4497370    8.3265495   18.4514041 
H     2.4201130    8.0466494   19.5186928 
H     1.9504611    9.3051294   18.3123221 
H     3.4932240    8.3961157   18.0854961 
