# Supplementary material for: Understanding the Carbyne Formation from C2H2 Complexes
Source: J Am Chem Soc. 2024 Nov 15;146(47):32392–402. doi: 10.1021/jacs.4c07724 (PMC11613314; doi:10.1021/jacs.4c07724)
Supplement: Supplementary file 3 — ja4c07724_si_003.zip [file ja4c07724_si_003.zip › XYZ files/XYZ all CO mechanism/main_proposal-section2.2.3/1y/1y_h2-trans-NCF3_cosmo.xyz]

78
Energy =
W     4.2699304    4.9119397   16.9386539 
C     2.2348778    5.4664856   17.6277368 
H     1.4199726    4.7192542   17.5454724 
C     3.1493914    5.2640923   18.7877490 
H     3.4155067    6.1326146   19.3995616 
C     4.7131112    6.7352144   16.5689915 
O     4.9937730    7.8987149   16.3730705 
S     3.6201643    2.5594604   17.6350934 
N     2.4571455    1.7603999   19.8704100 
C     2.8825438    2.8252132   19.1479601 
N     2.7990314    4.1388296   19.6699807 
C     2.3182735    4.2929805   20.9487708 
C     2.0974327    5.6868399   21.5226076 
C     1.9685600    3.2018816   21.7189791 
H     1.6047664    3.3399177   22.7432628 
C     2.0312706    1.9055052   21.1179240 
C     1.6038039    0.6900796   21.8840289 
H     1.6807829   -0.2084126   21.2458054 
H     0.5601331    0.7990697   22.2460087 
H     2.2397860    0.5543085   22.7841454 
S     6.2255100    4.3635949   15.4017999 
N     5.8450495    1.7299869   15.8780024 
C     6.6707506    2.6633134   15.3519335 
N     7.8776895    2.3827077   14.7893692 
C     8.2637189    1.1047690   14.8258064 
C     9.6229322    0.8345770   14.1966706 
C     7.5063722    0.0727708   15.3930389 
H     7.8605992   -0.9655065   15.4209320 
C     6.2438788    0.4515254   15.9072594 
C     5.2855877   -0.5556581   16.4789941 
H     4.7652091   -0.1253736   17.3569768 
H     5.7907425   -1.5021859   16.7489127 
H     4.4999573   -0.7874193   15.7279808 
F     1.2163454    6.3948045   20.7648477 
F     3.2349432    6.4187903   21.6064360 
F     1.5835156    5.6191298   22.7636889 
F    10.6012667    1.5303725   14.8222317 
F     9.6413365    1.1995278   12.8934089 
F     9.9574900   -0.4767911   14.2564495 
P     3.0966051    4.3787268   14.7631305 
C     3.4982132    2.7502419   13.9804811 
H     3.3654649    1.9444757   14.7263759 
H     4.5559314    2.7578649   13.6612444 
H     2.8429921    2.5786420   13.1028134 
C     1.2501508    4.2070652   14.7954478 
H     0.7554976    5.1373644   15.1274082 
H     1.0002695    3.4061928   15.5198400 
H     0.8619438    3.9289107   13.7952016 
C     3.3998928    5.5108552   13.3344014 
H     3.0650832    6.5353377   13.5799488 
H     2.8884329    5.1582329   12.4158492 
H     4.4951072    5.5328964   13.1686031 
P     6.2399625    4.8736084   18.4985078 
C     5.9693816    5.3347440   20.2705156 
H     5.2706992    4.6195825   20.7442181 
H     5.5325214    6.3491746   20.3308016 
H     6.9297413    5.3191576   20.8238148 
C     7.1216824    3.2593243   18.7117596 
H     7.6303980    2.9961653   17.7660217 
H     6.3733728    2.4741409   18.9351229 
H     7.8711227    3.3196085   19.5263189 
C     7.6214212    6.0178878   18.0644630 
H     7.9608532    5.7715920   17.0399114 
H     8.4625422    5.9237169   18.7803825 
H     7.2336683    7.0551811   18.0684159 
P     1.5724099    7.1111559   17.4051979 
C    -0.1974719    7.1545165   17.8544970 
C     1.6661256    7.7815941   15.7158020 
H    -0.3112566    6.8232230   18.9034295 
H    -0.7519958    6.4591736   17.1938987 
H    -0.6051211    8.1770697   17.7345490 
H     2.7319254    7.9007102   15.4471654 
H     1.1636273    8.7685602   15.7085431 
H     1.1604002    7.1139414   14.9961200 
C     2.4250190    8.3533278   18.4236486 
H     2.3352692    8.1082887   19.4960538 
H     1.9467835    9.3331790   18.2309277 
H     3.4867708    8.3978048   18.1145930 
