# Supplementary material for: Understanding the Carbyne Formation from C2H2 Complexes
Source: J Am Chem Soc. 2024 Nov 15;146(47):32392–402. doi: 10.1021/jacs.4c07724 (PMC11613314; doi:10.1021/jacs.4c07724)
Supplement: Supplementary file 3 — ja4c07724_si_003.zip [file ja4c07724_si_003.zip › XYZ files/XYZ all CO mechanism/main_proposal-section2.2.3/1y/1y_h2-trans-NCH3.xyz]

78
Energy =
W     4.2101086    4.9196610   16.8629092 
C     2.1944101    5.4234325   17.6546345 
H     1.3775812    4.6755224   17.5850857 
C     3.1756549    5.1938453   18.7642000 
H     3.4406026    6.0505622   19.3952327 
C     4.6026612    6.7701079   16.5335185 
O     4.8173678    7.9489011   16.3804877 
S     3.5643750    2.5481295   17.4691725 
N     2.4944865    1.6753373   19.7295500 
C     2.9103321    2.7506058   19.0287323 
N     2.8885303    4.0439388   19.6217313 
C     2.5389385    4.1827685   20.9444465 
C     2.4901566    5.5496355   21.5590371 
C     2.2088067    3.0527864   21.6845334 
H     1.9428191    3.1385407   22.7441855 
C     2.1702262    1.8103104   21.0022441 
C     1.7176394    0.5398319   21.7091641 
S     6.1352554    4.3793224   15.2843257 
N     5.6510687    1.7367307   15.6426433 
C     6.5785056    2.6721162   15.3428707 
N     7.8873174    2.4010357   15.1089996 
C     8.2622927    1.1279690   15.2420933 
C     9.7494146    0.8736567   15.0294071 
C     7.3886080    0.0901540   15.5939834 
H     7.7346365   -0.9442593   15.7134781 
C     6.0379103    0.4589334   15.7755128 
C     4.9719942   -0.5429346   16.1215460 
H     4.4205545   -0.2048151   17.0227408 
H     5.3876456   -1.5541733   16.2880897 
H     4.2242354   -0.5941711   15.3031142 
H     1.7837883    6.2058442   21.0099003 
H     3.4808422    6.0473139   21.5436851 
H     2.1556798    5.4753047   22.6093286 
F    10.4840354    1.5205075   15.9628038 
F    10.1571861    1.2988366   13.8174581 
F    10.0466875   -0.4474064   15.1230865 
P     3.0233818    4.4738058   14.6806605 
C     3.3957054    2.8908111   13.8032457 
H     3.2439198    2.0443141   14.4978344 
H     4.4579818    2.8988453   13.4999056 
H     2.7452926    2.7887257   12.9110026 
C     1.1721154    4.3104964   14.7309841 
H     0.6868228    5.2129392   15.1447982 
H     0.9355877    3.4582209   15.3991941 
H     0.7575525    4.1070000   13.7231383 
C     3.3239421    5.6865831   13.3197380 
H     3.0097617    6.7005610   13.6279441 
H     2.8062079    5.3969833   12.3827298 
H     4.4191029    5.7054216   13.1522838 
P     6.2510682    4.9111886   18.3272147 
C     6.0354854    5.3998892   20.1075207 
H     5.3844233    4.6670310   20.6216911 
H     5.5701127    6.4037719   20.1581177 
H     7.0148325    5.4333212   20.6255280 
C     7.1679663    3.3149029   18.5338414 
H     7.7385638    3.1010943   17.6107582 
H     6.4377119    2.4982493   18.6964785 
H     7.8746733    3.3690684   19.3860618 
C     7.5896514    6.0768413   17.8287965 
H     7.8936135    5.8178279   16.7962059 
H     8.4583763    6.0065854   18.5136789 
H     7.1836632    7.1070027   17.8274476 
P     1.5481778    7.0694681   17.5045548 
C    -0.2086708    7.1279423   18.0404371 
C     1.5708510    7.8268843   15.8460872 
H    -0.2810304    6.7717436   19.0866455 
H    -0.8042071    6.4488374   17.3986443 
H    -0.6229596    8.1527082   17.9676299 
H     2.6274248    8.0090988   15.5699009 
H     1.0233211    8.7889137   15.8911038 
H     1.0914033    7.1668187   15.1021186 
C     2.4362978    8.2812107   18.5366756 
H     2.4424451    7.9688938   19.5968391 
H     1.9195356    9.2563170   18.4462149 
H     3.4701495    8.3786981   18.1485325 
F     2.6473370   -0.4310878   21.6249207 
F     0.5739888    0.0640336   21.1701200 
F     1.4820349    0.7740557   23.0259929 
