# Supplementary material for: Understanding the Carbyne Formation from C2H2 Complexes
Source: J Am Chem Soc. 2024 Nov 15;146(47):32392–402. doi: 10.1021/jacs.4c07724 (PMC11613314; doi:10.1021/jacs.4c07724)
Supplement: Supplementary file 3 — ja4c07724_si_003.zip [file ja4c07724_si_003.zip › XYZ files/XYZ all CO mechanism/main_proposal-section2.2.3/1y/1y_h2-trans-NCH3_cosmo.xyz]

78
Energy =
W     4.2754291    4.9193281   16.9566447 
C     2.2320108    5.4454330   17.6439897 
H     1.4252286    4.6912495   17.5456153 
C     3.1472996    5.2331631   18.8038673 
H     3.3932264    6.0995264   19.4281001 
C     4.6989294    6.7521044   16.6162349 
O     4.9582154    7.9239317   16.4392451 
S     3.6034535    2.5513316   17.6010000 
N     2.3988217    1.7421354   19.8189249 
C     2.8574073    2.7998213   19.1148060 
N     2.8038592    4.1033928   19.6699454 
C     2.3753136    4.2847362   20.9624264 
C     2.2817497    5.6663933   21.5290341 
C     1.9989240    3.1735732   21.7155892 
H     1.6649149    3.2963633   22.7520330 
C     1.9996731    1.9185828   21.0681854 
C     1.5249026    0.6620732   21.7822442 
S     6.2504537    4.3963595   15.4387741 
N     5.8680681    1.7559807   15.8701653 
C     6.6858448    2.6953262   15.3430191 
N     7.8733136    2.4204253   14.7385002 
C     8.2441765    1.1375090   14.7214129 
C     9.5813395    0.8720104   14.0445921 
C     7.4905374    0.0962130   15.2760217 
H     7.8311161   -0.9467638   15.2566161 
C     6.2513780    0.4726240   15.8455478 
C     5.3005436   -0.5418095   16.4162568 
H     4.7969300   -0.1268054   17.3108199 
H     5.8076478   -1.4945646   16.6591392 
H     4.5015376   -0.7584086   15.6748162 
H     1.5968831    6.2935782   20.9223556 
H     3.2662330    6.1755859   21.5496518 
H     1.8923788    5.6214028   22.5612234 
F    10.5868147    1.5293516   14.6688952 
F     9.5701739    1.2862766   12.7562118 
F     9.8967734   -0.4453475   14.0452031 
P     3.1288985    4.4235340   14.7571968 
C     3.5530579    2.8204603   13.9355162 
H     3.4219019    1.9942497   14.6590879 
H     4.6126025    2.8460848   13.6231229 
H     2.9056163    2.6656717   13.0490510 
C     1.2844541    4.2358074   14.7703942 
H     0.7809107    5.1548245   15.1197398 
H     1.0347131    3.4164402   15.4738143 
H     0.9067476    3.9785209   13.7606288 
C     3.4343148    5.5999293   13.3659768 
H     3.0824266    6.6119391   13.6385212 
H     2.9385620    5.2685172   12.4310961 
H     4.5310525    5.6416801   13.2144591 
P     6.2198214    4.8820675   18.5421860 
C     5.9266625    5.3726268   20.3053425 
H     5.2284078    4.6593668   20.7832597 
H     5.4890693    6.3893785   20.3373903 
H     6.8797291    5.3726479   20.8710481 
C     7.0763884    3.2600675   18.7870775 
H     7.5646590    2.9657254   17.8396104 
H     6.3167711    2.4937814   19.0366423 
H     7.8376223    3.3239167   19.5903518 
C     7.6185876    6.0096033   18.1196506 
H     7.9735940    5.7508049   17.1035688 
H     8.4460715    5.9157116   18.8512629 
H     7.2390046    7.0499845   18.1071229 
P     1.5536713    7.0868846   17.4658730 
C    -0.2063302    7.1025469   17.9533239 
C     1.6218777    7.8007625   15.7941617 
H    -0.2955587    6.7623360   19.0035395 
H    -0.7675061    6.4034658   17.3025367 
H    -0.6322337    8.1197886   17.8535689 
H     2.6847353    7.9330049   15.5189287 
H     1.1135071    8.7844376   15.8155152 
H     1.1139887    7.1466648   15.0634042 
C     2.4043294    8.3085194   18.5110724 
H     2.3344266    8.0319202   19.5788056 
H     1.9098770    9.2873726   18.3589361 
H     3.4619796    8.3773868   18.1922072 
F     2.5187231   -0.2500917   21.8844056 
F     0.5061070    0.0738307   21.1152203 
F     1.0912248    0.9356437   23.0354169 
