# Supplementary material for: Understanding the Carbyne Formation from C2H2 Complexes
Source: J Am Chem Soc. 2024 Nov 15;146(47):32392–402. doi: 10.1021/jacs.4c07724 (PMC11613314; doi:10.1021/jacs.4c07724)
Supplement: Supplementary file 3 — ja4c07724_si_003.zip [file ja4c07724_si_003.zip › XYZ files/XYZ all CO mechanism/main_proposal-section2.2.3/1y/1y_v1-cis-NCH3.xyz]

78
Energy =
W     4.8834276    4.7958238   17.3963035 
C     2.5948768    4.7268990   17.3236983 
H     2.0627363    5.4984625   16.7253979 
C     3.1318080    5.1688030   18.6375934 
H     2.8915725    6.2155913   18.8892594 
C     5.3863828    6.4514441   18.2795438 
O     5.6514691    7.5138158   18.7468253 
S     5.0862616    3.0360555   19.0993864 
N     3.4463540    2.3694975   21.0778769 
C     3.7241051    3.2392234   20.0891948 
N     2.8657159    4.3354152   19.8254917 
C     1.7941313    4.5829251   20.6554788 
C     0.9481750    5.7941005   20.4058751 
C     1.5301522    3.7052690   21.6979375 
H     0.6849153    3.8781902   22.3739581 
C     2.3884317    2.5780003   21.8445557 
C     2.0810524    1.4923752   22.8619387 
F     1.5485518    0.4034318   22.2493201 
F     1.1722617    1.9220483   23.7741795 
F     3.1784893    1.0906845   23.5241931 
S     5.0366813    3.2238061   15.3302843 
N     5.2767322    0.9862731   16.8076254 
C     5.8395061    1.7384571   15.8314750 
N     7.0117342    1.4269879   15.2278146 
C     7.6731010    0.3708134   15.7071213 
C     9.0277805    0.1182340   15.0584552 
C     7.2139139   -0.4160249   16.7716569 
H     7.7988020   -1.2568016   17.1653720 
C     5.9515091   -0.0647312   17.2975591 
C     5.3109794   -0.8044704   18.4372961 
H     5.1497047   -0.0984909   19.2795226 
H     5.9242990   -1.6572152   18.7824522 
H     4.3099281   -1.1765495   18.1385858 
H     0.5907841    5.8324397   19.3576201 
H     1.5287187    6.7241041   20.5777038 
H     0.0786705    5.7955445   21.0876269 
F     9.8679607    1.1524528   15.3047276 
F     8.9236706   -0.0175773   13.7229850 
F     9.6116657   -1.0038371   15.5457207 
P     4.5427002    6.4548907   15.6004717 
C     6.0207780    7.3021905   14.8757940 
H     6.6122419    6.5563504   14.3112569 
H     6.6416581    7.7018292   15.7010210 
H     5.7315085    8.1290502   14.1953041 
C     3.6522265    5.9678002   14.0449573 
H     2.6288518    5.6293589   14.2947112 
H     4.1917540    5.1226217   13.5738508 
H     3.5896863    6.8178968   13.3361865 
C     3.5405532    7.9287071   16.1188318 
H     2.5542504    7.5944904   16.4987792 
H     3.3813143    8.6345228   15.2787226 
H     4.0726888    8.4418770   16.9429696 
P     7.4110551    4.5446559   17.3664120 
C     8.3908009    5.8842927   18.1873449 
H     8.0748243    5.9774866   19.2437836 
H     8.1927174    6.8520415   17.6886418 
H     9.4751013    5.6584095   18.1406412 
C     8.1579341    3.0704703   18.2157134 
H     7.7019374    2.1362747   17.8413442 
H     7.9588272    3.1347173   19.3025526 
H     9.2511779    3.0324580   18.0366082 
C     8.2597039    4.4529831   15.7261948 
H     7.8690476    3.5899480   15.1521989 
H     9.3520174    4.3354069   15.8758774 
H     8.0653195    5.3831352   15.1620296 
P     1.6807077    3.2426885   17.0294406 
C    -0.0453430    3.3427798   17.6705983 
C     2.3074118    1.6663504   17.6597799 
H    -0.5258261    4.2714608   17.3056694 
H    -0.0224636    3.3569047   18.7781894 
H    -0.6382804    2.4679250   17.3358520 
H     2.2214886    1.6184859   18.7608493 
H     3.3735611    1.5138083   17.3551203 
H     1.6715748    0.8731067   17.2175410 
C     1.5180806    3.0467513   15.2302027 
H     1.0809468    3.9630626   14.7897845 
H     0.8723742    2.1778624   14.9983278 
H     2.5475995    2.8921779   14.8376028 
