# Supplementary material for: Understanding the Carbyne Formation from C2H2 Complexes
Source: J Am Chem Soc. 2024 Nov 15;146(47):32392–402. doi: 10.1021/jacs.4c07724 (PMC11613314; doi:10.1021/jacs.4c07724)
Supplement: Supplementary file 3 — ja4c07724_si_003.zip [file ja4c07724_si_003.zip › XYZ files/XYZ all CO mechanism/main_proposal-section2.2.3/1y/1y_v1-cis-NCH3_cosmo.xyz]

78
Energy =
W     4.8928499    4.8129899   17.4175596 
C     2.6057792    4.7423514   17.3244143 
H     2.0778834    5.5293572   16.7453964 
C     3.1229628    5.1584319   18.6500429 
H     2.8813143    6.1992415   18.9225568 
C     5.3874063    6.4608436   18.2887394 
O     5.6593942    7.5293042   18.7594293 
S     5.1043749    3.0545355   19.1374343 
N     3.4619684    2.3783420   21.1130147 
C     3.7212238    3.2362571   20.1072793 
N     2.8411607    4.3027542   19.8217564 
C     1.7494314    4.5335775   20.6274998 
C     0.8772861    5.7168396   20.3534284 
C     1.4932286    3.6599138   21.6802006 
H     0.6253866    3.8157414   22.3310198 
C     2.3856839    2.5726601   21.8607896 
C     2.1331193    1.5154018   22.9226568 
F     1.7849986    0.3342507   22.3537926 
F     1.1271115    1.8757658   23.7541320 
F     3.2305915    1.2898841   23.6753416 
S     5.0655841    3.2189246   15.3518473 
N     5.3141898    1.0024593   16.8552778 
C     5.8574749    1.7302793   15.8502641 
N     7.0016362    1.3814655   15.2076746 
C     7.6560687    0.3175017   15.6842765 
C     8.9650789    0.0109754   14.9728889 
C     7.2213556   -0.4409743   16.7777498 
H     7.7979399   -1.2903589   17.1653118 
C     5.9806145   -0.0577124   17.3361702 
C     5.3509255   -0.7860394   18.4880833 
H     5.1528273   -0.0633275   19.3072292 
H     5.9865812   -1.6103499   18.8602709 
H     4.3668344   -1.1985194   18.1840163 
H     0.5604191    5.7571449   19.2930693 
H     1.4259962    6.6598551   20.5579350 
H    -0.0161009    5.6863237   21.0018609 
F     9.8387306    1.0381764   15.1119919 
F     8.7758612   -0.1796735   13.6480374 
F     9.5619234   -1.0988590   15.4664985 
P     4.5470866    6.4673190   15.6140136 
C     6.0263625    7.3280860   14.9084531 
H     6.6274657    6.5961313   14.3355963 
H     6.6414434    7.7214625   15.7411929 
H     5.7327889    8.1605190   14.2368539 
C     3.6700046    5.9801964   14.0528929 
H     2.6478896    5.6339689   14.2961248 
H     4.2180633    5.1438774   13.5764219 
H     3.6069342    6.8364471   13.3516881 
C     3.5312237    7.9297863   16.1314290 
H     2.5451656    7.5879799   16.5043306 
H     3.3744707    8.6327402   15.2886362 
H     4.0570125    8.4467301   16.9570471 
P     7.4205374    4.5627018   17.3838687 
C     8.4066819    5.9107966   18.1828098 
H     8.1011596    6.0130984   19.2417122 
H     8.2023100    6.8710842   17.6718426 
H     9.4906279    5.6848569   18.1287303 
C     8.1828116    3.0933204   18.2302502 
H     7.7411589    2.1569264   17.8422656 
H     7.9775784    3.1457026   19.3167432 
H     9.2781409    3.0748578   18.0601411 
C     8.2654866    4.4520110   15.7413914 
H     7.9239691    3.5395440   15.2151741 
H     9.3635255    4.4089055   15.8905533 
H     8.0109040    5.3392468   15.1336867 
P     1.6691594    3.2692476   17.0034865 
C    -0.0539773    3.3872163   17.6235258 
C     2.2920167    1.6958806   17.6458936 
H    -0.5145172    4.3281073   17.2651260 
H    -0.0552150    3.3744567   18.7307124 
H    -0.6444220    2.5245551   17.2557556 
H     2.1668751    1.6492117   18.7433271 
H     3.3660060    1.5532380   17.3782227 
H     1.6746321    0.8978966   17.1872973 
C     1.5216617    3.0867682   15.2040802 
H     1.0803220    4.0060984   14.7742269 
H     0.8727516    2.2205790   14.9716075 
H     2.5463282    2.9314136   14.8067219 
