# Supplementary material for: Understanding the Carbyne Formation from C2H2 Complexes
Source: J Am Chem Soc. 2024 Nov 15;146(47):32392–402. doi: 10.1021/jacs.4c07724 (PMC11613314; doi:10.1021/jacs.4c07724)
Supplement: Supplementary file 3 — ja4c07724_si_003.zip [file ja4c07724_si_003.zip › XYZ files/XYZ all CO mechanism/main_proposal-section2.2.3/1y/1y_v1-trans-NCH3.xyz]

78
Energy =
W     5.0089781    4.9696849   17.2501287 
C     3.0166918    3.9455722   17.2354189 
H     3.3402761    2.8935107   17.3868531 
C     3.1429075    4.8342441   18.4018128 
H     2.4978383    5.7222794   18.4513460 
C     5.0889345    6.5189217   18.4480198 
O     5.0761868    7.4850300   19.1390239 
S     5.4983581    3.1383237   18.8416923 
N     4.0248641    2.2647411   20.8850246 
C     4.1487572    3.1497239   19.8783902 
N     3.1819731    4.1759152   19.7092808 
C     2.3063763    4.4579789   20.7258463 
C     1.3969362    5.6436999   20.6021096 
C     2.2798533    3.6260530   21.8412349 
H     1.5939426    3.8285441   22.6714682 
C     3.1197897    2.4809307   21.8243825 
C     3.0084859    1.4010712   22.8883755 
F     2.6394075    0.2202842   22.3372020 
F     2.0758656    1.7258721   23.8192980 
F     4.1768775    1.2038105   23.5287464 
S     5.5594025    3.4923669   15.1573570 
N     4.6063671    1.3026716   16.4456211 
C     5.6665627    1.8462905   15.7894542 
N     6.8455704    1.2105494   15.6112000 
C     6.9932323    0.0268857   16.2118362 
C     8.3455297   -0.6391925   15.9923197 
C     6.0085422   -0.5593026   17.0124293 
H     6.1773941   -1.5053424   17.5419963 
C     4.7858944    0.1405389   17.0955757 
C     3.6673092   -0.3475181   17.9734307 
H     3.7505749    0.1458354   18.9673926 
H     3.7105204   -1.4415102   18.1341865 
H     2.6826990   -0.0737450   17.5497007 
H     0.6836062    5.5298980   19.7597636 
H     1.9772746    6.5711233   20.4178387 
H     0.8158589    5.7686372   21.5332675 
F     9.3510229    0.1489914   16.4320364 
F     8.5603974   -0.8883498   14.6836165 
F     8.4307335   -1.8192761   16.6546326 
P     4.5808614    6.7799196   15.6688909 
C     5.5447101    8.3478047   15.9632043 
H     6.6274756    8.1219964   15.9538791 
H     5.2884222    8.7485641   16.9621206 
H     5.3232831    9.1096080   15.1883502 
C     4.9297631    6.5716001   13.8502583 
H     4.4038809    5.6849166   13.4499398 
H     6.0142549    6.3844425   13.7289209 
H     4.6463195    7.4734237   13.2703074 
C     2.8888811    7.5886925   15.6053117 
H     2.1333170    6.9028600   15.1788494 
H     2.8947926    8.5182953   14.9997881 
H     2.5939042    7.8393027   16.6443020 
P     7.5089332    5.1395033   17.1669778 
C     8.2645331    6.2828074   18.4077925 
H     7.9573686    5.9526366   19.4191555 
H     7.8791432    7.3088686   18.2540275 
H     9.3709188    6.2831564   18.3369322 
C     8.4725217    3.5861925   17.4588029 
H     8.2320644    2.8526461   16.6630455 
H     8.1934277    3.1500866   18.4377303 
H     9.5612843    3.7961280   17.4483749 
C     8.3029502    5.6897842   15.5862510 
H     7.9523329    5.0054910   14.7885787 
H     9.4081039    5.6405626   15.6614921 
H     8.0003030    6.7249426   15.3395873 
P     1.6968710    3.8445655   16.0760879 
C     0.3089227    4.9681358   16.4621829 
C     1.0406441    2.1412140   16.1101482 
H     0.6872800    6.0043112   16.5501609 
H    -0.1426309    4.6647892   17.4264515 
H    -0.4591896    4.9283218   15.6653779 
H     0.6584641    1.9135231   17.1237229 
H     1.9056576    1.4792517   15.8979518 
H     0.2445078    1.9879168   15.3560246 
C     2.1775090    4.1029755   14.3417916 
H     2.3134430    5.1788199   14.1346959 
H     1.4160778    3.6802990   13.6586103 
H     3.1676782    3.6035093   14.2249452 
