# Supplementary material for: Understanding the Carbyne Formation from C2H2 Complexes
Source: J Am Chem Soc. 2024 Nov 15;146(47):32392–402. doi: 10.1021/jacs.4c07724 (PMC11613314; doi:10.1021/jacs.4c07724)
Supplement: Supplementary file 3 — ja4c07724_si_003.zip [file ja4c07724_si_003.zip › XYZ files/XYZ all CO mechanism/main_proposal-section2.2.3/1y/1y_v1-trans-NCH3_cosmo.xyz]

78
Energy =
W     5.0429602    5.0246106   17.2759228 
C     3.0457523    4.0038553   17.2237466 
H     3.3901770    2.9519669   17.3339996 
C     3.1671712    4.8429520   18.4213269 
H     2.5318363    5.7357994   18.4949726 
C     5.1303542    6.6019327   18.4104604 
O     5.1516497    7.5998108   19.0682341 
S     5.5560104    3.2169271   18.8912733 
N     4.0951635    2.2775450   20.9105572 
C     4.1875665    3.1689280   19.9052087 
N     3.1773048    4.1407388   19.7123119 
C     2.2147970    4.3277545   20.6701905 
C     1.2023472    5.4161485   20.4991613 
C     2.1907807    3.4780478   21.7763059 
H     1.4312683    3.6071882   22.5555865 
C     3.1289989    2.4192278   21.8061847 
C     3.0763118    1.3394117   22.8725787 
F     2.8822932    0.1185316   22.3154917 
F     2.0685706    1.5524648   23.7504840 
F     4.2284448    1.2773586   23.5778378 
S     5.6188034    3.4945957   15.2064167 
N     4.6575887    1.3473876   16.5460406 
C     5.7039451    1.8540796   15.8428489 
N     6.8513299    1.1718694   15.6104303 
C     6.9733518   -0.0208405   16.2027365 
C     8.2909127   -0.7289377   15.9278367 
C     6.0000627   -0.5780967   17.0360239 
H     6.1457550   -1.5395834   17.5445233 
C     4.8090489    0.1707188   17.1737346 
C     3.6955604   -0.2884773   18.0713537 
H     3.8279471    0.1745942   19.0743264 
H     3.6932876   -1.3871468   18.2024608 
H     2.7151507    0.0461663   17.6830386 
H     0.5768071    5.2510650   19.5985634 
H     1.6902852    6.4053181   20.3824782 
H     0.5384831    5.4517519   21.3807048 
F     9.3393043    0.0079885   16.3670213 
F     8.4715821   -0.9347414   14.6028953 
F     8.3560929   -1.9339617   16.5411274 
P     4.6099389    6.7977384   15.6346884 
C     5.5768137    8.3690366   15.8838749 
H     6.6599574    8.1450169   15.8925562 
H     5.3088134    8.8031465   16.8655129 
H     5.3586960    9.1019008   15.0809810 
C     4.9644260    6.5215261   13.8283279 
H     4.4219460    5.6301926   13.4611883 
H     6.0475756    6.3224261   13.7126704 
H     4.6874579    7.4074735   13.2217724 
C     2.9208543    7.5899999   15.5398029 
H     2.1792237    6.8953813   15.1053792 
H     2.9393548    8.5099784   14.9206001 
H     2.6032108    7.8522848   16.5688649 
P     7.5424718    5.1928341   17.1917884 
C     8.3121446    6.3389440   18.4206893 
H     8.0150190    6.0159275   19.4375903 
H     7.9279773    7.3642830   18.2587767 
H     9.4177038    6.3352350   18.3379959 
C     8.5143145    3.6401915   17.4881360 
H     8.2499223    2.8903397   16.7158333 
H     8.2599544    3.2246312   18.4826794 
H     9.6025125    3.8497960   17.4459384 
C     8.3359684    5.7362189   15.6081367 
H     7.9859256    5.0519990   14.8105332 
H     9.4410258    5.6881325   15.6859684 
H     8.0325838    6.7702861   15.3587559 
P     1.6702986    3.9147861   16.1142670 
C     0.3530518    5.1119535   16.4927511 
C     0.9308524    2.2541023   16.2525191 
H     0.7745319    6.1303302   16.5794450 
H    -0.1247241    4.8302491   17.4507101 
H    -0.4079418    5.0982614   15.6888237 
H     0.6000958    2.0863664   17.2956025 
H     1.7221578    1.5206185   15.9997215 
H     0.0750219    2.1400116   15.5594849 
C     2.1333443    4.0715992   14.3646118 
H     2.3232360    5.1294955   14.1118130 
H     1.3282487    3.6722897   13.7189037 
H     3.0817553    3.5076744   14.2362409 
