# Supplementary material for: Understanding the Carbyne Formation from C2H2 Complexes
Source: J Am Chem Soc. 2024 Nov 15;146(47):32392–402. doi: 10.1021/jacs.4c07724 (PMC11613314; doi:10.1021/jacs.4c07724)
Supplement: Supplementary file 3 — ja4c07724_si_003.zip [file ja4c07724_si_003.zip › XYZ files/XYZ all CO mechanism/main_proposal-section2.2.3/1y/1y_v2-cis-NCH3.xyz]

78
Energy =
W     4.7475008    4.7145246   17.9095957 
C     2.5253187    4.3238461   17.8355029 
H     1.9324245    4.6659013   16.9777640 
C     2.8236559    5.3494937   18.8620826 
H     2.5189046    6.3599624   18.5313539 
C     5.5488910    6.2107745   18.8470190 
O     6.0065411    7.1757872   19.3876058 
S     4.4823368    2.9283986   19.5782783 
N     2.3632146    1.3220632   19.8884048 
C     2.8962468    2.3608576   19.2451060 
N     2.1910231    2.9860005   18.1833631 
C     1.2746641    2.2226891   17.4809185 
C     0.8428568    2.6936488   16.1307809 
C     0.8004672    1.0617641   18.0769374 
H     0.0495229    0.4481466   17.5651739 
C     1.3050321    0.7117047   19.3561352 
C     0.7344950   -0.4334642   20.1595529 
F     1.6372751   -1.4286886   20.3397947 
F    -0.3468961   -0.9754794   19.5451954 
F     0.3430616   -0.0266254   21.3923456 
S     5.0519071    3.5227402   15.6736641 
N     4.4790588    1.0985296   16.7418697 
C     5.1891632    1.7724284   15.8050369 
N     6.0285957    1.1941134   14.9119978 
C     6.2078599   -0.1217876   15.0256137 
C     7.1968544   -0.7233392   14.0355119 
C     5.5843979   -0.9033230   16.0050971 
H     5.7740580   -1.9802518   16.0961219 
C     4.6846932   -0.2249580   16.8574106 
C     3.9140955   -0.9597542   17.9166423 
H     4.0029281   -0.4451294   18.8930005 
H     4.2473015   -2.0092393   18.0178833 
H     2.8338184   -0.9584605   17.6662231 
H     1.7353841    2.8738794   15.4949382 
H     0.2785685    3.6499633   16.1818988 
H     0.1975723    1.9360138   15.6515522 
F     8.4316096   -0.2016371   14.2143174 
F     6.8293359   -0.4829742   12.7609000 
F     7.2973492   -2.0677839   14.1881736 
P     4.4535619    6.5069065   16.2384350 
C     5.8950224    6.8794691   15.1431508 
H     6.1816593    5.9432984   14.6250071 
H     6.7412103    7.2083260   15.7754009 
H     5.6528398    7.6657241   14.3991989 
C     3.1040245    6.2851352   14.9808601 
H     2.1188063    6.2702501   15.4887748 
H     3.2576997    5.3095921   14.4787849 
H     3.1050100    7.1020649   14.2316201 
C     4.0428793    8.1948734   16.8841824 
H     3.0937572    8.1557049   17.4558444 
H     3.9282828    8.9226700   16.0562298 
H     4.8452835    8.5260620   17.5708031 
P     7.1533339    4.0419247   18.0745271 
C     7.8588018    4.2839981   19.7694174 
H     7.2769875    3.6672856   20.4832044 
H     7.7597080    5.3463840   20.0619411 
H     8.9243831    3.9804807   19.8093737 
C     7.6335835    2.2844531   17.7521975 
H     7.6132164    2.0836733   16.6649111 
H     6.9111904    1.6124486   18.2542855 
H     8.6547145    2.0923972   18.1381472 
C     8.3718842    4.9360275   17.0114357 
H     8.0685249    4.7898472   15.9567895 
H     9.4036954    4.5559137   17.1564282 
H     8.3350248    6.0159717   17.2525858 
P     2.4964161    5.3726788   20.6210227 
C     1.7366436    7.0165878   20.9053886 
C     3.9393934    5.3759651   21.7324091 
H     0.7901398    7.0932562   20.3364683 
H     2.4395117    7.7944358   20.5470803 
H     1.5359269    7.1753637   21.9825752 
H     4.4166079    4.3795044   21.7081166 
H     3.5965826    5.6253390   22.7560479 
H     4.6599899    6.1318588   21.3648662 
C     1.2822970    4.1847000   21.3012425 
H     0.4138389    4.1247537   20.6167267 
H     0.9434890    4.5363951   22.2962810 
H     1.7302302    3.1769945   21.3910250 
