# Supplementary material for: Understanding the Carbyne Formation from C2H2 Complexes
Source: J Am Chem Soc. 2024 Nov 15;146(47):32392–402. doi: 10.1021/jacs.4c07724 (PMC11613314; doi:10.1021/jacs.4c07724)
Supplement: Supplementary file 3 — ja4c07724_si_003.zip [file ja4c07724_si_003.zip › XYZ files/XYZ all CO mechanism/main_proposal-section2.2.3/1y/1y_v2-cis-NCH3_cosmo.xyz]

78
Energy =
W     5.0676340    4.7848706   18.0731008 
C     2.9644840    4.2121600   17.5215751 
H     2.5458745    4.5328190   16.5621239 
C     2.9461193    5.2261108   18.6021340 
H     2.6402340    6.2240993   18.2352985 
C     5.3931433    6.3878128   19.1119640 
O     5.5523187    7.4063707   19.7204564 
S     4.6761954    2.8593276   19.5270058 
N     2.8190509    0.9713042   19.2663203 
C     3.2570987    2.1638139   18.8527941 
N     2.6311080    2.8373041   17.7678949 
C     1.7375628    2.1424354   16.9688276 
C     1.2213265    2.7911675   15.7279000 
C     1.3586980    0.8620287   17.3498315 
H     0.6590090    0.2918522   16.7285111 
C     1.8915125    0.3353016   18.5527774 
C     1.4789450   -1.0200714   19.0778865 
F     2.5028045   -1.9182718   19.0296557 
F     0.4579749   -1.5441785   18.3591979 
F     1.0820477   -0.9582979   20.3719919 
S     5.9435626    3.4699855   15.9960919 
N     5.7784663    1.0690632   17.2070939 
C     5.3363922    1.8211848   16.1713547 
N     4.4499451    1.3846325   15.2397153 
C     3.9587846    0.1529804   15.4191253 
C     3.0370921   -0.3649154   14.3258803 
C     4.2897562   -0.6698347   16.5038214 
H     3.8378033   -1.6588239   16.6478972 
C     5.2437074   -0.1475612   17.4024239 
C     5.6616894   -0.8882967   18.6371154 
H     5.0628468   -0.4925859   19.4859688 
H     6.7276543   -0.6951407   18.8628059 
H     5.4745437   -1.9752889   18.5591013 
H     2.0628365    3.0138845   15.0390564 
H     0.7008349    3.7457924   15.9505010 
H     0.5207537    2.1117705   15.2130872 
F     3.7499494   -0.9218243   13.3135049 
F     2.2739986    0.6090011   13.7842515 
F     2.1987162   -1.3234312   14.7967453 
P     4.9592390    6.4600645   16.2632004 
C     6.5383231    6.8982145   15.4049866 
H     6.9941649    5.9728769   15.0021625 
H     7.2305063    7.3420664   16.1458068 
H     6.3619885    7.6173735   14.5789432 
C     3.8718227    6.0515917   14.8151447 
H     2.8089875    6.0705157   15.1284391 
H     4.1326025    5.0306295   14.4734709 
H     4.0099961    6.7823663   13.9935963 
C     4.3194378    8.1411566   16.7036369 
H     3.3002859    8.0487100   17.1301963 
H     4.2756095    8.7963250   15.8107826 
H     4.9742152    8.5946676   17.4717802 
P     7.4769029    4.4410993   18.7025060 
C     8.0604211    5.2981008   20.2363997 
H     7.3977727    5.0114456   21.0766146 
H     7.9986910    6.3949279   20.1057788 
H     9.1041356    5.0092378   20.4734015 
C     7.9747023    2.6999635   19.0686914 
H     7.5332324    2.0413033   18.2928754 
H     7.5338251    2.4044485   20.0415365 
H     9.0780983    2.6028887   19.1200273 
C     8.7812588    4.9547853   17.4941048 
H     8.5777340    4.4472895   16.5313168 
H     9.7916682    4.6798056   17.8593396 
H     8.7262421    6.0498704   17.3445050 
P     2.1996178    5.1294921   20.2305617 
C     1.1844528    6.6366055   20.3774681 
C     3.3627163    5.2073880   21.6240466 
H     0.3985238    6.6287453   19.5978720 
H     1.8361587    7.5204473   20.2324403 
H     0.7175950    6.6848812   21.3800030 
H     3.9794212    4.2902415   21.6327817 
H     2.7847789    5.3005113   22.5641218 
H     4.0179895    6.0876398   21.4814928 
C     1.0576907    3.7397868   20.5386590 
H     0.3970038    3.6035286   19.6609194 
H     0.4426773    3.9805011   21.4280850 
H     1.6242957    2.8090229   20.7231516 
