# Supplementary material for: Understanding the Carbyne Formation from C2H2 Complexes
Source: J Am Chem Soc. 2024 Nov 15;146(47):32392–402. doi: 10.1021/jacs.4c07724 (PMC11613314; doi:10.1021/jacs.4c07724)
Supplement: Supplementary file 3 — ja4c07724_si_003.zip [file ja4c07724_si_003.zip › XYZ files/XYZ all CO mechanism/main_proposal-section2.2.3/1y/1y_v2-trans-NCH3.xyz]

78
Energy =
W     5.1115482    4.5109794   17.3346789 
C     1.9605896    3.8089621   17.6720405 
H     1.3226992    3.8321931   16.7812303 
C     2.8937932    4.9107551   17.9865950 
H     3.2284871    4.8119984   19.0441899 
C     5.4844776    6.2815418   17.8727248 
O     5.7701666    7.4060321   18.2137846 
S     4.5727584    2.8610274   19.1949214 
N     2.6378118    1.5932558   20.4465946 
C     2.8772106    2.4176056   19.4468853 
N     1.8428865    2.7232575   18.4812525 
C     0.7875721    1.7965916   18.3802224 
C    -0.1586072    1.9603302   17.2424497 
C     0.5984980    0.8904758   19.4173756 
H    -0.2616704    0.2094475   19.3823785 
C     1.5068090    0.8685428   20.4893326 
C     1.3122986   -0.0098256   21.6961616 
F     2.3435053   -0.8653717   21.8889397 
F     0.1809621   -0.7582408   21.5776102 
F     1.1914572    0.7164974   22.8381923 
S     7.1208727    3.9217561   15.7848560 
N     5.1649809    2.2021716   15.9267017 
C     6.3584726    2.4387376   15.3042511 
N     6.9276555    1.6461473   14.3783958 
C     6.2818426    0.5140336   14.0960243 
C     6.9326518   -0.3585560   13.0299743 
C     5.0802753    0.1380738   14.7156879 
H     4.5813948   -0.8098290   14.4791475 
C     4.5346668    1.0419227   15.6491777 
C     3.2552509    0.7562247   16.3666911 
H     3.4534618    0.6572411   17.4531349 
H     2.7670931   -0.1639778   15.9980973 
H     2.5746956    1.6212165   16.2511701 
H     0.3489150    1.8888419   16.2546665 
H    -0.6475191    2.9646344   17.2669629 
H    -0.9475358    1.1880698   17.2847213 
F     8.1793248   -0.7241735   13.3886955 
F     7.0174165    0.2995257   11.8533889 
F     6.2165694   -1.4904848   12.8150881 
P     4.7642937    5.5910236   15.0878646 
C     5.9823495    6.9157972   14.6849396 
H     6.9825795    6.4512233   14.5983115 
H     6.0009885    7.6437446   15.5192390 
H     5.7211549    7.4231023   13.7342914 
C     4.7253083    4.5867989   13.5257166 
H     3.9445162    3.8065655   13.6130332 
H     5.7016671    4.0958818   13.3625462 
H     4.4980277    5.2407751   12.6600806 
C     3.1734484    6.5139085   14.8534797 
H     2.3280420    5.8074685   14.9552861 
H     3.1329479    6.9839052   13.8503167 
H     3.0918583    7.3037535   15.6217673 
P     7.1531934    4.3341075   18.7480781 
C     6.8736629    4.9014817   20.4840471 
H     6.0918270    4.2696344   20.9459260 
H     6.5229271    5.9509518   20.4453090 
H     7.8113970    4.8426388   21.0719839 
C     7.9777533    2.6969590   18.9653924 
H     8.2763558    2.3252389   17.9664000 
H     7.2491018    1.9928469   19.4117842 
H     8.8706640    2.7818165   19.6167775 
C     8.5464309    5.4403622   18.2546120 
H     8.9435337    5.1317035   17.2696498 
H     9.3548845    5.3837835   19.0106173 
H     8.1638744    6.4770088   18.1926837 
P     1.8879708    6.3793393   18.2704568 
C     0.5223294    6.6871006   17.0912094 
C     2.7932212    7.9451845   18.4476073 
H    -0.0984401    5.7732364   17.0209532 
H     0.9043385    6.9507616   16.0899848 
H    -0.0989347    7.5184450   17.4775237 
H     3.6024388    7.8241991   19.1914986 
H     2.0885146    8.7399208   18.7608182 
H     3.2840041    8.2216949   17.4971469 
C     1.0162412    6.1344329   19.8628346 
H     0.4963491    5.1568404   19.8286238 
H     0.2828398    6.9417792   20.0554748 
H     1.7627111    6.1094225   20.6804727 
