# Supplementary material for: Understanding the Carbyne Formation from C2H2 Complexes
Source: J Am Chem Soc. 2024 Nov 15;146(47):32392–402. doi: 10.1021/jacs.4c07724 (PMC11613314; doi:10.1021/jacs.4c07724)
Supplement: Supplementary file 3 — ja4c07724_si_003.zip [file ja4c07724_si_003.zip › XYZ files/XYZ all CO mechanism/main_proposal-section2.2.3/1y/1y_v2-trans-NCH3_cosmo.xyz]

78
Energy =
W     5.1185463    4.5024878   17.3508461 
C     1.9894230    3.8277841   17.7139458 
H     1.3121353    3.8970757   16.8549240 
C     2.9151377    4.9234607   18.0537620 
H     3.2273055    4.8179706   19.1149283 
C     5.5021100    6.2696413   17.8803049 
O     5.8108656    7.3914355   18.2194707 
S     4.6004566    2.8116776   19.1666206 
N     2.6600611    1.5460997   20.4279347 
C     2.8998158    2.3911146   19.4447441 
N     1.8667775    2.7257894   18.4877051 
C     0.8028691    1.8033353   18.3609056 
C    -0.1392049    1.9933172   17.2232422 
C     0.6061800    0.8858287   19.3831931 
H    -0.2627076    0.2164911   19.3320510 
C     1.5149000    0.8321854   20.4574822 
C     1.3257367   -0.0708040   21.6352421 
F     2.3592298   -0.9438946   21.8061662 
F     0.1928118   -0.8136975   21.5230718 
F     1.2314643    0.6174021   22.8119450 
S     7.1378151    3.9098725   15.8147688 
N     5.1632231    2.2122043   15.9175051 
C     6.3736150    2.4334178   15.3238551 
N     6.9565400    1.6282890   14.4140939 
C     6.2891584    0.5136024   14.1032096 
C     6.9631267   -0.3710608   13.0656529 
C     5.0556092    0.1681889   14.6709399 
H     4.5327286   -0.7590428   14.4058586 
C     4.5077987    1.0759692   15.6018234 
C     3.1973562    0.8161892   16.2679674 
H     3.3530910    0.6917198   17.3584467 
H     2.6969149   -0.0818465   15.8640280 
H     2.5470096    1.7029660   16.1427517 
H     0.3721393    1.9551190   16.2364871 
H    -0.6385400    2.9898470   17.2753060 
H    -0.9211908    1.2130578   17.2411181 
F     8.1920378   -0.7598091   13.4752155 
F     7.1190612    0.2863392   11.8925194 
F     6.2428829   -1.4890292   12.8138385 
P     4.7221305    5.5567108   15.0874536 
C     5.9184615    6.8929152   14.6646536 
H     6.9285647    6.4484857   14.5857953 
H     5.9194617    7.6381842   15.4834016 
H     5.6438041    7.3768239   13.7059800 
C     4.7020412    4.5255869   13.5455077 
H     3.9354597    3.7330846   13.6459145 
H     5.6883413    4.0556888   13.3816307 
H     4.4561433    5.1669777   12.6758582 
C     3.1136822    6.4333950   14.8573841 
H     2.2845526    5.7110767   14.9778067 
H     3.0583785    6.8797152   13.8445972 
H     3.0196848    7.2394546   15.6061431 
P     7.1521456    4.3424608   18.7788698 
C     6.8584202    4.9177340   20.5093061 
H     6.0756766    4.2845720   20.9673883 
H     6.5008837    5.9645766   20.4639125 
H     7.7926201    4.8658715   21.1034149 
C     7.9912288    2.7139990   19.0154084 
H     8.3006041    2.3373354   18.0214216 
H     7.2699312    2.0040953   19.4641563 
H     8.8787251    2.8175950   19.6714075 
C     8.5506695    5.4446119   18.2912871 
H     8.9582820    5.1295859   17.3126069 
H     9.3501949    5.3903362   19.0567596 
H     8.1709154    6.4812437   18.2188385 
P     1.9076653    6.4173140   18.2881455 
C     0.5156530    6.6501894   17.1333365 
C     2.8171420    7.9831588   18.3697455 
H    -0.1188129    5.7435737   17.1377066 
H     0.8600846    6.8576994   16.1061779 
H    -0.0814938    7.5083330   17.4983075 
H     3.6222906    7.9036212   19.1223186 
H     2.1051190    8.7848429   18.6456691 
H     3.2890388    8.2145025   17.3981469 
C     1.0950465    6.2335191   19.9125176 
H     0.5500989    5.2693942   19.9295055 
H     0.3854612    7.0646037   20.0909198 
H     1.8675233    6.2289067   20.7058597 
