# Supplementary material for: Understanding the Carbyne Formation from C2H2 Complexes
Source: J Am Chem Soc. 2024 Nov 15;146(47):32392–402. doi: 10.1021/jacs.4c07724 (PMC11613314; doi:10.1021/jacs.4c07724)
Supplement: Supplementary file 3 — ja4c07724_si_003.zip [file ja4c07724_si_003.zip › XYZ files/XYZ all CO mechanism/main_proposal-section2.2.3/1z/1z_v2-trans-NCF3.xyz]

78
Energy =
W     4.2512448    5.2344324   17.5322800 
C     2.4331232    4.0567875   17.0682900 
H     2.0086718    3.9619414   16.0553937 
C     2.0640820    5.1826197   17.9502990 
H     1.8285851    4.9319613   19.0048809 
C     4.0405759    7.1381868   17.3673700 
O     3.9249325    8.3285471   17.2053982 
S     2.4259022    2.4138517   17.8157384 
N     3.7274095    1.5979766   19.9210776 
C     3.4801937    2.6838587   19.1889244 
N     3.9149581    3.9638479   19.4707640 
C     4.3724719    4.1143927   20.7381719 
C     4.2119653    5.4739885   21.3984702 
C     4.7370071    3.0266667   21.5364648 
H     5.1665707    3.1813566   22.5345170 
C     4.4734301    1.7328254   21.0279033 
C     4.9649739    0.4759238   21.6772045 
H     4.1363765   -0.2519191   21.7823414 
H     5.4334616    0.6631698   22.6610834 
H     5.7084140    0.0002328   21.0034578 
S     5.9400691    3.2427285   17.3928719 
N     4.6106500    1.8581822   15.4651722 
C     5.3144325    1.7990806   16.6244274 
N     5.5881357    0.6504503   17.2927062 
C     5.0077524   -0.4569192   16.8407416 
C     5.3249009   -1.7198653   17.6317561 
C     4.1766944   -0.4905705   15.7107867 
H     3.6918689   -1.4151479   15.3732195 
C     4.0405427    0.7282450   15.0163895 
C     3.2312947    0.8263677   13.7506103 
H     2.9772694   -0.1690390   13.3402439 
H     3.7833929    1.4087236   12.9871532 
H     2.2840179    1.3705281   13.9496264 
F     2.9406411    5.5646409   21.8890126 
F     4.3776483    6.5349468   20.5886859 
F     5.0554543    5.6217497   22.4502933 
F     6.6336328   -2.0414726   17.5328087 
F     4.6092421   -2.7809777   17.1813769 
F     5.0411080   -1.5691276   18.9449549 
P     4.6349734    5.4604694   15.1346893 
C     4.8323579    7.1628783   14.4128361 
H     5.6857620    7.6682328   14.9052637 
H     3.9348784    7.7791826   14.6058666 
H     5.0152644    7.1086189   13.3210440 
C     6.1009218    4.6320066   14.3533303 
H     5.9629072    3.5414819   14.4779990 
H     7.0363282    4.9377537   14.8514452 
H     6.1476482    4.8930863   13.2761612 
C     3.3507806    4.7629051   13.9819045 
H     3.3064585    3.6755920   14.1805612 
H     3.6413940    4.9364512   12.9264402 
H     2.3559676    5.2145679   14.1548124 
P     6.4980162    6.1158390   18.3669974 
C     6.6141133    7.8793500   18.9173157 
H     5.9476972    8.0474883   19.7817194 
H     6.2873518    8.5440562   18.0961306 
H     7.6585919    8.1177523   19.2021832 
C     7.3671846    5.2482341   19.7652503 
H     7.3663374    4.1604279   19.5564086 
H     6.8460320    5.4282621   20.7227259 
H     8.4107354    5.6117393   19.8579839 
C     7.8697424    6.1021290   17.1187666 
H     8.0261885    5.0602080   16.7792163 
H     8.8080400    6.4994672   17.5565874 
H     7.5759722    6.7261940   16.2530760 
P     0.9319747    6.4711253   17.5535049 
C    -0.8043859    5.8856209   17.6492821 
C     1.1123983    7.2096411   15.9050853 
H    -0.9870966    5.4703437   18.6594788 
H    -0.9480356    5.0759458   16.9072601 
H    -1.5236942    6.7044419   17.4501314 
H     2.0703281    7.7611357   15.8708196 
H     0.2673468    7.9018349   15.7240811 
H     1.1067001    6.4124890   15.1389045 
C     1.1036722    7.8021105   18.7818602 
H     0.2363432    8.4887148   18.7369113 
H     2.0420480    8.3491994   18.5648164 
H     1.1747379    7.3466105   19.7888714 
