# Supplementary material for: Understanding the Carbyne Formation from C2H2 Complexes
Source: J Am Chem Soc. 2024 Nov 15;146(47):32392–402. doi: 10.1021/jacs.4c07724 (PMC11613314; doi:10.1021/jacs.4c07724)
Supplement: Supplementary file 3 — ja4c07724_si_003.zip [file ja4c07724_si_003.zip › XYZ files/XYZ all CO mechanism/main_proposal-section2.2.3/1z/1z_v2-trans-NCF3_cosmo.xyz]

78
Energy =
W     4.3104642    5.0897665   17.7055505 
C     2.5040170    3.8737623   17.3318891 
H     2.1855751    3.6357893   16.3048538 
C     2.0823013    5.0852516   18.0374863 
H     1.8443485    4.9601821   19.1124773 
C     4.0822218    7.0127451   17.7452542 
O     3.9558473    8.2046906   17.6892654 
S     2.5611754    2.3476735   18.2942250 
N     3.6839700    1.9607820   20.6234683 
C     3.5545991    2.8654723   19.6554023 
N     4.0286798    4.1770621   19.6985539 
C     4.2114495    4.6067645   20.9922790 
C     4.1055711    6.0895108   21.3050673 
C     4.3750767    3.7173934   22.0575005 
H     4.5759697    4.0902688   23.0692564 
C     4.2174642    2.3384461   21.8020546 
C     4.5531429    1.2777655   22.8064756 
H     4.5517217    1.6760052   23.8391131 
H     5.5686739    0.8704269   22.6070754 
H     3.8427965    0.4319634   22.7282673 
S     5.7833222    2.9546975   17.4565087 
N     4.1771998    1.8567304   15.5587355 
C     5.2150519    1.6741839   16.4149455 
N     5.8843791    0.4965716   16.5562987 
C     5.4346163   -0.5371545   15.8470854 
C     6.2167139   -1.8290805   16.0355748 
C     4.3319329   -0.4714153   14.9844050 
H     3.9720484   -1.3443432   14.4256336 
C     3.7295415    0.7987123   14.8624838 
C     2.5657140    1.0264262   13.9367868 
H     2.1886452    0.0802823   13.5062212 
H     2.8646930    1.6960570   13.1038681 
H     1.7421321    1.5338434   14.4780106 
F     2.9704487    6.6212079   20.7846664 
F     5.1381044    6.8441860   20.8571782 
F     4.0497871    6.2906187   22.6458169 
F     7.5127855   -1.6746187   15.6758081 
F     5.7073139   -2.8411892   15.2927945 
F     6.2043850   -2.2291443   17.3282400 
P     4.6373156    5.4009495   15.2800551 
C     4.9574345    7.1271521   14.6754147 
H     5.9078873    7.4811649   15.1222865 
H     4.1581349    7.8125637   15.0155901 
H     5.0343913    7.1648578   13.5700073 
C     6.0195704    4.5172461   14.4072921 
H     5.8241093    3.4312951   14.4686329 
H     6.9909683    4.7322696   14.8819449 
H     6.0459973    4.8303324   13.3438053 
C     3.2896973    4.8445689   14.1260830 
H     3.1804291    3.7559791   14.2884639 
H     3.5720231    5.0417791   13.0725667 
H     2.3297537    5.3434599   14.3395693 
P     6.6798639    5.8030122   18.3292800 
C     7.0035086    7.6030971   18.6163944 
H     6.3286320    8.0115184   19.3864140 
H     6.8172792    8.1433114   17.6682547 
H     8.0587757    7.7518077   18.9211515 
C     7.4403721    4.9902625   19.8163132 
H     7.4122458    3.8949892   19.6506200 
H     6.8597998    5.2254455   20.7251443 
H     8.4896129    5.3203064   19.9556625 
C     8.0470885    5.4960167   17.1118516 
H     8.0465522    4.4280096   16.8230144 
H     9.0230821    5.7654093   17.5638640 
H     7.8825590    6.1207237   16.2132550 
P     0.8650631    6.2695165   17.5100519 
C    -0.7800360    5.4912401   17.4091562 
C     1.1341651    7.1050959   15.9243853 
H    -1.0222072    5.0379167   18.3897565 
H    -0.7515408    4.6944715   16.6404472 
H    -1.5509156    6.2401680   17.1418611 
H     2.1576207    7.5207729   15.9021190 
H     0.3940166    7.9241018   15.8398375 
H     0.9835581    6.4003257   15.0874488 
C     0.7722469    7.5767844   18.7659123 
H    -0.0653198    8.2588494   18.5241148 
H     1.7296808    8.1312879   18.7658420 
H     0.6097803    7.1204044   19.7601352 
