# Supplementary material for: Understanding the Carbyne Formation from C2H2 Complexes
Source: J Am Chem Soc. 2024 Nov 15;146(47):32392–402. doi: 10.1021/jacs.4c07724 (PMC11613314; doi:10.1021/jacs.4c07724)
Supplement: Supplementary file 3 — ja4c07724_si_003.zip [file ja4c07724_si_003.zip › XYZ files/XYZ all CO mechanism/main_proposal-section2.2.3/1z/1z_v2-trans-NCH3.xyz]

78
Energy =
W     4.2916660    5.0629380   17.6837439 
C     2.4930394    3.8500761   17.3052707 
H     2.1382722    3.6214373   16.2883382 
C     2.0776782    5.0465661   18.0531081 
H     1.8104719    4.8802968   19.1200161 
C     4.1020284    6.9903969   17.6306562 
O     3.9946888    8.1841112   17.5193125 
S     2.5397808    2.3136248   18.2556090 
N     3.4145411    2.0100152   20.6960752 
C     3.4245666    2.8585876   19.6678176 
N     3.9805126    4.1344448   19.6860881 
C     4.1987013    4.6456828   20.9393834 
C     4.4212897    6.1195586   21.0921508 
C     4.1849901    3.8089896   22.0663772 
H     4.4071663    4.2076249   23.0640906 
C     3.8688840    2.4564771   21.8680883 
C     3.9603246    1.4324056   22.9856604 
F     2.7757422    0.8198948   23.1959750 
F     4.3313705    2.0191874   24.1528816 
F     4.8702421    0.4777346   22.7005603 
S     5.7886627    2.9633518   17.4462938 
N     4.1763299    1.8128918   15.5763204 
C     5.2697418    1.6854383   16.3724473 
N     6.0375390    0.5670666   16.4377609 
C     5.6431225   -0.4768397   15.7167947 
C     6.5436500   -1.7043248   15.8039810 
C     4.4913199   -0.4750927   14.9135109 
H     4.1779401   -1.3593555   14.3448367 
C     3.7819075    0.7397845   14.8689137 
C     2.5505979    0.8993924   14.0157500 
H     2.2235341   -0.0618351   13.5770414 
H     2.7434278    1.6135180   13.1883228 
H     1.7225665    1.3212856   14.6199920 
H     3.9882612    6.4716799   22.0492810 
H     3.9799196    6.6514745   20.2249502 
H     5.4983387    6.3778306   21.1110995 
F     7.7815227   -1.4316790   15.3368857 
F     6.0484267   -2.7325456   15.0670773 
F     6.6679314   -2.1366251   17.0738379 
P     4.6109574    5.3438355   15.2565385 
C     4.8763902    7.0607067   14.5942894 
H     5.8002932    7.4721216   15.0463966 
H     4.0487044    7.7332472   14.8867437 
H     4.9783624    7.0566312   13.4904561 
C     6.0273567    4.4961942   14.4013575 
H     5.8964950    3.4035791   14.4943172 
H     6.9882727    4.7746704   14.8649101 
H     6.0379919    4.7783215   13.3289946 
C     3.2819539    4.7178539   14.1128486 
H     3.2048047    3.6322148   14.3129777 
H     3.5573373    4.8905426   13.0532535 
H     2.3051445    5.1941383   14.3094388 
P     6.6328806    5.7719124   18.3794335 
C     6.8822211    7.5350934   18.8963150 
H     6.1703063    7.8268724   19.6889129 
H     6.6883351    8.1858234   18.0225879 
H     7.9208067    7.6913383   19.2506402 
C     7.4565520    4.8109560   19.7415565 
H     7.5295206    3.7585208   19.4021778 
H     6.8579038    4.8239785   20.6702891 
H     8.4703858    5.2079650   19.9507645 
C     7.9875716    5.6618942   17.1181157 
H     8.0408580    4.6176025   16.7554348 
H     8.9605142    5.9548810   17.5621194 
H     7.7554871    6.3363349   16.2717792 
P     0.9326109    6.2956249   17.5661318 
C    -0.7857689    5.6578614   17.5391944 
C     1.1848894    7.1014390   15.9608949 
H    -1.0205106    5.2170336   18.5275217 
H    -0.8543911    4.8578605   16.7761954 
H    -1.5155917    6.4580556   17.3057899 
H     2.1878335    7.5661197   15.9542591 
H     0.4064933    7.8782285   15.8307931 
H     1.1030677    6.3620600   15.1444217 
C     0.9833811    7.6208905   18.8133045 
H     0.1409003    8.3234659   18.6634322 
H     1.9486479    8.1541985   18.7069507 
H     0.9173741    7.1712352   19.8227615 
