# Supplementary material for: Understanding the Carbyne Formation from C2H2 Complexes
Source: J Am Chem Soc. 2024 Nov 15;146(47):32392–402. doi: 10.1021/jacs.4c07724 (PMC11613314; doi:10.1021/jacs.4c07724)
Supplement: Supplementary file 3 — ja4c07724_si_003.zip [file ja4c07724_si_003.zip › XYZ files/XYZ all CO mechanism/main_proposal-section2.2.3/1z/1z_v2-trans-NCH3_cosmo.xyz]

78
Energy =
W     4.3150231    5.0562193   17.6965763 
C     2.5096315    3.8450775   17.3166006 
H     2.1775723    3.6090105   16.2940106 
C     2.0917624    5.0466349   18.0432868 
H     1.8371136    4.8961134   19.1138366 
C     4.1101433    6.9800035   17.6784940 
O     4.0084750    8.1757058   17.5910335 
S     2.5662311    2.3144295   18.2758219 
N     3.4643366    2.0267743   20.7156258 
C     3.4608023    2.8701392   19.6831596 
N     4.0081928    4.1507857   19.6877786 
C     4.2038706    4.6799234   20.9418473 
C     4.3934298    6.1568536   21.0850543 
C     4.2085349    3.8496652   22.0742236 
H     4.4228064    4.2649335   23.0670165 
C     3.9191068    2.4910090   21.8866766 
C     4.0337435    1.4742894   23.0008344 
F     2.8676100    0.8154181   23.2042324 
F     4.3829858    2.0564829   24.1733225 
F     4.9720818    0.5359083   22.7185320 
S     5.8010554    2.9348935   17.4425525 
N     4.1774110    1.8221113   15.5671708 
C     5.2587462    1.6653901   16.3730752 
N     5.9940451    0.5212727   16.4435700 
C     5.5769579   -0.5057528   15.7048921 
C     6.4386929   -1.7562617   15.8056575 
C     4.4414030   -0.4667209   14.8844235 
H     4.1109317   -1.3344432   14.3000036 
C     3.7619916    0.7692252   14.8432358 
C     2.5496438    0.9664231   13.9745838 
H     2.1856862    0.0122383   13.5504491 
H     2.7878807    1.6522706   13.1349425 
H     1.7357879    1.4414990   14.5578028 
H     4.0195153    6.4955965   22.0705639 
H     3.8788997    6.6786085   20.2537154 
H     5.4612909    6.4454683   21.0269129 
F     7.7040803   -1.5126016   15.3892884 
F     5.9505237   -2.7684642   15.0493108 
F     6.5148522   -2.2019713   17.0806531 
P     4.6352601    5.3637711   15.2637511 
C     4.9294080    7.0869515   14.6372713 
H     5.8601394    7.4736064   15.0978651 
H     4.1067249    7.7604637   14.9430474 
H     5.0300899    7.1022293   13.5334015 
C     6.0420866    4.5022840   14.4079665 
H     5.8790493    3.4117639   14.4765927 
H     7.0039849    4.7492478   14.8877230 
H     6.0686830    4.8061911   13.3418982 
C     3.2971715    4.7809889   14.1131584 
H     3.1897780    3.6949041   14.2925254 
H     3.5825961    4.9628675   13.0577477 
H     2.3350936    5.2816837   14.3157383 
P     6.6585050    5.7686943   18.3859873 
C     6.9131742    7.5363064   18.8785579 
H     6.1953740    7.8450147   19.6596321 
H     6.7410136    8.1728896   17.9898904 
H     7.9491578    7.6847739   19.2429800 
C     7.4661221    4.8296950   19.7726695 
H     7.5371096    3.7696583   19.4584008 
H     6.8603280    4.8721412   20.6962117 
H     8.4803915    5.2265028   19.9797146 
C     8.0203265    5.6365458   17.1346510 
H     8.0741381    4.5904641   16.7777397 
H     8.9899775    5.9304750   17.5850323 
H     7.7974282    6.3050879   16.2811269 
P     0.8954109    6.2591679   17.5421159 
C    -0.7793473    5.5396879   17.5179576 
C     1.1350575    7.0527118   15.9319242 
H    -0.9996061    5.1085165   18.5135969 
H    -0.8101792    4.7323370   16.7603949 
H    -1.5329366    6.3125036   17.2700644 
H     2.1617603    7.4563123   15.8746975 
H     0.4007303    7.8762484   15.8414391 
H     0.9594247    6.3255289   15.1189243 
C     0.9018057    7.5795687   18.7891619 
H     0.0541994    8.2680819   18.6080552 
H     1.8596809    8.1288770   18.7150443 
H     0.8050789    7.1278674   19.7951750 
