# Supplementary material for: Understanding the Carbyne Formation from C2H2 Complexes
Source: J Am Chem Soc. 2024 Nov 15;146(47):32392–402. doi: 10.1021/jacs.4c07724 (PMC11613314; doi:10.1021/jacs.4c07724)
Supplement: Supplementary file 3 — ja4c07724_si_003.zip [file ja4c07724_si_003.zip › XYZ files/XYZ all CO mechanism/main_proposal-section2.2.3/2-cation/2_cat.xyz]

62
Energy =
W     8.9352128   11.4492153    7.1802418 
C    10.7359082   11.5667052    7.4734703 
C    12.2067395   11.5916282    7.6245539 
H    12.5541667   11.2259801    8.6208253 
H    12.6475392   12.6080080    7.4843023 
P    13.0341141   10.5181421    6.3869910 
C    14.8329970   10.5952936    6.6306103 
H    15.1830710   11.6387493    6.5060277 
H    15.3432162    9.9502191    5.8883963 
H    15.0876738   10.2463433    7.6505444 
C    12.4865996    8.8056957    6.5802565 
H    11.3975734    8.7561615    6.3904898 
H    12.7094257    8.4574803    7.6071160 
H    13.0183993    8.1663299    5.8487327 
C    12.6421465   11.0776785    4.7128378 
H    12.9606671   12.1304808    4.5882832 
H    11.5506288   10.9898040    4.5538747 
H    13.1744857   10.4405438    3.9797577 
C     9.2936754   10.2031430    5.6888081 
O     9.5372184    9.4602822    4.8019877 
S     6.2697835   11.4434811    6.9493068 
N     7.8269831   12.7054566    8.6213585 
C     6.4952702   12.5284184    8.2935612 
N     5.4885339   13.1224183    8.9353493 
C     5.8086872   13.9319772    9.9513167 
C     4.6273243   14.5911239   10.6593712 
C     7.1301690   14.1750698   10.3584183 
H     7.3559169   14.8456454   11.1965206 
C     8.1547001   13.5245178    9.6492005 
C     9.6059172   13.6878241    9.9699269 
H    10.0549524   12.6991217   10.2000241 
H     9.7634032   14.3735752   10.8215485 
H    10.1484300   14.0691087    9.0797570 
P     8.3926389    9.5272485    8.7065951 
C     7.3258708    9.8893752   10.1668364 
H     6.3456372   10.2677003    9.8178190 
H     7.8010660   10.6631094   10.8006748 
H     7.1638565    8.9726759   10.7675347 
C     7.5161880    8.1258572    7.8988366 
H     6.5595028    8.5055191    7.4907198 
H     7.3151243    7.3067897    8.6177719 
H     8.1290502    7.7450226    7.0589447 
C     9.8532229    8.7103758    9.4861368 
H    10.4270181    9.4627494   10.0612127 
H    10.5016480    8.3001660    8.6895563 
H     9.5434335    7.8874144   10.1610340 
P     8.6566614   13.3576218    5.5687901 
C     7.6642429   14.8028408    6.1414254 
H     8.1157763   15.2338734    7.0560542 
H     6.6350285   14.4688166    6.3758612 
H     7.6188320   15.5807090    5.3538501 
C    10.2288582   14.1576210    5.0241952 
H    10.8540381   13.4045788    4.5090391 
H    10.7757392   14.5276955    5.9130163 
H    10.0344022   15.0017280    4.3325450 
C     7.8466396   12.9108775    3.9785285 
H     8.4310085   12.1129293    3.4806884 
H     7.7628491   13.7886060    3.3071556 
H     6.8365436   12.5171801    4.2035395 
F     3.9198848   15.3459483    9.7991877 
F     5.0533842   15.3884834   11.6668978 
F     3.8076050   13.6603753   11.1808260 
