# Supplementary material for: Understanding the Carbyne Formation from C2H2 Complexes
Source: J Am Chem Soc. 2024 Nov 15;146(47):32392–402. doi: 10.1021/jacs.4c07724 (PMC11613314; doi:10.1021/jacs.4c07724)
Supplement: Supplementary file 3 — ja4c07724_si_003.zip [file ja4c07724_si_003.zip › XYZ files/XYZ all CO mechanism/main_proposal-section2.2.3/2-cation/2_cat_cosmo.xyz]

62
Energy =
W     8.8504024   11.4084414    7.1215793 
C    10.6413748   11.5361695    7.4271341 
C    12.1003574   11.6060151    7.6325341 
H    12.4103568   11.2555025    8.6444297 
H    12.5043055   12.6375223    7.5071823 
P    13.0244361   10.5620003    6.4402327 
C    14.7922588   10.7202458    6.7797968 
H    15.0933620   11.7795224    6.6662682 
H    15.3586763   10.0936310    6.0638262 
H    14.9980753   10.3822008    7.8137204 
C    12.5247929    8.8367159    6.6197726 
H    11.4450601    8.7469177    6.3972691 
H    12.7329366    8.4986628    7.6525985 
H    13.1035489    8.2211909    5.9042629 
C    12.6804733   11.1052687    4.7534710 
H    12.9844864   12.1629347    4.6381853 
H    11.5992658   10.9926107    4.5493859 
H    13.2584366   10.4746305    4.0506273 
C     9.2190789   10.1622536    5.6321696 
O     9.4424669    9.4167230    4.7409221 
S     6.1569694   11.4628573    6.9606026 
N     7.7962808   12.6795290    8.5848526 
C     6.4507726   12.5362762    8.2983278 
N     5.4781309   13.1538555    8.9750066 
C     5.8564734   13.9524014    9.9845753 
C     4.7161610   14.6320492   10.7263871 
C     7.1924651   14.1611378   10.3492155 
H     7.4693823   14.8210607   11.1802632 
C     8.1781978   13.4866329    9.6040812 
C     9.6391852   13.6150026    9.8815766 
H    10.0707392   12.6151376   10.0969338 
H     9.8356326   14.2950946   10.7293144 
H    10.1632565   13.9857074    8.9759126 
P     8.3755373    9.4919653    8.6746094 
C     7.3625094    9.8705900   10.1690480 
H     6.3733739   10.2546649    9.8527201 
H     7.8699632   10.6440064   10.7781092 
H     7.2182552    8.9581075   10.7807716 
C     7.4653712    8.0852324    7.9132788 
H     6.4995215    8.4629250    7.5251982 
H     7.2829497    7.2792671    8.6519181 
H     8.0582532    7.6885441    7.0661220 
C     9.8612900    8.6837368    9.4032479 
H    10.4586427    9.4427874    9.9445253 
H    10.4773499    8.2623397    8.5874729 
H     9.5707475    7.8717058   10.0995075 
P     8.6421618   13.3348762    5.5236808 
C     7.7020028   14.8054908    6.1202640 
H     8.1822740   15.2108719    7.0321913 
H     6.6656717   14.5020242    6.3649848 
H     7.6749689   15.5911497    5.3394798 
C    10.2355806   14.0820269    4.9810438 
H    10.8292856   13.3151794    4.4499552 
H    10.8017750   14.4163941    5.8718909 
H    10.0612044   14.9430439    4.3051472 
C     7.8051451   12.9352961    3.9340832 
H     8.3721687   12.1351907    3.4194351 
H     7.7401568   13.8276189    3.2798576 
H     6.7875132   12.5612773    4.1591582 
F     3.9868551   15.4071473    9.8924841 
F     5.1713690   15.4195240   11.7276049 
F     3.8775842   13.7206243   11.2688327 
