# Supplementary material for: Understanding the Carbyne Formation from C2H2 Complexes
Source: J Am Chem Soc. 2024 Nov 15;146(47):32392–402. doi: 10.1021/jacs.4c07724 (PMC11613314; doi:10.1021/jacs.4c07724)
Supplement: Supplementary file 3 — ja4c07724_si_003.zip [file ja4c07724_si_003.zip › XYZ files/XYZ all CO mechanism/main_proposal-section2.2.3/2-Cl/2-Cl.xyz]

63
Energy =
W     8.7571952   11.4104725    6.9322307 
C    10.5391859   11.6889255    7.1781320 
C    11.9519259   11.9535863    7.4259602 
H    12.1819467   11.7538478    8.5417502 
H    12.3100699   12.9624837    7.1128318 
P    13.0548174   10.7303560    6.6649806 
C    14.7060042   10.9995894    7.3585939 
H    15.0591423   12.0234488    7.1295706 
H    15.4245439   10.2525811    6.9703089 
H    14.5561881   10.8767605    8.4586734 
C    12.5338870    9.0578780    7.0767152 
H    11.5201012    8.8907818    6.6677483 
H    12.5231405    9.0401684    8.1938900 
H    13.2530075    8.3286079    6.6562731 
C    13.0465049   10.9209670    4.8560075 
H    13.2992633   11.9634236    4.5817553 
H    12.0286423   10.6773818    4.4900711 
H    13.7769047   10.2284429    4.3936963 
C     9.2519418   10.2270087    5.4202645 
O     9.6279517    9.5482313    4.5260079 
S     6.0685974   11.5976491    6.9566443 
N     7.8582525   12.6449400    8.5373412 
C     6.4896073   12.5730663    8.3330258 
N     5.5855801   13.1678018    9.1167775 
C     6.0554133   13.8507582   10.1686368 
C     4.9956650   14.5184132   11.0332293 
C     7.4191720   13.9570490   10.4751048 
H     7.7682463   14.5136815   11.3531744 
C     8.3333797   13.3210725    9.6129417 
C     9.8091387   13.3603237    9.8404434 
H    10.2383817   12.3435367    9.9913156 
H    10.0627346   13.9831874   10.7175027 
H    10.3167175   13.7689032    8.9429421 
P     8.3148984    9.4764810    8.5028245 
C     7.4608524    9.8947393   10.0870355 
H     6.5026439   10.4077492    9.8774223 
H     8.1076063   10.5644175   10.6863793 
H     7.2591077    8.9731849   10.6685491 
C     7.1894121    8.2063056    7.7776527 
H     6.2340055    8.6972940    7.5090450 
H     7.0024989    7.3802260    8.4932314 
H     7.6514324    7.8020994    6.8557033 
C     9.7370118    8.4786831    9.0995913 
H    10.5133478    9.1391921    9.5507900 
H    10.1823752    7.9426531    8.2405436 
H     9.3922159    7.7328379    9.8444181 
P     8.4984833   13.2793341    5.3325226 
C     7.7960790   14.8556950    5.9927287 
H     8.4300903   15.2177619    6.8256009 
H     6.7826227   14.6484434    6.3892172 
H     7.7295842   15.6364154    5.2085865 
C    10.0672909   13.8446848    4.5379826 
H    10.5314340   12.9788698    4.0269022 
H    10.7605683   14.1983879    5.3256112 
H     9.8918643   14.6587635    3.8057460 
C     7.4183177   12.9450550    3.8758817 
H     7.8260320   12.0776882    3.3209219 
H     7.3548522   13.8246178    3.2038873 
H     6.4093830   12.6831165    4.2490749 
Cl   12.5839246   10.5318893   10.1412777 
F     4.2837413   15.4186277   10.3218760 
F     5.5557013   15.1741019   12.0805949 
F     4.1304523   13.6122090   11.5333505 
