# Supplementary material for: Understanding the Carbyne Formation from C2H2 Complexes
Source: J Am Chem Soc. 2024 Nov 15;146(47):32392–402. doi: 10.1021/jacs.4c07724 (PMC11613314; doi:10.1021/jacs.4c07724)
Supplement: Supplementary file 3 — ja4c07724_si_003.zip [file ja4c07724_si_003.zip › XYZ files/XYZ all CO mechanism/main_proposal-section2.2.3/2-Cl/2-Cl_cosmo.xyz]

63
Energy =
W     8.7385607   11.3839077    6.9614723 
C    10.5207746   11.6288375    7.2214818 
C    11.9381529   11.8932056    7.4615594 
H    12.1854410   11.6884620    8.5549306 
H    12.2665256   12.9185129    7.1744446 
P    13.0547634   10.7266383    6.6216674 
C    14.7189830   11.0427972    7.2523584 
H    15.0192037   12.0823089    7.0192708 
H    15.4380954   10.3298830    6.8057091 
H    14.6507588   10.8973317    8.3524785 
C    12.5930115    9.0356013    7.0338356 
H    11.5761049    8.8356867    6.6479003 
H    12.6082253    8.9866946    8.1456155 
H    13.3221554    8.3348260    6.5841666 
C    12.9727936   10.9601244    4.8275432 
H    13.2171387   12.0099938    4.5761819 
H    11.9461560   10.7210476    4.4872581 
H    13.6929534   10.2809866    4.3315353 
C     9.1898070   10.1770771    5.4583522 
O     9.5019726    9.4669801    4.5628137 
S     6.0367376   11.5738848    6.9560101 
N     7.8193088   12.6342871    8.5365767 
C     6.4528104   12.5635578    8.3233082 
N     5.5445234   13.1753734    9.0904254 
C     6.0118484   13.8838055   10.1305805 
C     4.9460203   14.5632174   10.9722848 
C     7.3723628   13.9989234   10.4391844 
H     7.7225910   14.5781627   11.3021795 
C     8.2888027   13.3389679    9.5966156 
C     9.7630594   13.3847400    9.8269325 
H    10.1826285   12.3662483    9.9829104 
H    10.0117841   14.0159821   10.6991169 
H    10.2710021   13.7865145    8.9261542 
P     8.3041187    9.4509557    8.5283718 
C     7.4693839    9.8700662   10.1221117 
H     6.5021546   10.3692839    9.9192680 
H     8.1133944   10.5560838   10.7061978 
H     7.2858643    8.9513357   10.7140771 
C     7.1826008    8.1666864    7.8249634 
H     6.2216882    8.6460042    7.5549037 
H     7.0054488    7.3501146    8.5536594 
H     7.6449138    7.7518111    6.9077358 
C     9.7464654    8.4672229    9.0985365 
H    10.5147433    9.1337193    9.5503651 
H    10.1932195    7.9561188    8.2250254 
H     9.4183298    7.7035499    9.8329178 
P     8.5460267   13.2830671    5.3664698 
C     7.8612219   14.8576122    6.0443118 
H     8.4939507   15.1970591    6.8878148 
H     6.8373931   14.6689593    6.4227966 
H     7.8237489   15.6473476    5.2675656 
C    10.1366951   13.8279652    4.6126812 
H    10.5934125   12.9665724    4.0883018 
H    10.8238023   14.1553345    5.4168125 
H     9.9813266   14.6595718    3.8962799 
C     7.4834711   12.9839380    3.8907811 
H     7.8908813   12.1224367    3.3261992 
H     7.4472042   13.8765943    3.2344544 
H     6.4632197   12.7315138    4.2389168 
Cl   12.6561148   10.4530107   10.2548863 
F     4.2117126   15.4260756   10.2312225 
F     5.4856329   15.2626162   11.9979226 
F     4.0878831   13.6596549   11.5010848 
