# Supplementary material for: Understanding the Carbyne Formation from C2H2 Complexes
Source: J Am Chem Soc. 2024 Nov 15;146(47):32392–402. doi: 10.1021/jacs.4c07724 (PMC11613314; doi:10.1021/jacs.4c07724)
Supplement: Supplementary file 3 — ja4c07724_si_003.zip [file ja4c07724_si_003.zip › XYZ files/XYZ all CO mechanism/monodentate_pathways-section2.2.2/1b-mono_1e-mono-v-eta2/1e-mono-v-c-eta2.xyz]

78
Energy =
W     4.2562676    4.5855300   16.9755048 
C     2.2656116    4.2076354   16.0827973 
H     2.2116830    4.3685689   14.9830681 
C     2.4306546    5.3108201   16.9890234 
H     1.7470491    6.0381075   17.4523059 
C     4.2144094    5.9059513   18.4203514 
O     4.1573624    6.7218726   19.2708911 
S     3.9452780    2.5480819   18.4459494 
N     2.4512937    3.9869494   20.1564348 
C     3.6687109    3.4284088   19.9650541 
N     4.6792614    3.5141244   20.8579937 
C     4.5063629    4.2723880   21.9554802 
C     5.6742513    4.3786147   22.8966343 
C     3.2911100    4.9453502   22.1940289 
H     3.1362232    5.5848287   23.0721272 
C     2.2861507    4.7399567   21.2420470 
C     0.9201858    5.4027971   21.3556401 
F     0.7382662    6.3027726   20.3616486 
F     0.7767932    6.0562154   22.5318910 
F    -0.0750665    4.4926205   21.2641299 
S     5.2074583    3.1878666   15.0199629 
N     5.2756554    0.8593902   16.3607956 
C     6.0092397    1.7581872   15.6611780 
N     7.3392019    1.6322753   15.4336852 
C     7.9525644    0.5954456   16.0091983 
C     9.4591253    0.5429934   15.7928724 
C     7.2951234   -0.3477252   16.8085861 
H     7.8325570   -1.1735494   17.2916399 
C     5.9010695   -0.1718560   16.9479531 
C     5.0511172   -1.0870723   17.7810250 
H     4.6204429   -0.4991638   18.6190282 
H     5.6223859   -1.9433991   18.1847677 
H     4.1962127   -1.4638558   17.1845892 
H     6.4905336    4.9582056   22.4163337 
H     6.0837300    3.3713165   23.1082794 
H     5.4032902    4.8769343   23.8459249 
F    10.0573061    1.6171175   16.3649831 
F     9.7756293    0.5469662   14.4843384 
F    10.0040513   -0.5665689   16.3486108 
P     4.6552610    6.3927679   15.3255393 
C     6.3323441    6.6956025   14.6112122 
H     6.7320762    5.7329697   14.2379635 
H     7.0049034    7.0887598   15.3971600 
H     6.2791650    7.4313679   13.7837468 
C     3.6669017    6.2402748   13.7663384 
H     2.5883613    6.2438956   14.0164618 
H     3.9175370    5.2781796   13.2766413 
H     3.8832740    7.0765113   13.0716787 
C     4.1897172    8.0828822   15.9043927 
H     3.1312122    8.0662409   16.2274325 
H     4.3286420    8.8411295   15.1075872 
H     4.8093677    8.3468722   16.7831497 
P     6.7732302    4.5502099   17.8464207 
C     7.2535397    5.9002761   19.0137070 
H     6.6092566    5.8553130   19.9116691 
H     7.1030179    6.8861163   18.5326998 
H     8.3159442    5.7915512   19.3099252 
C     7.2202716    3.0527928   18.8213944 
H     7.0525484    2.1478642   18.2111926 
H     6.5573374    2.9995463   19.7088037 
H     8.2884901    3.1102057   19.1147232 
C     8.1552561    4.6023406   16.6223766 
H     7.9762090    3.8394719   15.8379373 
H     9.1088012    4.3731522   17.1388153 
H     8.2243224    5.6007197   16.1569993 
P     1.2928186    2.7244979   16.3801721 
C     0.6601993    2.4525367   18.0653340 
C     2.0974034    1.2368722   15.7134353 
H     1.0594590    3.2351596   18.7483051 
H     1.0356431    1.4805108   18.4349179 
H    -0.4475504    2.4609983   18.0579290 
H     3.0879302    1.0822736   16.1949572 
H     2.2805396    1.4071429   14.6342598 
H     1.4360471    0.3582875   15.8487685 
C    -0.2154983    2.9057623   15.3437713 
H    -0.7983648    3.7771835   15.7008745 
H    -0.8432868    1.9940583   15.3988324 
H     0.0794376    3.0814091   14.2907839 
