# Supplementary material for: Understanding the Carbyne Formation from C2H2 Complexes
Source: J Am Chem Soc. 2024 Nov 15;146(47):32392–402. doi: 10.1021/jacs.4c07724 (PMC11613314; doi:10.1021/jacs.4c07724)
Supplement: Supplementary file 3 — ja4c07724_si_003.zip [file ja4c07724_si_003.zip › XYZ files/XYZ all CO mechanism/monodentate_pathways-section2.2.2/1b-mono_1e-mono-v-eta2/1e-mono-v-c-eta2_cosmo.xyz]

$optinfo
 gdiistep   on
 trostep    off
 calchess   off
 iteration 251
 ndiis       3
 itrvec      0
 tradius    3.027485853108E-02
 actrad     1.267411606530E-02
 energyo   -3.713565138623E+03
 predengy  -3.760317370123E-05
 trnvec
  0.000000000000D+00  0.000000000000D+00  0.000000000000D+00
  0.000000000000D+00  0.000000000000D+00  0.000000000000D+00
  0.000000000000D+00  0.000000000000D+00  0.000000000000D+00
  0.000000000000D+00  0.000000000000D+00  0.000000000000D+00
  0.000000000000D+00  0.000000000000D+00  0.000000000000D+00
  0.000000000000D+00  0.000000000000D+00  0.000000000000D+00
  0.000000000000D+00  0.000000000000D+00  0.000000000000D+00
  0.000000000000D+00  0.000000000000D+00  0.000000000000D+00
  0.000000000000D+00  0.000000000000D+00  0.000000000000D+00
  0.000000000000D+00  0.000000000000D+00  0.000000000000D+00
  0.000000000000D+00  0.000000000000D+00  0.000000000000D+00
  0.000000000000D+00  0.000000000000D+00  0.000000000000D+00
  0.000000000000D+00  0.000000000000D+00  0.000000000000D+00
  0.000000000000D+00  0.000000000000D+00  0.000000000000D+00
  0.000000000000D+00  0.000000000000D+00  0.000000000000D+00
  0.000000000000D+00  0.000000000000D+00  0.000000000000D+00
  0.000000000000D+00  0.000000000000D+00  0.000000000000D+00
  0.000000000000D+00  0.000000000000D+00  0.000000000000D+00
  0.000000000000D+00  0.000000000000D+00  0.000000000000D+00
  0.000000000000D+00  0.000000000000D+00  0.000000000000D+00
  0.000000000000D+00  0.000000000000D+00  0.000000000000D+00
  0.000000000000D+00  0.000000000000D+00  0.000000000000D+00
  0.000000000000D+00  0.000000000000D+00  0.000000000000D+00
  0.000000000000D+00  0.000000000000D+00  0.000000000000D+00
  0.000000000000D+00  0.000000000000D+00  0.000000000000D+00
  0.000000000000D+00  0.000000000000D+00  0.000000000000D+00
  0.000000000000D+00  0.000000000000D+00  0.000000000000D+00
  0.000000000000D+00  0.000000000000D+00  0.000000000000D+00
  0.000000000000D+00  0.000000000000D+00  0.000000000000D+00
  0.000000000000D+00  0.000000000000D+00  0.000000000000D+00
  0.000000000000D+00  0.000000000000D+00  0.000000000000D+00
  0.000000000000D+00  0.000000000000D+00  0.000000000000D+00
  0.000000000000D+00  0.000000000000D+00  0.000000000000D+00
  0.000000000000D+00  0.000000000000D+00  0.000000000000D+00
  0.000000000000D+00  0.000000000000D+00  0.000000000000D+00
  0.000000000000D+00  0.000000000000D+00  0.000000000000D+00
  0.000000000000D+00  0.000000000000D+00  0.000000000000D+00
  0.000000000000D+00  0.000000000000D+00  0.000000000000D+00
  0.000000000000D+00  0.000000000000D+00  0.000000000000D+00
  0.000000000000D+00  0.000000000000D+00  0.000000000000D+00
  0.000000000000D+00  0.000000000000D+00  0.000000000000D+00
  0.000000000000D+00  0.000000000000D+00  0.000000000000D+00
  0.000000000000D+00  0.000000000000D+00  0.000000000000D+00
  0.000000000000D+00  0.000000000000D+00  0.000000000000D+00
  0.000000000000D+00  0.000000000000D+00  0.000000000000D+00
  0.000000000000D+00  0.000000000000D+00  0.000000000000D+00
  0.000000000000D+00  0.000000000000D+00  0.000000000000D+00
  0.000000000000D+00  0.000000000000D+00  0.000000000000D+00
  0.000000000000D+00  0.000000000000D+00  0.000000000000D+00
  0.000000000000D+00  0.000000000000D+00  0.000000000000D+00
  0.000000000000D+00  0.000000000000D+00  0.000000000000D+00
  0.000000000000D+00  0.000000000000D+00  0.000000000000D+00
  0.000000000000D+00  0.000000000000D+00  0.000000000000D+00
  0.000000000000D+00  0.000000000000D+00  0.000000000000D+00
  0.000000000000D+00  0.000000000000D+00  0.000000000000D+00
  0.000000000000D+00  0.000000000000D+00  0.000000000000D+00
  0.000000000000D+00  0.000000000000D+00  0.000000000000D+00
  0.000000000000D+00  0.000000000000D+00  0.000000000000D+00
  0.000000000000D+00  0.000000000000D+00  0.000000000000D+00
  0.000000000000D+00  0.000000000000D+00  0.000000000000D+00
  0.000000000000D+00  0.000000000000D+00  0.000000000000D+00
  0.000000000000D+00  0.000000000000D+00  0.000000000000D+00
  0.000000000000D+00  0.000000000000D+00  0.000000000000D+00
  0.000000000000D+00  0.000000000000D+00  0.000000000000D+00
  0.000000000000D+00  0.000000000000D+00  0.000000000000D+00
  0.000000000000D+00  0.000000000000D+00  0.000000000000D+00
  0.000000000000D+00  0.000000000000D+00  0.000000000000D+00
  0.000000000000D+00  0.000000000000D+00  0.000000000000D+00
  0.000000000000D+00  0.000000000000D+00  0.000000000000D+00
  0.000000000000D+00  0.000000000000D+00  0.000000000000D+00
  0.000000000000D+00  0.000000000000D+00  0.000000000000D+00
  0.000000000000D+00  0.000000000000D+00  0.000000000000D+00
  0.000000000000D+00  0.000000000000D+00  0.000000000000D+00
  0.000000000000D+00  0.000000000000D+00  0.000000000000D+00
  0.000000000000D+00  0.000000000000D+00  0.000000000000D+00
  0.000000000000D+00  0.000000000000D+00  0.000000000000D+00
  0.000000000000D+00  0.000000000000D+00  0.000000000000D+00
  0.000000000000D+00  0.000000000000D+00  0.000000000000D+00
 displ
 -0.189546820427D-03  0.119198483125D-02 -0.130496055477D-02
 -0.951169562837D-03  0.306013719849D-02 -0.792883098477D-03
 -0.240443860506D-02  0.343960598206D-02 -0.745016521865D-03
  0.370490329792D-03  0.267481115974D-02 -0.377485313184D-03
  0.112873430183D-02  0.292697827387D-02  0.419302121863D-03
  0.167173697163D-02  0.173630490431D-02 -0.181621151938D-02
  0.265317655198D-02  0.175975079318D-02 -0.169912711141D-02
 -0.160527348330D-02  0.270114866046D-02 -0.257454196702D-02
  0.262261809144D-03  0.144035237367D-02 -0.845956695649D-03
  0.373279494021D-03  0.149203851178D-02 -0.176946012272D-02
  0.485102675688D-03  0.714801035463D-03 -0.188911176628D-02
 -0.803068078898D-03 -0.208209606785D-02 -0.261100312628D-03
 -0.161682099235D-02 -0.395312293803D-02  0.625907571127D-03
 -0.131599569113D-02 -0.328693791814D-02  0.143576021841D-02
 -0.227283756608D-02 -0.594341047093D-02  0.313104913628D-02
 -0.477889862704D-03 -0.831052532883D-03  0.447278339408D-03
 -0.134469084004D-03 -0.317755096452D-03  0.924458518647D-03
  0.123097132581D-02  0.182096751591D-02  0.281973916434D-02
 -0.728055046506D-03 -0.266328925048D-02  0.214791041032D-02
 -0.633302946792D-03  0.714960982855D-03 -0.172223895440D-02
 -0.441063155932D-03 -0.209765665422D-02  0.509459326747D-03
  0.163501842301D-02 -0.179340896453D-02  0.153117045958D-02
  0.100094458178D-02 -0.911482032310D-03  0.184248838332D-02
  0.130782436020D-02  0.678703689361D-03  0.235872503670D-02
  0.216195223709D-02  0.106974149020D-02  0.216551901725D-02
  0.213723426609D-02  0.128829609646D-02  0.219470577025D-02
  0.284201343039D-02  0.394918835364D-03  0.181401952276D-02
  0.351256047945D-02  0.595138490832D-03  0.141833144310D-02
  0.272034956615D-02 -0.923319783221D-03  0.188851547731D-02
  0.484816898033D-02 -0.185040987094D-02  0.295265129418D-02
  0.154270075846D-01 -0.436829840011D-02  0.110923311717D-01
  0.468517128875D-02 -0.715781509481D-02 -0.645410751502D-02
 -0.216272698346D-02  0.583812261264D-02  0.723252919213D-02
 -0.236414921215D-03 -0.598677178080D-02  0.123782012495D-02
 -0.386040244125D-02 -0.446661793326D-02  0.138074540629D-02
 -0.167243967572D-02 -0.326320072302D-02  0.254393003054D-03
  0.248710493068D-02  0.770093759693D-03  0.286477865633D-02
  0.222119518549D-02  0.189424367203D-02  0.217435097994D-02
  0.198274155687D-02  0.785436515727D-03  0.156709776935D-02
 -0.115834369843D-02  0.315864598502D-03 -0.270726135723D-02
 -0.158665152534D-02  0.159116126097D-02 -0.329440105691D-02
 -0.126851614558D-02  0.209641207173D-02 -0.424366693201D-02
 -0.132869051956D-02  0.867680441086D-03 -0.310176753480D-02
 -0.222453728163D-02  0.231101158159D-02 -0.261550641837D-02
 -0.177348932339D-02 -0.145773117497D-03 -0.247750803680D-02
 -0.171402581251D-02 -0.147310516869D-03 -0.211674537863D-02
 -0.203061010209D-02 -0.108698338288D-03 -0.266167734718D-02
 -0.227317977347D-02 -0.337145685645D-04 -0.251989826778D-02
 -0.273542150991D-02  0.108813550430D-03 -0.310944709771D-02
 -0.197049235777D-02 -0.171777842214D-02 -0.738819183404D-03
 -0.624897703769D-02 -0.347411450893D-03 -0.413708119103D-02
 -0.140159846708D-02  0.221206287519D-02 -0.470227137587D-02
  0.379635602208D-03 -0.145708921091D-02 -0.417254693879D-03
  0.230061113063D-02 -0.383935047681D-02  0.198159425633D-02
  0.299226119840D-02 -0.514657992339D-02  0.242578857922D-02
  0.287987032611D-02 -0.256367724023D-02  0.422824984806D-02
  0.245461306839D-02 -0.551192106301D-02  0.116496701598D-02
 -0.179349184567D-02 -0.349436653022D-02 -0.241073541660D-02
 -0.411704671301D-02 -0.269210142169D-02 -0.303832923998D-02
 -0.258634448348D-02 -0.413663396430D-02 -0.307439229984D-02
 -0.146607108571D-02 -0.555104174069D-02 -0.259762452549D-02
 -0.225953450705D-03  0.910214867364D-03 -0.127718026372D-02
 -0.335279032086D-02  0.593733791945D-02 -0.605522099360D-02
 -0.877598157665D-04 -0.538561686476D-02 -0.347845779395D-02
  0.214216567506D-02  0.408293614128D-02  0.473285664764D-02
 -0.356564514977D-03  0.302648689118D-02  0.552815824687D-03
 -0.213769553114D-02  0.663229848297D-02 -0.224592275373D-03
  0.210305628880D-04  0.220453166103D-02  0.370710798749D-02
  0.201172424115D-03  0.333413456361D-02  0.324715132713D-03
 -0.826594232946D-02  0.708775115324D-02 -0.336452937546D-04
  0.261768756649D-03  0.120204936265D-01 -0.162661406682D-02
  0.999022735432D-03  0.390197057384D-02  0.188713207734D-02
 -0.235057107584D-02 -0.107543893636D-02  0.335743687109D-02
  0.100518979972D-02  0.279848987573D-02  0.775939354695D-02
  0.594215971215D-03 -0.555486480800D-03 -0.108776260570D-02
 -0.127510774478D-02 -0.117868348263D-02 -0.342600742551D-02
  0.186428174634D-02 -0.141946743584D-02 -0.465931268700D-03
  0.199490043896D-02 -0.202340903786D-02 -0.661123693657D-03
 dxyz
 -0.189546820427D-03  0.119198483125D-02 -0.130496055477D-02
 -0.951169562837D-03  0.306013719849D-02 -0.792883098477D-03
 -0.240443860506D-02  0.343960598206D-02 -0.745016521865D-03
  0.370490329792D-03  0.267481115974D-02 -0.377485313184D-03
  0.112873430183D-02  0.292697827387D-02  0.419302121863D-03
  0.167173697163D-02  0.173630490431D-02 -0.181621151938D-02
  0.265317655198D-02  0.175975079318D-02 -0.169912711141D-02
 -0.160527348330D-02  0.270114866046D-02 -0.257454196702D-02
  0.262261809144D-03  0.144035237367D-02 -0.845956695649D-03
  0.373279494021D-03  0.149203851178D-02 -0.176946012272D-02
  0.485102675688D-03  0.714801035463D-03 -0.188911176628D-02
 -0.803068078898D-03 -0.208209606785D-02 -0.261100312628D-03
 -0.161682099235D-02 -0.395312293803D-02  0.625907571127D-03
 -0.131599569113D-02 -0.328693791814D-02  0.143576021841D-02
 -0.227283756608D-02 -0.594341047093D-02  0.313104913628D-02
 -0.477889862704D-03 -0.831052532883D-03  0.447278339408D-03
 -0.134469084004D-03 -0.317755096452D-03  0.924458518647D-03
  0.123097132581D-02  0.182096751591D-02  0.281973916434D-02
 -0.728055046506D-03 -0.266328925048D-02  0.214791041032D-02
 -0.633302946792D-03  0.714960982855D-03 -0.172223895440D-02
 -0.441063155932D-03 -0.209765665422D-02  0.509459326747D-03
  0.163501842301D-02 -0.179340896453D-02  0.153117045958D-02
  0.100094458178D-02 -0.911482032310D-03  0.184248838332D-02
  0.130782436020D-02  0.678703689361D-03  0.235872503670D-02
  0.216195223709D-02  0.106974149020D-02  0.216551901725D-02
  0.213723426609D-02  0.128829609646D-02  0.219470577025D-02
  0.284201343039D-02  0.394918835364D-03  0.181401952276D-02
  0.351256047945D-02  0.595138490832D-03  0.141833144310D-02
  0.272034956615D-02 -0.923319783221D-03  0.188851547731D-02
  0.484816898033D-02 -0.185040987094D-02  0.295265129418D-02
  0.154270075846D-01 -0.436829840011D-02  0.110923311717D-01
  0.468517128875D-02 -0.715781509481D-02 -0.645410751502D-02
 -0.216272698346D-02  0.583812261264D-02  0.723252919213D-02
 -0.236414921215D-03 -0.598677178080D-02  0.123782012495D-02
 -0.386040244125D-02 -0.446661793326D-02  0.138074540629D-02
 -0.167243967572D-02 -0.326320072302D-02  0.254393003054D-03
  0.248710493068D-02  0.770093759693D-03  0.286477865633D-02
  0.222119518549D-02  0.189424367203D-02  0.217435097994D-02
  0.198274155687D-02  0.785436515727D-03  0.156709776935D-02
 -0.115834369843D-02  0.315864598502D-03 -0.270726135723D-02
 -0.158665152534D-02  0.159116126097D-02 -0.329440105691D-02
 -0.126851614558D-02  0.209641207173D-02 -0.424366693201D-02
 -0.132869051956D-02  0.867680441086D-03 -0.310176753480D-02
 -0.222453728163D-02  0.231101158159D-02 -0.261550641837D-02
 -0.177348932339D-02 -0.145773117497D-03 -0.247750803680D-02
 -0.171402581251D-02 -0.147310516869D-03 -0.211674537863D-02
 -0.203061010209D-02 -0.108698338288D-03 -0.266167734718D-02
 -0.227317977347D-02 -0.337145685645D-04 -0.251989826778D-02
 -0.273542150991D-02  0.108813550430D-03 -0.310944709771D-02
 -0.197049235777D-02 -0.171777842214D-02 -0.738819183404D-03
 -0.624897703769D-02 -0.347411450893D-03 -0.413708119103D-02
 -0.140159846708D-02  0.221206287519D-02 -0.470227137587D-02
  0.379635602208D-03 -0.145708921091D-02 -0.417254693879D-03
  0.230061113063D-02 -0.383935047681D-02  0.198159425633D-02
  0.299226119840D-02 -0.514657992339D-02  0.242578857922D-02
  0.287987032611D-02 -0.256367724023D-02  0.422824984806D-02
  0.245461306839D-02 -0.551192106301D-02  0.116496701598D-02
 -0.179349184567D-02 -0.349436653022D-02 -0.241073541660D-02
 -0.411704671301D-02 -0.269210142169D-02 -0.303832923998D-02
 -0.258634448348D-02 -0.413663396430D-02 -0.307439229984D-02
 -0.146607108571D-02 -0.555104174069D-02 -0.259762452549D-02
 -0.225953450705D-03  0.910214867364D-03 -0.127718026372D-02
 -0.335279032086D-02  0.593733791945D-02 -0.605522099360D-02
 -0.877598157665D-04 -0.538561686476D-02 -0.347845779395D-02
  0.214216567506D-02  0.408293614128D-02  0.473285664764D-02
 -0.356564514977D-03  0.302648689118D-02  0.552815824687D-03
 -0.213769553114D-02  0.663229848297D-02 -0.224592275373D-03
  0.210305628880D-04  0.220453166103D-02  0.370710798749D-02
  0.201172424115D-03  0.333413456361D-02  0.324715132713D-03
 -0.826594232946D-02  0.708775115324D-02 -0.336452937546D-04
  0.261768756649D-03  0.120204936265D-01 -0.162661406682D-02
  0.999022735432D-03  0.390197057384D-02  0.188713207734D-02
 -0.235057107584D-02 -0.107543893636D-02  0.335743687109D-02
  0.100518979972D-02  0.279848987573D-02  0.775939354695D-02
  0.594215971215D-03 -0.555486480800D-03 -0.108776260570D-02
 -0.127510774478D-02 -0.117868348263D-02 -0.342600742551D-02
  0.186428174634D-02 -0.141946743584D-02 -0.465931268700D-03
  0.199490043896D-02 -0.202340903786D-02 -0.661123693657D-03
 grado
  0.329401938068D-04  0.596669640652D-04 -0.704505154935D-04
 -0.358600509454D-06 -0.567423577061D-05  0.692273762484D-05
 -0.455065045489D-05  0.952298361746D-05  0.735530688947D-05
  0.423059658725D-05 -0.145242334427D-04  0.217460943081D-04
  0.433699801385D-05  0.225877459233D-04 -0.504194341051D-05
 -0.409415658131D-05  0.413397759486D-04  0.354213532483D-04
  0.300786402674D-06 -0.211379929857D-04 -0.136407736429D-04
  0.358034357617D-04 -0.989895216859D-04  0.766944262506D-04
  0.630108730211D-04 -0.735929076615D-05 -0.286575709253D-04
 -0.971580849795D-04  0.741463485737D-04  0.533675047866D-04
 -0.543952294626D-04 -0.282946911423D-04 -0.344093879715D-04
  0.394877552481D-04  0.122273118279D-04  0.728367167064D-04
 -0.117034374125D-04 -0.104960317307D-04  0.139115314254D-05
  0.604605702129D-05 -0.229686328381D-04 -0.234720728642D-04
  0.987484253281D-05 -0.746536978452D-05  0.111245167789D-05
  0.838078206478D-05 -0.415671681173D-06 -0.242742084580D-05
 -0.326133563087D-04  0.101326098656D-04 -0.103470617963D-06
  0.633042101761D-05 -0.110590252282D-04 -0.481746501271D-05
  0.112892706273D-04 -0.177117308957D-04 -0.136190552121D-04
  0.141390015451D-04 -0.295978195952D-05 -0.132874574884D-04
 -0.873620553410D-05  0.102729491358D-05  0.618530082852D-05
 -0.406664930944D-05  0.165059713552D-04  0.160633848199D-04
  0.585655321833D-05  0.157857463333D-04 -0.915175404786D-05
 -0.795099506090D-05 -0.557925318380D-05  0.300560388550D-05
 -0.428371111960D-05  0.782479483898D-05 -0.102245955745D-04
  0.283605218114D-04 -0.618968851590D-05 -0.155004522021D-04
 -0.847340847487D-07 -0.319560386193D-05  0.685925604335D-05
 -0.586850700999D-05  0.957840120507D-05  0.144303467905D-04
  0.309325586065D-04 -0.189585520121D-04 -0.279451918200D-04
  0.251279217301D-04 -0.104524676329D-04 -0.112370172711D-04
 -0.725389268451D-04 -0.117540485351D-04 -0.282085848284D-04
  0.411395522454D-05  0.102155503165D-04  0.741125104478D-05
  0.103179135490D-04  0.167707472149D-05  0.373440512573D-05
 -0.387693861489D-05 -0.129621195658D-04  0.499955792246D-05
 -0.987943730012D-05 -0.142394916825D-04  0.107169336909D-05
 -0.413133955177D-05 -0.107802189769D-04  0.872509646546D-07
 -0.929642574821D-05 -0.564376835585D-05 -0.871251429646D-05
 -0.131759494461D-04  0.822184007987D-06 -0.387973951521D-05
 -0.799275521995D-05  0.919212032102D-06 -0.157710369752D-04
  0.347367605680D-06  0.299327104716D-04 -0.160605960763D-04
  0.158942746895D-06 -0.838960744118D-05  0.135340507672D-04
 -0.137750247333D-04 -0.774046430882D-06  0.648583485583D-05
  0.739107229490D-05  0.249508269684D-06  0.183998523746D-05
 -0.421866189966D-05 -0.295070368625D-06  0.638564107431D-05
  0.515377510239D-05 -0.677353760997D-05  0.651873762975D-05
  0.620491238615D-05  0.820418013316D-05  0.559473691387D-05
 -0.109418675705D-05 -0.706795765124D-06 -0.726031024474D-06
  0.958411312469D-05 -0.212100072502D-05  0.399259227807D-05
 -0.526265558348D-05 -0.832809192870D-05  0.809067743679D-05
 -0.418376380314D-05 -0.277022182194D-05 -0.444777789492D-05
 -0.450931709544D-05  0.165453702799D-05  0.171598301474D-05
  0.795384794652D-06 -0.951037909088D-05 -0.579833853252D-05
 -0.240013367446D-04  0.543779733277D-04 -0.289309100510D-04
  0.249565460919D-05 -0.181750079405D-04  0.675366760952D-05
  0.813525987240D-05  0.594373202550D-05 -0.417262773889D-05
  0.680769855316D-05 -0.444147851877D-05 -0.856391876891D-05
  0.570642617961D-05 -0.888214340919D-05 -0.952281822585D-05
 -0.274383913276D-05 -0.465819351993D-05 -0.338147237382D-04
  0.379329999883D-04 -0.198114482815D-05 -0.446366399140D-04
  0.529176400147D-04  0.817600587864D-04  0.360196297691D-04
 -0.370990508571D-04 -0.117248171325D-04  0.168666224006D-04
 -0.443358026778D-06 -0.203501319750D-04  0.177900550674D-04
  0.976930835107D-05 -0.206492802101D-05  0.124252776353D-05
 -0.530820232109D-05  0.114618506567D-05  0.168002856127D-04
 -0.449278996537D-05 -0.661978694035D-05  0.167546897220D-04
 -0.415305579944D-04 -0.154305581885D-04 -0.218344507688D-04
  0.236495740286D-04  0.635601841881D-06  0.789884768871D-05
  0.970913021868D-05  0.912537863407D-05  0.404577493951D-06
  0.668045773290D-05 -0.265964702836D-05 -0.192847541135D-05
  0.109638580742D-04  0.223593451074D-05  0.121249478045D-04
  0.108229838836D-04 -0.871314276712D-05  0.330420382998D-06
  0.104051544998D-05 -0.767986852332D-05 -0.165119291784D-04
  0.397942214690D-05  0.156224084867D-04 -0.321373361981D-05
  0.572753138817D-05 -0.319370813175D-05 -0.838418203643D-05
  0.136682780610D-05  0.802522342058D-05  0.462731793345D-05
 -0.583929419489D-05 -0.408069195890D-05  0.319510551895D-05
  0.253921896246D-06 -0.407649258030D-06 -0.819183038831D-06
 -0.909162316043D-06  0.105650174299D-04  0.339086553830D-05
$end
