# Supplementary material for: Understanding the Carbyne Formation from C2H2 Complexes
Source: J Am Chem Soc. 2024 Nov 15;146(47):32392–402. doi: 10.1021/jacs.4c07724 (PMC11613314; doi:10.1021/jacs.4c07724)
Supplement: Supplementary file 3 — ja4c07724_si_003.zip [file ja4c07724_si_003.zip › XYZ files/XYZ all CO mechanism/monodentate_pathways-section2.2.2/1b-mono_1e-mono-v-eta2/1e-mono-v-eta2.xyz]

78
Energy =
W     4.3244295    4.6305051   16.8753820 
C     2.3267568    4.1127311   16.0321049 
H     2.3093739    4.1145830   14.9195835 
C     2.4877375    5.3252513   16.7905903 
H     1.7996113    6.1193780   17.1230246 
C     4.1858008    5.9741837   18.3010661 
O     4.0527735    6.8259909   19.1018283 
S     4.1489789    2.5965773   18.3016373 
N     3.0350258    2.3464515   20.6872097 
C     3.9608338    3.0553278   19.9913229 
N     4.7386804    4.0209264   20.5321301 
C     4.5626228    4.2843940   21.8265312 
C     5.5130148    5.3241561   22.4080100 
C     3.6128246    3.6351575   22.6262376 
H     3.4858412    3.8791824   23.6883953 
C     2.8486192    2.6373100   21.9845240 
C     1.7871056    1.8573284   22.7113962 
H     0.7836662    2.1441791   22.3328310 
H     1.8124913    2.0330126   23.8029834 
H     1.9060033    0.7751789   22.5064055 
S     5.2976395    3.2231043   14.9344483 
N     5.2656475    0.8462945   16.1908130 
C     6.0566688    1.7908624   15.6275197 
N     7.4082366    1.7143073   15.5890647 
C     7.9744367    0.6935011   16.2368107 
C     9.4973716    0.7011895   16.2378097 
C     7.2462375   -0.2844828   16.9247300 
H     7.7403252   -1.0941969   17.4765692 
C     5.8417868   -0.1669643   16.8562771 
C     4.9179848   -1.1206617   17.5577377 
H     4.3757250   -0.5611308   18.3500123 
H     5.4562883   -1.9723924   18.0134241 
H     4.1523575   -1.5030207   16.8536980 
F     5.3871899    6.5177560   21.7906013 
F     6.8002208    4.9263538   22.2632440 
F     5.2909405    5.5191260   23.7291516 
F     9.9660607    1.7893391   16.8992007 
F     9.9968544    0.7371582   14.9880595 
F    10.0010637   -0.3946994   16.8553853 
P     4.6436565    6.4136693   15.1769711 
C     6.2787227    6.7437755   14.3794267 
H     6.6945303    5.7822990   14.0208244 
H     6.9721996    7.1876444   15.1187594 
H     6.1627625    7.4476630   13.5309844 
C     3.5970271    6.1914960   13.6653660 
H     2.5319014    6.1577451   13.9654064 
H     3.8634810    5.2277163   13.1872845 
H     3.7516416    7.0175495   12.9424430 
C     4.1668673    8.1103313   15.7286875 
H     3.1172278    8.0922710   16.0785249 
H     4.2763694    8.8508121   14.9108936 
H     4.8052835    8.4029565   16.5847557 
P     6.8537266    4.8121608   17.6784422 
C     7.2799493    6.3098054   18.6683195 
H     6.6544471    6.3443176   19.5788786 
H     7.0759244    7.2190541   18.0693243 
H     8.3508620    6.2900401   18.9529437 
C     7.3929093    3.4483591   18.7940286 
H     7.1344465    2.4740594   18.3415767 
H     6.8391605    3.5587091   19.7444484 
H     8.4866159    3.5067713   18.9624870 
C     8.2049940    4.7810363   16.4208685 
H     8.0632688    3.8979680   15.7654397 
H     9.1795401    4.6985915   16.9423132 
H     8.1955595    5.6993518   15.8103499 
P     1.3102935    2.7328865   16.5536555 
C     0.8317782    2.7571026   18.3089496 
C     1.9758897    1.1232988   16.0283455 
H     0.8443948    3.8160474   18.6373604 
H     1.5552089    2.2005428   18.9386940 
H    -0.1907775    2.3464234   18.4208643 
H     3.0651307    1.0660701   16.2513250 
H     1.8434788    1.0435849   14.9312474 
H     1.4230951    0.3020264   16.5252903 
C    -0.2868734    2.8775113   15.6546041 
H    -0.8026220    3.8039455   15.9743987 
H    -0.9380887    2.0029623   15.8547962 
H    -0.0868661    2.9408492   14.5670444 
