# Supplementary material for: Understanding the Carbyne Formation from C2H2 Complexes
Source: J Am Chem Soc. 2024 Nov 15;146(47):32392–402. doi: 10.1021/jacs.4c07724 (PMC11613314; doi:10.1021/jacs.4c07724)
Supplement: Supplementary file 3 — ja4c07724_si_003.zip [file ja4c07724_si_003.zip › XYZ files/XYZ all CO mechanism/monodentate_pathways-section2.2.2/1b-mono_1e-mono-v-eta2/1e-mono-v-eta2_cosmo.xyz]

78
Energy =
W     4.3427471    4.6079837   16.8768171 
C     2.3442882    4.0757762   16.0284496 
H     2.3492360    4.0765789   14.9160142 
C     2.5029403    5.2970635   16.7684362 
H     1.8115579    6.0865148   17.1055921 
C     4.1627300    5.9262042   18.3056692 
O     4.0030248    6.7707516   19.1163375 
S     4.2035371    2.5695435   18.3082592 
N     3.0867077    2.3165632   20.6930592 
C     4.0031459    3.0369488   19.9952319 
N     4.7600781    4.0199306   20.5337149 
C     4.5638888    4.2949938   21.8240006 
C     5.4923852    5.3552661   22.4000731 
C     3.6148025    3.6444880   22.6211729 
H     3.4674869    3.8970588   23.6788077 
C     2.8766279    2.6214488   21.9850057 
C     1.8213940    1.8380686   22.7134719 
H     0.8142927    2.1723344   22.3849308 
H     1.8884236    1.9705509   23.8092703 
H     1.9009304    0.7629077   22.4595418 
S     5.3449294    3.2041294   14.9277397 
N     5.2718770    0.8210094   16.1753842 
C     6.0776515    1.7575950   15.6221498 
N     7.4297195    1.6643582   15.5925237 
C     7.9767781    0.6422473   16.2584523 
C     9.4977010    0.6293312   16.2603697 
C     7.2330066   -0.3189019   16.9506217 
H     7.7095654   -1.1293401   17.5168392 
C     5.8292493   -0.1934990   16.8570632 
C     4.8908743   -1.1416576   17.5431669 
H     4.3328463   -0.5758062   18.3200574 
H     5.4191982   -1.9904934   18.0148482 
H     4.1380542   -1.5255786   16.8260723 
F     5.3344685    6.5501928   21.7852255 
F     6.7904794    4.9949076   22.2448971 
F     5.2789005    5.5477961   23.7225332 
F     9.9859598    1.7215607   16.9009687 
F     9.9961142    0.6442227   15.0045905 
F     9.9938722   -0.4625181   16.8869717 
P     4.6495011    6.4209212   15.1983848 
C     6.2780846    6.7798474   14.4009346 
H     6.6979638    5.8351021   14.0052813 
H     6.9754115    7.2054978   15.1475197 
H     6.1480063    7.5099064   13.5771478 
C     3.5937701    6.2198641   13.6921720 
H     2.5305294    6.1799271   13.9983055 
H     3.8561409    5.2664489   13.1917072 
H     3.7456012    7.0604661   12.9858216 
C     4.1700005    8.1024948   15.7874712 
H     3.1243002    8.0745557   16.1485477 
H     4.2667083    8.8533017   14.9777851 
H     4.8234944    8.3851940   16.6356377 
P     6.8699664    4.8412697   17.6596703 
C     7.2712080    6.3749122   18.6024303 
H     6.6416598    6.4216143   19.5100388 
H     7.0535581    7.2616044   17.9748508 
H     8.3416149    6.3815925   18.8894803 
C     7.4322491    3.5195961   18.8138418 
H     7.2311821    2.5302161   18.3639244 
H     6.8428795    3.6196925   19.7440702 
H     8.5166572    3.6305150   19.0147910 
C     8.2261873    4.7797152   16.4089783 
H     8.1155431    3.8463963   15.8215061 
H     9.2001055    4.7735322   16.9385707 
H     8.1829413    5.6490812   15.7322396 
P     1.2751896    2.7264161   16.5335531 
C     0.8165673    2.7412163   18.2909126 
C     1.9249834    1.1108271   16.0153356 
H     0.7061097    3.7984681   18.6039745 
H     1.6004204    2.2668104   18.9139158 
H    -0.1515432    2.2178891   18.4135324 
H     2.9998497    1.0328716   16.2848765 
H     1.8315349    1.0476085   14.9131016 
H     1.3317625    0.2983069   16.4785360 
C    -0.3085262    2.9141189   15.6349585 
H    -0.8048436    3.8482699   15.9627672 
H    -0.9728343    2.0499602   15.8347846 
H    -0.1030616    2.9760930   14.5483854 
