# Supplementary material for: Understanding the Carbyne Formation from C2H2 Complexes
Source: J Am Chem Soc. 2024 Nov 15;146(47):32392–402. doi: 10.1021/jacs.4c07724 (PMC11613314; doi:10.1021/jacs.4c07724)
Supplement: Supplementary file 3 — ja4c07724_si_003.zip [file ja4c07724_si_003.zip › XYZ files/XYZ all CO mechanism/monodentate_pathways-section2.2.2/1b-mono_1e-mono-v-eta2/agg_II_5.xyz]

78
Energy =
C     5.5170445   -0.2914135   16.9401011 
N     4.9726040    0.7547515   16.3005557 
C     5.7890552    1.6630229   15.7229254 
N     7.1369848    1.5441360   15.6686967 
C     7.6732798    0.4957398   16.2994844 
C     6.9179191   -0.4656876   16.9807559 
S     5.0695827    3.1091498   15.0128787 
W     4.0740881    4.5464839   16.9206223 
P     6.7084402    4.6829560   17.6689838 
C     8.0672639    4.5574698   16.4283088 
C     9.1955187    0.4577600   16.2957747 
F     9.6687686   -0.6681969   16.8805392 
C     4.5662217   -1.2254933   17.6312547 
C     2.2738198    4.3450739   15.9963614 
P     0.6316705    1.8007455   17.3329292 
C    -1.1181783    1.4433982   16.7791992 
C     2.1465468    5.2674228   16.9461917 
C     3.9147131    5.9379493   18.3059374 
O     3.7873795    6.8338287   19.0544113 
S     3.9278930    2.6263668   18.3542606 
C     3.8009095    3.1086805   20.0581717 
N     2.9696176    2.3481011   20.7998408 
C     2.8038634    2.6624531   22.0943921 
C     3.5184365    3.7325028   22.6776604 
C     4.4042060    4.4113257   21.8335066 
N     4.5462839    4.1264718   20.5363590 
C     5.3310992    5.5000804   22.3596649 
F     5.1221029    5.7412476   23.6736474 
C     1.8365263    1.8227096   22.8802343 
P     4.5565321    6.3282726   15.1412626 
C     3.9290420    7.9996160   15.6036933 
F     5.1676087    6.6624897   21.6949346 
F     6.6262005    5.1266503   22.2104754 
F     9.6946008    1.5139173   16.9896500 
F     9.6954473    0.5185076   15.0478164 
C     6.2493164    6.6953399   14.5250649 
C     3.6718414    5.9759233   13.5615789 
C     7.1429002    6.2117832   18.6081512 
C     7.1979427    3.3527584   18.8457695 
C     0.7274508    0.6106812   18.7606225 
C     1.5477361    0.8494016   16.0263738 
H     1.7197142    3.8509073   15.1897935 
H     1.4292210    5.9476932   17.4218666 
H     3.4121448    3.9990303   23.7368576 
H     0.8120731    1.9570185   22.4757196 
H     1.8334838    2.0808243   23.9553646 
H     2.0832665    0.7492699   22.7575445 
H     7.3893288   -1.3035315   17.5102044 
H     4.0315402   -0.6661341   18.4277734 
H     5.0799597   -2.0972654   18.0771599 
H     3.7906248   -1.5746255   16.9210262 
H     6.6973253    5.7496451   14.1654617 
H     6.8714889    7.1137483   15.3384123 
H     6.1970057    7.4288586   13.6960059 
H     2.5832883    5.9490800   13.7581679 
H     3.9900897    4.9779478   13.1992992 
H     3.8944258    6.7457999   12.7955808 
H     2.8510249    7.9194680   15.8440518 
H     4.0737135    8.7327895   14.7847922 
H     4.4542956    8.3451920   16.5153624 
H     6.4946335    6.2872490   19.5006985 
H     6.9637508    7.1022248   17.9733935 
H     8.2058556    6.1938816   18.9216781 
H     6.9344746    2.3675674   18.4199253 
H     6.6327076    3.5084356   19.7825777 
H     8.2888292    3.3985298   19.0353436 
H     7.8782767    3.6743351   15.7838264 
H     9.0264958    4.4179129   16.9652506 
H     8.1300867    5.4673505   15.8091023 
H    -0.0333857    0.8967318   19.5157043 
H     1.7181321    0.7079878   19.2465018 
H     0.5439604   -0.4397479   18.4475216 
H     2.6419930    0.8921330   16.2105097 
H     1.3639209    1.3189698   15.0382736 
H     1.2149030   -0.2103194   15.9776370 
H    -1.8356332    1.8299106   17.5313168 
H    -1.3037310    0.3570877   16.6338517 
H    -1.3179756    1.9669334   15.8221552 
