# Supplementary material for: Understanding the Carbyne Formation from C2H2 Complexes
Source: J Am Chem Soc. 2024 Nov 15;146(47):32392–402. doi: 10.1021/jacs.4c07724 (PMC11613314; doi:10.1021/jacs.4c07724)
Supplement: Supplementary file 3 — ja4c07724_si_003.zip [file ja4c07724_si_003.zip › XYZ files/XYZ all CO mechanism/monodentate_pathways-section2.2.2/1b-mono_1e-mono-v-eta2/agg_II_5_cosmo.xyz]

78
Energy =
C     4.8250084   -0.5477492   16.1283229 
N     4.6865767    0.6164002   15.4696792 
C     5.5946656    1.5939251   15.6904343 
N     6.6989774    1.4452615   16.4554837 
C     6.8241286    0.2888554   17.1133983 
C     5.9026228   -0.7551883   17.0185266 
S     5.3075367    3.1694401   14.9326547 
W     4.2667352    4.7159007   16.7567582 
P     6.8204691    5.1143375   17.5764699 
C     8.1926815    4.3825478   16.6020279 
C     8.0357640    0.1974545   18.0282665 
F     8.2354914   -1.0628612   18.4774105 
C     3.7749170   -1.5982558   15.9103591 
C     2.5152636    4.4986023   15.7502757 
P     0.8742896    1.7210589   18.0466521 
C    -0.9207975    1.2008764   18.0429450 
C     2.3082897    5.3568449   16.7447674 
C     4.0263564    6.1010750   18.1285525 
O     3.8854063    7.0162226   18.8540894 
S     4.2971931    2.7662243   18.1480532 
C     4.0563278    3.0560451   19.8823604 
N     3.8676087    1.9318520   20.6046620 
C     3.6482699    2.0565538   21.9237533 
C     3.6567705    3.3284355   22.5432063 
C     3.8952534    4.4180787   21.7005262 
N     4.0815057    4.3021940   20.3825147 
C     3.9786058    5.8415822   22.2341104 
F     3.9005091    5.8746430   23.5857222 
C     3.3919843    0.7967474   22.6988793 
P     4.8880959    6.4629893   14.9806125 
C     4.6397400    8.2170065   15.4793644 
F     2.9794675    6.6093976   21.7497007 
F     5.1500092    6.4229531   21.8800671 
F     7.8799781    0.9916046   19.1196975 
F     9.1641852    0.5969616   17.4024455 
C     6.5456369    6.4547920   14.1813920 
C     3.7887557    6.2999245   13.5109046 
C     7.3162962    6.8753996   17.8384616 
C     7.1392409    4.4259199   19.2517899 
C     1.6046373    0.2118967   18.8560203 
C     1.2776434    1.3562040   16.2684620 
H     2.0057426    4.0304351   14.8987619 
H     1.5492472    5.9912821   17.2205583 
H     3.5011397    3.4501523   23.6227404 
H     2.3761760    0.4157072   22.4605176 
H     3.4556235    0.9582663   23.7907516 
H     4.1080227    0.0105403   22.3901098 
H     6.0202091   -1.6903341   17.5811968 
H     2.9649907   -1.4669322   16.6595077 
H     4.1807011   -2.6204346   16.0325363 
H     3.3199682   -1.4829040   14.9089891 
H     6.7580276    5.4247692   13.8342059 
H     7.3331475    6.7661624   14.8912930 
H     6.5422478    7.1529410   13.3211663 
H     2.7390398    6.4610442   13.8207814 
H     3.8897460    5.2724055   13.1096651 
H     4.0680376    7.0395564   12.7340947 
H     3.5895740    8.3376285   15.8104154 
H     4.8457039    8.9060778   14.6360295 
H     5.3001428    8.4630904   16.3321500 
H     6.5890004    7.3530228   18.5234405 
H     7.3259150    7.4369220   16.8858196 
H     8.3279997    6.9220314   18.2885233 
H     6.9992642    3.3296354   19.2179578 
H     6.4150157    4.8635756   19.9636065 
H     8.1761899    4.6658912   19.5620275 
H     8.0093774    3.2886284   16.5633234 
H     9.1591793    4.6095281   17.0954939 
H     8.1930952    4.7707113   15.5686415 
H     1.2455883    0.1516293   19.9036343 
H     2.7065824    0.3189835   18.8926923 
H     1.3193601   -0.7212359   18.3237384 
H     2.3613689    1.5018971   16.0844930 
H     0.7152668    2.0577555   15.6200447 
H     0.9993526    0.3168995   15.9907824 
H    -1.3115940    1.2094662   19.0809526 
H    -1.0637496    0.1850980   17.6148986 
H    -1.5152085    1.9252200   17.4494353 
