# Supplementary material for: Understanding the Carbyne Formation from C2H2 Complexes
Source: J Am Chem Soc. 2024 Nov 15;146(47):32392–402. doi: 10.1021/jacs.4c07724 (PMC11613314; doi:10.1021/jacs.4c07724)
Supplement: Supplementary file 3 — ja4c07724_si_003.zip [file ja4c07724_si_003.zip › XYZ files/XYZ all CO mechanism/monodentate_pathways-section2.2.2/1b-mono_1e-mono-v-eta2/TS_II_5.xyz]

78
Energy =
C    -2.8672203   -0.1324350    2.6586839 
N    -1.5272203   -0.1561396    2.6001854 
C    -0.8502080    1.0130441    2.6411775 
N    -1.4376533    2.2194576    2.8283628 
C    -2.7716329    2.2362573    2.8924978 
C    -3.5651545    1.0871916    2.7948356 
S     0.9018839    0.9832078    2.4262250 
W     1.4434791    0.2837702   -0.0052209 
P    -0.0105007    2.5025402   -0.6037109 
C    -0.0073952    3.9621050    0.5241033 
C    -3.3921716    3.6229288    2.9970217 
F    -4.7335148    3.5575278    3.1724716 
C    -3.5677744   -1.4555700    2.5380549 
C     2.4931887   -1.2984175    0.7756734 
P     0.8801147   -3.5780789    1.1075852 
C     2.0884990   -4.8743212    1.6891855 
C     2.8012817   -1.1528080   -0.5201095 
C     1.8343545    0.4285326   -1.9297377 
O     2.1584216    0.5174774   -3.0553277 
S    -0.6169009   -0.9647238   -0.1377800 
C    -1.0896326   -1.2517795   -1.8205741 
N    -1.6254767   -2.4681794   -2.0636501 
C    -1.9843579   -2.7664451   -3.3221352 
C    -1.8507814   -1.8172923   -4.3596571 
C    -1.3460914   -0.5669532   -3.9846843 
N    -0.9539200   -0.2744804   -2.7425653 
C    -1.2591658    0.5861922   -4.9766693 
F    -1.6787388    0.2178175   -6.2085187 
C    -2.5315972   -4.1450893   -3.5660997 
P     3.4735587    1.7203718    0.5532332 
C     4.7395629    1.7646425   -0.7880008 
F     0.0022090    1.0514616   -5.0929101 
F    -2.0366270    1.6192994   -4.5689884 
F    -3.1689110    4.3253678    1.8551790 
F    -2.8740663    4.3300565    4.0173361 
C     3.3295932    3.4943323    1.0185206 
C     4.4215285    1.0499097    1.9877171 
C     0.3995054    3.2672985   -2.2325858 
C    -1.8162499    2.1766668   -0.7710649 
C    -0.4107882   -4.6635583    0.3350709 
C     0.1144094   -3.1090362    2.7238324 
H     2.8825665   -1.7539154    1.6940748 
H     3.4156717   -1.5819086   -1.3222991 
H    -2.1510722   -2.0327591   -5.3928528 
H    -1.7370443   -4.8991380   -3.3883875 
H    -2.9146641   -4.2681683   -4.5960474 
H    -3.3402085   -4.3642915   -2.8409137 
H    -4.6610723    1.1354063    2.8285710 
H    -3.3203000   -1.9030258    1.5525319 
H    -4.6654167   -1.3626888    2.6348767 
H    -3.1892942   -2.1585568    3.3068562 
H     2.5907326    3.5776458    1.8383704 
H     2.9844162    4.0857110    0.1495719 
H     4.3131833    3.8817985    1.3509590 
H     4.7546591    0.0223214    1.7478739 
H     3.7438552    1.0064259    2.8635814 
H     5.3016362    1.6820743    2.2217933 
H     5.0298036    0.7250402   -1.0356067 
H     5.6383424    2.3400123   -0.4876154 
H     4.2903264    2.2148589   -1.6945881 
H     0.2653977    2.5202066   -3.0357964 
H     1.4596607    3.5894159   -2.2311097 
H    -0.2496487    4.1443048   -2.4271635 
H    -2.1818025    1.6351000    0.1201703 
H    -1.9550643    1.5378881   -1.6626268 
H    -2.3684052    3.1310282   -0.8825494 
H    -0.2104164    3.6192940    1.5591104 
H    -0.8068628    4.6616427    0.2090487 
H     0.9636844    4.4836178    0.4850127 
H     0.0536846   -5.2164520   -0.5070278 
H    -1.2063410   -4.0232986   -0.0950921 
H    -0.8343883   -5.3949120    1.0560773 
H    -0.6083107   -2.2814446    2.5719678 
H     0.9080153   -2.7093156    3.3870238 
H    -0.3699982   -3.9758147    3.2218415 
H     2.5696725   -5.3559829    0.8141890 
H     1.6071947   -5.6587856    2.3117529 
H     2.8854519   -4.3891733    2.2893147 
