# Supplementary material for: Understanding the Carbyne Formation from C2H2 Complexes
Source: J Am Chem Soc. 2024 Nov 15;146(47):32392–402. doi: 10.1021/jacs.4c07724 (PMC11613314; doi:10.1021/jacs.4c07724)
Supplement: Supplementary file 3 — ja4c07724_si_003.zip [file ja4c07724_si_003.zip › XYZ files/XYZ all CO mechanism/monodentate_pathways-section2.2.2/1b-mono_1e-mono-v-eta2/TS_II_5_cosmo.xyz]

78
Energy =
C    -2.9175447   -0.1171767    2.6181214 
N    -1.5757658   -0.1605815    2.5868681 
C    -0.8812998    0.9967413    2.6513448 
N    -1.4516602    2.2082140    2.8629894 
C    -2.7880280    2.2440340    2.8991530 
C    -3.5983526    1.1132991    2.7530233 
S     0.8721311    0.9473868    2.4424458 
W     1.4365345    0.2708327   -0.0010157 
P    -0.0098881    2.4812478   -0.6025578 
C    -0.0007110    3.9435958    0.5205216 
C    -3.3840587    3.6367423    3.0366234 
F    -4.7242942    3.5981082    3.2158682 
C    -3.6379995   -1.4255617    2.4759630 
C     2.4465225   -1.3634141    0.7622609 
P     0.9263167   -3.5179525    1.1046462 
C     2.1752469   -4.7793805    1.6638707 
C     2.7911090   -1.1549558   -0.5223525 
C     1.8401001    0.4302724   -1.9127769 
O     2.1658220    0.5221826   -3.0412034 
S    -0.6275651   -0.9894774   -0.1475802 
C    -1.1081865   -1.2727737   -1.8282226 
N    -1.6630273   -2.4828989   -2.0669083 
C    -2.0308188   -2.7812344   -3.3245203 
C    -1.8876492   -1.8346610   -4.3646358 
C    -1.3624745   -0.5929662   -3.9932048 
N    -0.9591917   -0.3009819   -2.7533763 
C    -1.2554229    0.5547860   -4.9874714 
F    -1.6975088    0.2019945   -6.2154698 
C    -2.5952598   -4.1509740   -3.5688658 
P     3.4735843    1.6939146    0.5762229 
C     4.7333846    1.7549379   -0.7664831 
F     0.0201222    0.9846018   -5.1198241 
F    -1.9944009    1.6146882   -4.5747483 
F    -3.1476266    4.3673217    1.9155361 
F    -2.8473847    4.3106615    4.0753732 
C     3.3339527    3.4613410    1.0637858 
C     4.4203712    0.9944827    1.9958722 
C     0.3961237    3.2437895   -2.2315829 
C    -1.8170101    2.1584313   -0.7640297 
C    -0.3475801   -4.6312892    0.3440532 
C     0.1744682   -3.0472434    2.7225059 
H     2.8961548   -1.7778016    1.6748065 
H     3.4342963   -1.5505866   -1.3201188 
H    -2.1970642   -2.0521105   -5.3947532 
H    -1.8040840   -4.9135075   -3.4110369 
H    -2.9923701   -4.2604340   -4.5946658 
H    -3.3963449   -4.3684850   -2.8346393 
H    -4.6940821    1.1758443    2.7610674 
H    -3.3737502   -1.8741838    1.4952374 
H    -4.7352937   -1.3116283    2.5460868 
H    -3.2916492   -2.1373282    3.2522659 
H     2.5961304    3.5457837    1.8839120 
H     2.9987218    4.0653496    0.1995403 
H     4.3211975    3.8340450    1.4018458 
H     4.7462336   -0.0318129    1.7405568 
H     3.7529250    0.9466348    2.8790046 
H     5.3055428    1.6199608    2.2279012 
H     5.0197486    0.7196558   -1.0357134 
H     5.6326710    2.3192593   -0.4480965 
H     4.2871010    2.2353068   -1.6589266 
H     0.2574247    2.4937008   -3.0310233 
H     1.4554382    3.5683813   -2.2307653 
H    -0.2563053    4.1192607   -2.4217969 
H    -2.1846690    1.6286071    0.1335518 
H    -1.9575731    1.5088533   -1.6477412 
H    -2.3649479    3.1136866   -0.8892658 
H    -0.2180789    3.6042575    1.5526144 
H    -0.7870484    4.6518496    0.1917972 
H     0.9785241    4.4503212    0.4890879 
H     0.1279426   -5.1986860   -0.4819176 
H    -1.1497907   -4.0094239   -0.0999023 
H    -0.7606471   -5.3501166    1.0834919 
H    -0.5825708   -2.2513912    2.5667068 
H     0.9692688   -2.6114331    3.3610605 
H    -0.2674009   -3.9254912    3.2387038 
H     2.6443822   -5.2549593    0.7789313 
H     1.7171781   -5.5691243    2.2966971 
H     2.9731929   -4.2760286    2.2471316 
