# Supplementary material for: Understanding the Carbyne Formation from C2H2 Complexes
Source: J Am Chem Soc. 2024 Nov 15;146(47):32392–402. doi: 10.1021/jacs.4c07724 (PMC11613314; doi:10.1021/jacs.4c07724)
Supplement: Supplementary file 3 — ja4c07724_si_003.zip [file ja4c07724_si_003.zip › XYZ files/XYZ all CO mechanism/monodentate_pathways-section2.2.2/1b_1b-mono/1b_mono.xyz]

65
Energy =
W     5.4286406    4.5856555   17.5606888 
C     3.5608508    5.3947441   17.4952081 
H     2.7313143    5.7396404   18.1219020 
C     3.9492120    5.1921325   16.2453587 
H     3.6384224    5.2620425   15.1960102 
C     6.1458043    4.3905065   15.7296724 
O     6.5625895    4.3391956   14.6328628 
S     5.2376300    4.7018122   20.1325430 
N     2.9131847    3.4009391   19.7401711 
C     3.8270943    3.7901790   20.6541470 
N     3.7503749    3.5314608   21.9807535 
C     2.7216466    2.7795715   22.3738783 
C     2.6496233    2.5187448   23.8739972 
C     1.7630076    2.2508768   21.4973671 
H     0.9469467    1.6080992   21.8506042 
C     1.9048813    2.6140340   20.1409810 
C     0.9678578    2.1312509   19.0694847 
H     0.5685458    2.9923054   18.4967892 
H     0.1279916    1.5386589   19.4777174 
H     1.5379369    1.5111170   18.3461207 
S     5.0186866    2.2493709   17.8880277 
N     4.7480476    0.4296508   15.9801930 
C     5.6193448    1.3163318   16.5003736 
N     6.8937202    1.4889198   16.0866445 
C     7.2901446    0.7307348   15.0594789 
C     8.7395204    0.9221336   14.6321685 
C     6.4589347   -0.1942772   14.4202872 
H     6.8135325   -0.8010403   13.5773939 
C     5.1508550   -0.3175009   14.9392946 
C     4.1497090   -1.2768760   14.3602016 
H     3.6882661   -1.8734795   15.1716764 
H     4.6008174   -1.9529154   13.6104068 
H     3.3256411   -0.7103859   13.8788711 
F     2.5184079    3.6728382   24.5626105 
F     3.7621891    1.8986485   24.3191654 
F     1.5893555    1.7321626   24.1900371 
F     9.5784283    0.7361329   15.6770163 
F     8.9493521    2.1738214   14.1625784 
F     9.0925524    0.0545604   13.6579428 
P     6.2453195    7.0030288   17.7109847 
C     5.1260725    8.1244543   16.7606071 
H     4.1107452    8.0872790   17.1968409 
H     5.0674348    7.7774184   15.7114275 
H     5.5115118    9.1632230   16.7931221 
C     6.2915135    7.8456972   19.3499238 
H     7.0272941    7.3593726   20.0157199 
H     5.2978539    7.7231841   19.8225497 
H     6.5387551    8.9204955   19.2372773 
C     7.8662642    7.4525003   16.9431551 
H     8.7096373    7.0077503   17.5021416 
H     7.9965956    8.5531084   16.9211468 
H     7.8841502    7.0563629   15.9088367 
P     7.9189921    4.0478958   18.3903248 
C     8.0675205    2.3751984   19.1344067 
H     7.9080309    1.6343470   18.3293704 
H     7.2827742    2.2670211   19.9068493 
H     9.0756244    2.2505010   19.5791516 
C     9.2135661    4.0239161   17.0820248 
H     9.3484666    5.0319866   16.6486570 
H     8.8709484    3.3428027   16.2828916 
H    10.1790337    3.6626074   17.4888983 
C     8.6619232    5.0863580   19.7268084 
H     8.8381880    6.1246223   19.3906061 
H     9.6284988    4.6472542   20.0446611 
H     7.9583447    5.0932673   20.5832904 
