# Supplementary material for: Understanding the Carbyne Formation from C2H2 Complexes
Source: J Am Chem Soc. 2024 Nov 15;146(47):32392–402. doi: 10.1021/jacs.4c07724 (PMC11613314; doi:10.1021/jacs.4c07724)
Supplement: Supplementary file 3 — ja4c07724_si_003.zip [file ja4c07724_si_003.zip › XYZ files/XYZ all CO mechanism/monodentate_pathways-section2.2.2/1b_1b-mono/1b_mono_cosmo.xyz]

65
Energy =
W     5.4460925    4.5657698   17.5757152 
C     3.5765167    5.3715870   17.5310000 
H     2.7499690    5.7269235   18.1562754 
C     3.9592000    5.1861502   16.2767067 
H     3.6511242    5.2847044   15.2285961 
C     6.1365609    4.4078110   15.7388244 
O     6.5334673    4.3693671   14.6316235 
S     5.2517935    4.6106064   20.1553796 
N     2.8902363    3.3737100   19.7457879 
C     3.8101591    3.7451607   20.6616894 
N     3.7079981    3.5049391   21.9947391 
C     2.6367453    2.8103441   22.3866943 
C     2.5488766    2.5694440   23.8871775 
C     1.6561211    2.3252214   21.5127791 
H     0.7980629    1.7389523   21.8649514 
C     1.8335136    2.6550611   20.1497377 
C     0.8702485    2.2150839   19.0846364 
H     0.5023187    3.0952777   18.5193870 
H     0.0095827    1.6586295   19.4992443 
H     1.4050727    1.5729697   18.3540772 
S     5.0607010    2.2123916   17.8757870 
N     4.8116078    0.3444927   16.0115168 
C     5.6607721    1.2814995   16.4847213 
N     6.9079714    1.5032468   16.0243389 
C     7.3029194    0.7401406   14.9977930 
C     8.7268362    0.9882862   14.5205581 
C     6.4973777   -0.2353239   14.4068894 
H     6.8482449   -0.8466589   13.5656887 
C     5.2120786   -0.4080169   14.9711165 
C     4.2421990   -1.4161155   14.4282136 
H     3.6015109   -1.8060123   15.2415457 
H     4.7575656   -2.2489174   13.9139822 
H     3.5729499   -0.9255862   13.6889655 
F     2.5016218    3.7383091   24.5681042 
F     3.6249923    1.8845535   24.3389236 
F     1.4454229    1.8592574   24.2212261 
F     9.6100668    0.8417293   15.5359742 
F     8.8707219    2.2477567   14.0419867 
F     9.0849443    0.1351532   13.5363115 
P     6.2551658    6.9916160   17.7536750 
C     5.1106433    8.1125989   16.8391179 
H     4.1041573    8.0664775   17.2950039 
H     5.0385837    7.7828665   15.7851167 
H     5.4960641    9.1506373   16.8831267 
C     6.3115574    7.7967838   19.4080639 
H     7.0394068    7.2889553   20.0664108 
H     5.3108040    7.6983757   19.8708416 
H     6.5825525    8.8665782   19.3059786 
C     7.8608019    7.4583178   16.9748610 
H     8.7177557    7.0222359   17.5192700 
H     7.9705128    8.5610366   16.9688813 
H     7.8702511    7.0809435   15.9336342 
P     7.9590905    4.0485665   18.3545885 
C     8.1487637    2.3613155   19.0566053 
H     7.9772006    1.6348283   18.2409990 
H     7.3905892    2.2221724   19.8501629 
H     9.1712708    2.2444416   19.4688812 
C     9.2187673    4.0700277   17.0156522 
H     9.3252190    5.0876260   16.5976877 
H     8.8695161    3.3920082   16.2169662 
H    10.1982085    3.7233562   17.4008704 
C     8.7119330    5.0698883   19.6944075 
H     8.8642155    6.1171922   19.3765052 
H     9.6930485    4.6377314   19.9746292 
H     8.0358769    5.0489740   20.5716981 
