# Supplementary material for: Understanding the Carbyne Formation from C2H2 Complexes
Source: J Am Chem Soc. 2024 Nov 15;146(47):32392–402. doi: 10.1021/jacs.4c07724 (PMC11613314; doi:10.1021/jacs.4c07724)
Supplement: Supplementary file 3 — ja4c07724_si_003.zip [file ja4c07724_si_003.zip › XYZ files/XYZ all CO mechanism/monodentate_pathways-section2.2.2/1b_1b-mono/TS_II_4.xyz]

65
Energy =
W     0.4116751   -0.2358800    0.8469837 
C     2.4124716    0.1266326    0.9007988 
H     3.2538642    0.7533105    0.5726336 
C     2.2088429   -1.0773705    1.4338154 
H     2.7156237   -1.9427419    1.8788446 
C     0.1377564   -2.0364317    1.4916295 
O    -0.0377326   -3.1061047    1.9558332 
S    -1.0635044    1.9818423    0.8276869 
N     1.0866487    2.4432271   -0.6626425 
C    -0.0408398    2.9994149   -0.1623652 
N    -0.4472679    4.2654712   -0.3910652 
C     0.3214110    4.9884282   -1.2080146 
C    -0.1549311    6.4173942   -1.4466911 
C     1.4860265    4.4991242   -1.8164555 
H     2.0834735    5.1160180   -2.4993177 
C     1.8458248    3.1728219   -1.4944858 
C     3.0720667    2.5086765   -2.0534603 
H     3.8454352    2.4071581   -1.2629130 
H     3.5093761    3.0826698   -2.8914251 
H     2.8143327    1.4835348   -2.3879969 
S     0.5037214   -0.3343479   -1.6194324 
N    -0.4920050   -2.1350973   -3.3006964 
C     0.1654615   -1.9949098   -2.1266093 
N     0.5876680   -3.0183450   -1.3496536 
C     0.3235012   -4.2483914   -1.7890346 
C     0.7083582   -5.3859013   -0.8484593 
C    -0.3335299   -4.5103915   -2.9995506 
H    -0.5280841   -5.5355042   -3.3405693 
C    -0.7322061   -3.3808062   -3.7462258 
C    -1.4403122   -3.5064812   -5.0664576 
H    -1.7595788   -4.5447060   -5.2741711 
H    -0.7674548   -3.1728470   -5.8837633 
H    -2.3193778   -2.8330814   -5.0892801 
F    -0.1944861    7.1133175   -0.2907954 
F    -1.3914786    6.4365997   -1.9834072 
F     0.6720824    7.0781406   -2.2949521 
F    -0.2377715   -5.5413640    0.1087384 
F     1.8840394   -5.1635219   -0.2394498 
F     0.7986194   -6.5629658   -1.5178937 
P     0.2553479    0.5196264    3.2767912 
C     1.1386037    2.1063595    3.5849644 
H     0.6644756    2.8883908    2.9611692 
H     2.1935530    1.9896629    3.2699070 
H     1.0950029    2.3939985    4.6546664 
C    -1.3864575    0.8073238    4.0617487 
H    -1.9609861   -0.1378310    4.0789313 
H    -1.9392732    1.5626198    3.4715680 
H    -1.2535213    1.1735863    5.0994200 
C     1.0500317   -0.6363244    4.4767277 
H     0.5635207   -1.6284543    4.4005243 
H     0.9702153   -0.2582265    5.5156067 
H     2.1188187   -0.7537273    4.2125635 
P    -2.1735574   -0.9019275    0.1898349 
C    -2.8500293   -0.0795015   -1.3115927 
H    -2.2707416   -0.4088733   -2.1962580 
H    -2.7330926    1.0143158   -1.1947657 
H    -3.9202074   -0.3434082   -1.4320280 
C    -2.5635368   -2.6772358   -0.1572942 
H    -2.1496334   -3.3342868    0.6296070 
H    -2.1133520   -2.9708050   -1.1230056 
H    -3.6616375   -2.8132891   -0.2239134 
C    -3.4440375   -0.5092882    1.4754515 
H    -3.2322533   -1.0955626    2.3903056 
H    -4.4607102   -0.7614904    1.1116784 
H    -3.4015101    0.5701954    1.7157785 
