# Supplementary material for: Understanding the Carbyne Formation from C2H2 Complexes
Source: J Am Chem Soc. 2024 Nov 15;146(47):32392–402. doi: 10.1021/jacs.4c07724 (PMC11613314; doi:10.1021/jacs.4c07724)
Supplement: Supplementary file 3 — ja4c07724_si_003.zip [file ja4c07724_si_003.zip › XYZ files/XYZ all CO mechanism/monodentate_pathways-section2.2.2/1b_1b-mono/TS_II_4_cosmo.xyz]

65
Energy =
W     0.3915013   -0.2345353    0.8398647 
C     2.3972930    0.1011228    0.8320474 
H     3.2352756    0.7013205    0.4504128 
C     2.1896497   -1.0703257    1.4300439 
H     2.6951371   -1.9115264    1.9211795 
C     0.1258908   -2.0191931    1.5151681 
O    -0.0367106   -3.0915983    1.9841079 
S    -1.0925515    1.9779312    0.7785724 
N     1.0875225    2.4500756   -0.6654524 
C    -0.0487616    3.0006884   -0.1799677 
N    -0.4478728    4.2733605   -0.4016951 
C     0.3494390    5.0074253   -1.1844755 
C    -0.1262919    6.4349757   -1.4181047 
C     1.5329381    4.5305528   -1.7600722 
H     2.1574772    5.1564058   -2.4098226 
C     1.8781543    3.1943859   -1.4542294 
C     3.1247594    2.5472621   -1.9828290 
H     3.8900489    2.4900872   -1.1795514 
H     3.5580874    3.1141496   -2.8274354 
H     2.9002525    1.5078158   -2.2946525 
S     0.4934012   -0.3371599   -1.6550813 
N    -0.5035160   -2.1486715   -3.3279011 
C     0.1591473   -1.9987851   -2.1567150 
N     0.5913722   -3.0175337   -1.3787242 
C     0.3067469   -4.2502043   -1.8020089 
C     0.7109043   -5.3777388   -0.8603378 
C    -0.3774259   -4.5218505   -2.9933660 
H    -0.5961197   -5.5470357   -3.3189147 
C    -0.7656283   -3.3981540   -3.7560418 
C    -1.4813024   -3.5384019   -5.0683391 
H    -1.7951549   -4.5806827   -5.2609498 
H    -0.8144297   -3.2111986   -5.8935124 
H    -2.3663560   -2.8722818   -5.0920589 
F    -0.2110865    7.1161889   -0.2521861 
F    -1.3527908    6.4544738   -1.9870764 
F     0.7126138    7.1186323   -2.2306236 
F    -0.2101152   -5.5261732    0.1244050 
F     1.9012295   -5.1472217   -0.2753682 
F     0.7914047   -6.5632570   -1.5128658 
P     0.2497047    0.5379199    3.2618962 
C     1.1333624    2.1276871    3.5375728 
H     0.6546138    2.9064757    2.9136786 
H     2.1864772    2.0068359    3.2175070 
H     1.0957766    2.4208289    4.6058249 
C    -1.3920341    0.8192637    4.0417050 
H    -1.9538621   -0.1330712    4.0754153 
H    -1.9590304    1.5615331    3.4490310 
H    -1.2520395    1.1985469    5.0735474 
C     1.0561391   -0.6029678    4.4623993 
H     0.5686219   -1.5956363    4.4051710 
H     0.9756151   -0.2064991    5.4940488 
H     2.1250504   -0.7177959    4.1977649 
P    -2.1793100   -0.9290048    0.1812105 
C    -2.8792470   -0.1250084   -1.3191139 
H    -2.3071103   -0.4592312   -2.2061696 
H    -2.7764663    0.9713245   -1.2148781 
H    -3.9466368   -0.4052612   -1.4236121 
C    -2.5501513   -2.7077181   -0.1566132 
H    -2.1286762   -3.3552472    0.6335362 
H    -2.1058636   -3.0027777   -1.1244377 
H    -3.6477343   -2.8491942   -0.2140587 
C    -3.4313708   -0.5455244    1.4826867 
H    -3.1969994   -1.1259740    2.3956949 
H    -4.4476293   -0.8149526    1.1310653 
H    -3.4025806    0.5345622    1.7218008 
