# Supplementary material for: Understanding the Carbyne Formation from C2H2 Complexes
Source: J Am Chem Soc. 2024 Nov 15;146(47):32392–402. doi: 10.1021/jacs.4c07724 (PMC11613314; doi:10.1021/jacs.4c07724)
Supplement: Supplementary file 3 — ja4c07724_si_003.zip [file ja4c07724_si_003.zip › XYZ files/XYZ all CO mechanism/monodentate_pathways-section2.2.2/1e-eta1/1e-1-eta1.xyz]

78
Energy =
W     5.3869290    5.2688925   16.6345726 
C     3.3491955    4.5922832   16.5685057 
H     2.6742725    5.1609972   17.2380233 
C     2.7450295    3.5234222   15.9257599 
H     3.2760358    2.8632217   15.2154291 
C     5.2241593    7.0842597   17.2791449 
O     5.1957514    8.2209795   17.6546369 
S     4.5079343    4.2896969   18.9010861 
N     4.6129375    6.6673235   20.1695674 
C     3.8109720    5.7950190   19.5203195 
N     2.4889635    6.0050589   19.2870040 
C     2.0053677    7.2030551   19.6415661 
C     0.5545679    7.4502659   19.2579543 
C     2.7655502    8.1902805   20.2668117 
H     2.3416666    9.1660542   20.5350817 
C     4.1175367    7.8586194   20.5242386 
C     5.0667099    8.8364917   21.1528370 
H     5.7673651    8.3133476   21.8310183 
H     4.5419969    9.6432793   21.6983914 
H     5.6716231    9.2965040   20.3425553 
S     7.1188247    5.3457295   14.7850998 
N     6.0690913    3.2573412   15.8512187 
C     6.9756861    3.6186325   14.8616210 
N     7.6861314    2.7799932   14.1124168 
C     7.5473541    1.4736675   14.3770373 
C     8.3394027    0.5350779   13.4867843 
C     6.7346472    0.9949601   15.4198484 
H     6.6768225   -0.0756214   15.6530549 
C     6.0019529    1.9319179   16.1659988 
C     5.1860554    1.5308423   17.3515721 
H     5.7041206    1.8450756   18.2838392 
H     5.0306562    0.4363076   17.3893788 
H     4.2156524    2.0612152   17.3568909 
F    -0.2575135    6.4587117   19.6933772 
F     0.4223619    7.5054028   17.9045320 
F     0.0872025    8.6141090   19.7567368 
F     9.6630847    0.7988572   13.5358660 
F     7.9536896    0.6385715   12.1942157 
F     8.1664580   -0.7599836   13.8593502 
P     4.2803333    6.4393582   14.7669309 
C     5.1749948    7.9360794   14.1504282 
H     6.1686618    7.6408817   13.7645172 
H     5.3073546    8.6358126   14.9979093 
H     4.5977987    8.4293858   13.3427680 
C     3.9482184    5.5046780   13.2070289 
H     3.2736972    4.6590061   13.4414863 
H     4.9116700    5.1097499   12.8301020 
H     3.4826030    6.1514533   12.4361924 
C     2.6212706    7.1769269   15.1313678 
H     1.8755374    6.3686648   15.2445003 
H     2.3063746    7.8526362   14.3114595 
H     2.6745450    7.7431449   16.0807553 
P     1.2281395    2.9171217   16.5765375 
C     0.2491705    4.2400560   17.3356550 
H     0.0306035    5.0327489   16.5960750 
H     0.8465851    4.6826839   18.1626281 
H    -0.6953885    3.8229908   17.7348969 
C     0.2264674    2.0783058   15.3014963 
H     0.8305803    1.2723144   14.8401198 
H    -0.0467729    2.8101642   14.5171629 
H    -0.6904653    1.6397125   15.7411171 
C     1.4804802    1.7006670   17.9215195 
H     2.0093081    0.8108794   17.5298212 
H     0.5183728    1.3955929   18.3785367 
H     2.1250268    2.2005343   18.6748124 
P     7.6152882    5.3093377   17.9137831 
C     8.8821035    4.0154028   17.5243000 
H     9.1447145    4.0550922   16.4502074 
H     8.4640811    3.0145300   17.7504215 
H     9.7964240    4.1710593   18.1311408 
C     8.5394867    6.8777229   17.6129658 
H     7.9004801    7.7266281   17.9244810 
H     8.7463568    6.9672698   16.5295778 
H     9.4922543    6.8943539   18.1799213 
C     7.5701321    5.2399944   19.7521136 
H     7.2677020    4.2246009   20.0700686 
H     6.7891858    5.9412130   20.1124621 
H     8.5673191    5.4884857   20.1694000 
