# Supplementary material for: Understanding the Carbyne Formation from C2H2 Complexes
Source: J Am Chem Soc. 2024 Nov 15;146(47):32392–402. doi: 10.1021/jacs.4c07724 (PMC11613314; doi:10.1021/jacs.4c07724)
Supplement: Supplementary file 3 — ja4c07724_si_003.zip [file ja4c07724_si_003.zip › XYZ files/XYZ all CO mechanism/monodentate_pathways-section2.2.2/1e-eta1/1e-1-eta1_cosmo.xyz]

78
Energy =
W     5.3968854    5.2745820   16.6743637 
C     3.3545415    4.5775553   16.6343666 
H     2.6768568    5.1261008   17.3170588 
C     2.7851600    3.5066515   15.9831078 
H     3.3363409    2.8772179   15.2599765 
C     5.2375851    7.0998183   17.2735726 
O     5.2096021    8.2502367   17.6197852 
S     4.6104702    4.3442018   18.9855171 
N     4.6823046    6.7488585   20.2175428 
C     3.8947826    5.8500287   19.5845532 
N     2.5668004    6.0272098   19.3647553 
C     2.0625538    7.2231076   19.6936289 
C     0.6006585    7.4221134   19.3258843 
C     2.8078125    8.2426655   20.2859157 
H     2.3690146    9.2162256   20.5388188 
C     4.1645497    7.9389936   20.5518768 
C     5.0898607    8.9398894   21.1790976 
H     5.7732518    8.4415272   21.8932949 
H     4.5436652    9.7572824   21.6857054 
H     5.7196561    9.3829733   20.3783930 
S     7.0932447    5.3112319   14.7862141 
N     6.0667390    3.2477281   15.9210496 
C     6.9533360    3.5857455   14.9077144 
N     7.6480148    2.7300375   14.1605231 
C     7.5015359    1.4265932   14.4514892 
C     8.2796428    0.4756102   13.5687977 
C     6.6983828    0.9711434   15.5097628 
H     6.6268217   -0.0948710   15.7596358 
C     5.9879520    1.9269395   16.2562582 
C     5.1897096    1.5455106   17.4586526 
H     5.7470846    1.8397286   18.3748866 
H     5.0068311    0.4557713   17.4965159 
H     4.2341479    2.1023257   17.4908159 
F    -0.1763271    6.4146391   19.7866769 
F     0.4474685    7.4559469   17.9742408 
F     0.1044646    8.5798193   19.8150333 
F     9.6116085    0.7258926   13.6129742 
F     7.9042528    0.5826552   12.2689916 
F     8.0978657   -0.8160261   13.9366584 
P     4.2361688    6.3918984   14.7954934 
C     5.1114473    7.8799853   14.1298769 
H     6.1010217    7.5850075   13.7329931 
H     5.2520735    8.6009600   14.9579042 
H     4.5152343    8.3496538   13.3220712 
C     3.8797283    5.4293997   13.2591564 
H     3.2139844    4.5839633   13.5173297 
H     4.8373689    5.0346455   12.8674613 
H     3.3955917    6.0660607   12.4915386 
C     2.5842521    7.1310011   15.1810648 
H     1.8408957    6.3248552   15.3200696 
H     2.2560432    7.7938808   14.3560954 
H     2.6561831    7.7098561   16.1214906 
P     1.2065406    2.8811056   16.4808362 
C     0.2787452    4.1280182   17.4103576 
H     0.0643698    4.9995307   16.7636743 
H     0.8886347    4.4683301   18.2723159 
H    -0.6707994    3.6824925   17.7637890 
C     0.2180554    2.3386594   15.0539980 
H     0.7914919    1.5782051   14.4884712 
H     0.0230828    3.2090880   14.3983303 
H    -0.7405948    1.8999676   15.3924910 
C     1.3710318    1.4368011   17.5836524 
H     1.9374146    0.6404109   17.0638021 
H     0.3741317    1.0546627   17.8788527 
H     1.9343579    1.7600020   18.4810992 
P     7.6574944    5.3704707   17.9031222 
C     8.9100345    4.0547212   17.5449522 
H     9.1450345    4.0412086   16.4638168 
H     8.4917223    3.0695829   17.8320501 
H     9.8398446    4.2366988   18.1201546 
C     8.5798088    6.9222748   17.5181411 
H     7.9544198    7.7837119   17.8234057 
H     8.7546538    6.9764905   16.4267638 
H     9.5486960    6.9518887   18.0563334 
C     7.6616562    5.3841832   19.7431531 
H     7.3866497    4.3778723   20.1110575 
H     6.8787338    6.0895891   20.0906382 
H     8.6666090    5.6663057   20.1181040 
