# Supplementary material for: Understanding the Carbyne Formation from C2H2 Complexes
Source: J Am Chem Soc. 2024 Nov 15;146(47):32392–402. doi: 10.1021/jacs.4c07724 (PMC11613314; doi:10.1021/jacs.4c07724)
Supplement: Supplementary file 3 — ja4c07724_si_003.zip [file ja4c07724_si_003.zip › XYZ files/XYZ all CO mechanism/monodentate_pathways-section2.2.2/1e-eta1/1e-1-eta2.xyz]

78
Energy =
W     5.7800345    3.6901088   18.1600250 
C     2.8976562    3.6322362   16.5931612 
H     2.3125879    4.3910442   17.1438555 
C     4.2107295    3.2779447   16.8651639 
H     4.6225982    2.5024258   16.1798822 
C     6.9394072    4.0585027   16.6365363 
O     7.6436523    4.3241958   15.7138011 
S     6.3491821    5.1004321   20.2335855 
N     4.4156606    3.4269203   19.9703547 
C     4.9489368    4.3192798   20.8849612 
N     4.4700268    4.5819164   22.1008844 
C     3.3832395    3.8959409   22.4696587 
C     2.8420469    4.2172443   23.8517918 
C     2.7696154    2.9424769   21.6397418 
H     1.8874988    2.3816288   21.9722699 
C     3.3152649    2.7218824   20.3632588 
C     2.7039905    1.7274828   19.4284280 
H     2.2850135    2.2476213   18.5444125 
H     1.9099846    1.1475169   19.9339407 
H     3.4868104    1.0478250   19.0295186 
S     5.8647265    1.0551238   18.3004882 
N     7.0966828   -0.7579139   16.8189169 
C     6.3192845    0.3571969   16.7666023 
N     5.9104761    0.9266094   15.6017370 
C     6.4400158    0.4455670   14.4737411 
C     5.9461387    1.1150821   13.2005958 
C     7.3303140   -0.6289410   14.4317155 
H     7.7623328   -0.9913803   13.4902376 
C     7.5962894   -1.2484595   15.6800611 
C     8.4779041   -2.4634770   15.7770443 
H     9.5458643   -2.1567895   15.7816027 
H     8.3351355   -3.1466298   14.9170272 
H     8.2774859   -2.9960234   16.7247409 
F     2.4659745    5.5131940   23.9431914 
F     3.7657108    3.9943592   24.8108313 
F     1.7556264    3.4571048   24.1446583 
F     5.9998976    2.4634763   13.2843336 
F     4.6398327    0.7894733   12.9619412 
F     6.6538266    0.7369942   12.1168329 
P     5.1773919    6.0340472   17.5915341 
C     3.7893080    6.8474641   18.5094322 
H     4.0320486    6.8347038   19.5897822 
H     2.8576595    6.2701566   18.3514730 
H     3.6342171    7.8939328   18.1774021 
C     6.5434316    7.2688483   17.7627190 
H     7.3939675    6.9248333   17.1426140 
H     6.8634650    7.3267593   18.8194399 
H     6.2146629    8.2702625   17.4184212 
C     4.7238976    6.3387324   15.8240303 
H     5.5667061    5.9993395   15.1909342 
H     4.5361236    7.4166795   15.6482687 
H     3.8273639    5.7484993   15.5633239 
P     8.1245729    2.9907811   18.9510325 
C     8.3022915    2.2037786   20.6102327 
H     7.7098957    1.2682930   20.6037967 
H     7.8951060    2.8938971   21.3739112 
H     9.3631809    1.9741933   20.8356190 
C     9.0640568    1.8283924   17.8633575 
H     8.9737640    2.1630667   16.8117408 
H     8.6508325    0.8070840   17.9570663 
H    10.1329419    1.8235466   18.1570776 
C     9.3250422    4.4012284   19.0143629 
H     9.3827972    4.8491728   18.0029655 
H    10.3316582    4.0492655   19.3180993 
H     8.9751314    5.1679594   19.7307600 
P     2.0916229    2.8227895   15.2615363 
C     2.6359248    3.3942504   13.6110058 
C     2.4026706    1.0300918   15.3005269 
H     1.9779300    0.6144480   16.2341297 
H     3.5019128    0.8775890   15.3072618 
H     1.9646812    0.5310191   14.4148827 
C     0.2886271    3.0941169   15.3327773 
H     0.0826677    4.1818882   15.3008063 
H    -0.1037799    2.6833799   16.2830556 
H    -0.2167200    2.6022745   14.4794049 
H     2.3667816    4.4619571   13.4941438 
H     2.1765193    2.7959428   12.7994378 
H     3.7370695    3.2945316   13.5594273 
