# Supplementary material for: Understanding the Carbyne Formation from C2H2 Complexes
Source: J Am Chem Soc. 2024 Nov 15;146(47):32392–402. doi: 10.1021/jacs.4c07724 (PMC11613314; doi:10.1021/jacs.4c07724)
Supplement: Supplementary file 3 — ja4c07724_si_003.zip [file ja4c07724_si_003.zip › XYZ files/XYZ all CO mechanism/monodentate_pathways-section2.2.2/1e-eta1/1e-1-eta2_cosmo.xyz]

78
Energy =
W     5.8069451    3.6943120   18.1682406 
C     2.9251872    3.5831262   16.6131538 
H     2.3438933    4.3254700   17.1900169 
C     4.2382334    3.2408555   16.8556565 
H     4.6560084    2.4882209   16.1509694 
C     6.9556957    4.0963224   16.6582255 
O     7.6575789    4.3923981   15.7361009 
S     6.3461808    5.1164388   20.2405912 
N     4.4279651    3.4238727   19.9696170 
C     4.9480936    4.3256954   20.8834962 
N     4.4575525    4.5904995   22.0962245 
C     3.3692290    3.8978575   22.4588818 
C     2.8239606    4.2220364   23.8344935 
C     2.7674326    2.9387581   21.6288999 
H     1.8849038    2.3729361   21.9523781 
C     3.3260708    2.7155672   20.3569930 
C     2.7211546    1.7157528   19.4253651 
H     2.2383088    2.2365702   18.5750413 
H     1.9742337    1.0906961   19.9480251 
H     3.5140433    1.0844970   18.9726088 
S     5.9059340    1.0690297   18.2997798 
N     7.0389189   -0.8181145   16.8253914 
C     6.3671013    0.3651592   16.7672273 
N     6.0603167    0.9963792   15.6085145 
C     6.5572600    0.4751552   14.4838417 
C     6.1401539    1.2000026   13.2129432 
C     7.3359127   -0.6825896   14.4432828 
H     7.7458725   -1.0819782   13.5067565 
C     7.5216040   -1.3377188   15.6882380 
C     8.2863459   -2.6282552   15.7771624 
H     9.3762603   -2.4303501   15.6909571 
H     8.0161686   -3.3172494   14.9526934 
H     8.1003987   -3.1138049   16.7527079 
F     2.4404344    5.5202225   23.9231617 
F     3.7530611    4.0196610   24.8000109 
F     1.7464898    3.4602541   24.1413631 
F     6.2675604    2.5399237   13.3269339 
F     4.8274676    0.9521713   12.9323418 
F     6.8583192    0.8036375   12.1399878 
P     5.1439079    6.0268746   17.5785633 
C     3.7403793    6.8100475   18.4946030 
H     3.9833860    6.8112836   19.5748697 
H     2.8218347    6.2118369   18.3375869 
H     3.5652433    7.8501343   18.1531214 
C     6.4896097    7.2829044   17.7461888 
H     7.3414829    6.9562075   17.1185289 
H     6.8180876    7.3434217   18.8002142 
H     6.1385482    8.2782517   17.4067900 
C     4.6840599    6.3144982   15.8123279 
H     5.5251987    5.9746827   15.1776207 
H     4.4930764    7.3914324   15.6350415 
H     3.7877637    5.7219255   15.5582203 
P     8.1540009    3.0278393   18.9531076 
C     8.3595046    2.2399755   20.6101369 
H     7.7789586    1.2970242   20.6123963 
H     7.9500678    2.9247258   21.3776871 
H     9.4257250    2.0253952   20.8250726 
C     9.1020539    1.8789241   17.8576380 
H     9.0061562    2.2180455   16.8082400 
H     8.6954993    0.8549780   17.9447506 
H    10.1708452    1.8788698   18.1509553 
C     9.3376841    4.4511004   19.0152960 
H     9.3847878    4.9041078   18.0057071 
H    10.3489993    4.1087673   19.3140507 
H     8.9815410    5.2124206   19.7345923 
P     2.0772994    2.8120820   15.2673047 
C     2.5982312    3.4515498   13.6399343 
C     2.4015096    1.0234778   15.2406126 
H     2.0171176    0.5744930   16.1762284 
H     3.4969328    0.8702329   15.1836496 
H     1.9138081    0.5586032   14.3623271 
C     0.2862686    3.0791097   15.4067200 
H     0.0825313    4.1676760   15.4110304 
H    -0.0733586    2.6371173   16.3560391 
H    -0.2386689    2.6088753   14.5533575 
H     2.3483219    4.5284237   13.5784872 
H     2.0939156    2.9014602   12.8213166 
H     3.6943173    3.3261962   13.5507392 
