# Supplementary material for: Understanding the Carbyne Formation from C2H2 Complexes
Source: J Am Chem Soc. 2024 Nov 15;146(47):32392–402. doi: 10.1021/jacs.4c07724 (PMC11613314; doi:10.1021/jacs.4c07724)
Supplement: Supplementary file 3 — ja4c07724_si_003.zip [file ja4c07724_si_003.zip › XYZ files/XYZ all CO mechanism/monodentate_pathways-section2.2.2/1e-hydride/1e-hydride.xyz]

78
Energy =
W     5.4694572    5.3031554   16.5331903 
C     3.5752996    4.4781187   16.2671484 
H     4.5043624    6.6913284   17.0983231 
C     2.2400422    4.7608001   16.3379178 
H     1.7546287    5.7231125   16.6309806 
C     5.7866229    7.1571839   17.0773332 
O     5.9927111    8.3071635   17.3612513 
S     4.4403914    4.2851126   18.6878964 
N     4.1255555    6.7956610   19.6078832 
C     3.5096891    5.6171819   19.3574087 
N     2.1787208    5.4033299   19.5143502 
C     1.4539633    6.4530663   19.9153797 
C    -0.0475314    6.2170909   19.9759021 
C     1.9912337    7.7177592   20.1773755 
H     1.3640698    8.5613813   20.4934314 
C     3.3910883    7.8419366   20.0050739 
C     4.1250258    9.1309214   20.2442557 
H     4.7922342    9.0253681   21.1249371 
H     3.4378044    9.9791228   20.4212688 
H     4.7785982    9.3404854   19.3735666 
S     7.4744307    5.4341591   14.9010877 
N     6.3011127    3.3303978   15.7541066 
C     7.3396420    3.7127093   14.9322457 
N     8.1472514    2.8843579   14.2663388 
C     7.8688251    1.5786941   14.3724846 
C     8.7894446    0.6519813   13.5934632 
C     6.8199996    1.0785507   15.1581654 
H     6.6243984    0.0020748   15.2358348 
C     6.0522778    2.0028282   15.8923362 
C     4.9706050    1.5890267   16.8225561 
H     5.2725732    1.7685180   17.8757894 
H     4.7001067    0.5241569   16.6993149 
H     4.1148579    2.2919058   16.6512309 
F    -0.3573146    4.9982894   20.4586720 
F    -0.5863522    6.2978372   18.7201550 
F    -0.6767328    7.1414148   20.7317430 
F    10.0700309    0.7788296   14.0021276 
F     8.7523164    0.9211459   12.2712414 
F     8.4336341   -0.6474670   13.7571490 
P     4.5345653    6.3155343   14.4380387 
C     5.5948918    7.5899307   13.6090884 
H     6.4975200    7.1229217   13.1768032 
H     5.9066075    8.3353553   14.3672344 
H     5.0162948    8.0952929   12.8104987 
C     4.1417755    5.1466670   13.0711517 
H     3.4042935    4.4145466   13.4519362 
H     5.0729130    4.6102430   12.8019896 
H     3.7438378    5.6706730   12.1792801 
C     3.0074789    7.3400809   14.6112539 
H     2.1625722    6.7169201   14.9510467 
H     2.7582099    7.8140315   13.6414393 
H     3.2010195    8.1316823   15.3621552 
P     1.1563653    3.3705533   16.4684270 
C     1.4858343    2.1634320   15.1424254 
H     2.5779345    1.9849445   15.1224191 
H     1.1790362    2.6014107   14.1732016 
H     0.9440174    1.2142586   15.3197802 
C     1.3037474    2.4940066   18.0583080 
H     1.1026977    3.2345950   18.8584946 
H     2.3580095    2.1787715   18.1776932 
H     0.6150801    1.6281965   18.1122495 
C    -0.5937532    3.8744073   16.3286424 
H    -0.8142788    4.5951607   17.1394785 
H    -1.2668276    3.0002103   16.4196104 
H    -0.7543535    4.3696739   15.3514679 
P     7.5172200    5.0731964   18.1544999 
C     8.4554802    3.4781327   18.1862335 
H     8.8680983    3.2640533   17.1809906 
H     7.7666408    2.6583660   18.4699821 
H     9.2894982    3.5222934   18.9153841 
C     8.8500045    6.3112141   17.8311768 
H     8.4043391    7.3236112   17.8875514 
H     9.2568045    6.1604428   16.8142175 
H     9.6572192    6.2151217   18.5845370 
C     7.1875660    5.3963468   19.9374240 
H     6.6851691    4.5219487   20.3885154 
H     6.4878046    6.2543450   20.0018861 
H     8.1364535    5.6133591   20.4682182 
