# Supplementary material for: Understanding the Carbyne Formation from C2H2 Complexes
Source: J Am Chem Soc. 2024 Nov 15;146(47):32392–402. doi: 10.1021/jacs.4c07724 (PMC11613314; doi:10.1021/jacs.4c07724)
Supplement: Supplementary file 3 — ja4c07724_si_003.zip [file ja4c07724_si_003.zip › XYZ files/XYZ all CO mechanism/monodentate_pathways-section2.2.2/1e-hydride/1e-hydride_cosmo.xyz]

78
Energy =
W     5.7059392    5.4013974   16.6248918 
C     3.7967122    4.6643390   16.3946588 
H     4.8831511    6.8210621   17.3524290 
C     2.4569051    4.8833824   16.4851393 
H     1.9448226    5.8299329   16.7813688 
C     6.1562494    7.2110226   17.1919131 
O     6.4151544    8.3531409   17.4985660 
S     4.6840184    4.6076907   18.9143796 
N     3.5362181    7.0397532   18.9083340 
C     3.4186857    5.7472339   19.3062519 
N     2.3318789    5.2505072   19.9507172 
C     1.3322135    6.1102796   20.1773918 
C     0.1102428    5.4991680   20.8454738 
C     1.3534530    7.4571505   19.8020109 
H     0.5126736    8.1334511   20.0014833 
C     2.5286994    7.8900048   19.1410285 
C     2.6931005    9.3045142   18.6624542 
H     2.3342004   10.0321746   19.4168700 
H     2.0904415    9.4662719   17.7434618 
H     3.7552095    9.4965326   18.4207537 
S     7.5693546    5.5135833   14.8460272 
N     6.4175040    3.4129068   15.7286176 
C     7.4050359    3.7932038   14.8481069 
N     8.1396618    2.9592947   14.1053443 
C     7.8170518    1.6587041   14.1893963 
C     8.6582544    0.7328620   13.3302203 
C     6.7962047    1.1675058   15.0155171 
H     6.5541301    0.0985783   15.0624218 
C     6.1146289    2.0936295   15.8299079 
C     5.0564484    1.7025149   16.7947609 
H     5.4095270    1.8275868   17.8383047 
H     4.7151516    0.6621707   16.6455561 
H     4.2437815    2.4645785   16.6845818 
F     0.4324686    4.8320567   21.9720455 
F    -0.4929887    4.6023298   20.0108404 
F    -0.8157789    6.4294838   21.1643200 
F     9.9658849    0.7911036   13.6795790 
F     8.5808676    1.0671887   12.0205011 
F     8.2635631   -0.5573266   13.4455273 
P     4.6562619    6.6129198   14.6934366 
C     5.7333435    7.8747666   13.8668813 
H     6.5550755    7.3862170   13.3135787 
H     6.1621701    8.5353815   14.6458618 
H     5.1220120    8.4784289   13.1670846 
C     4.0580735    5.6075456   13.2730281 
H     3.2962100    4.8967503   13.6444248 
H     4.9201532    5.0373776   12.8740564 
H     3.6331696    6.2474306   12.4742573 
C     3.2501616    7.7317819   15.1106191 
H     2.4063474    7.1664295   15.5411137 
H     2.9117021    8.2642475   14.2000467 
H     3.6092504    8.4703846   15.8532085 
P     1.3677110    3.4830703   16.5155286 
C     1.6301564    2.3999755   15.0786453 
H     2.7115856    2.1745225   15.0127035 
H     1.3172014    2.9373421   14.1628194 
H     1.0517302    1.4620599   15.1850399 
C     1.5704152    2.4766403   18.0197622 
H     1.4578375    3.1525048   18.8908327 
H     2.5960564    2.0650829   18.0388769 
H     0.8243155    1.6586123   18.0468768 
C    -0.3639820    4.0432698   16.5089708 
H    -0.5496070    4.6204833   17.4355923 
H    -1.0487717    3.1742597   16.4790280 
H    -0.5382569    4.6902059   15.6277781 
P     7.7001809    4.7618412   18.2155922 
C     7.7345294    3.0857009   18.9964633 
H     7.8317574    2.3177099   18.2046067 
H     6.7937755    2.9178581   19.5552705 
H     8.5938442    3.0002042   19.6917351 
C     9.4069059    4.8512393   17.5186083 
H     9.5784571    5.8589017   17.0957857 
H     9.5264263    4.1098076   16.7055986 
H    10.1469163    4.6440698   18.3179274 
C     7.8285404    5.8973244   19.6583042 
H     6.8668325    5.8656479   20.2052789 
H     7.9911733    6.9264402   19.2848356 
H     8.6624818    5.5992244   20.3244460 
