# Supplementary material for: Understanding the Carbyne Formation from C2H2 Complexes
Source: J Am Chem Soc. 2024 Nov 15;146(47):32392–402. doi: 10.1021/jacs.4c07724 (PMC11613314; doi:10.1021/jacs.4c07724)
Supplement: Supplementary file 3 — ja4c07724_si_003.zip [file ja4c07724_si_003.zip › XYZ files/XYZ all CO mechanism/monodentate_pathways-section2.2.2/1e-mono-ago-eta1_1e-mono-hatn/1e-mono-hatn.xyz]

78
Energy =
W     4.7706144    5.5383607   16.7441176 
C     2.9368972    5.5301069   16.3335722 
H     2.8656148    6.6173809   18.0006427 
C     1.6063325    5.3476492   15.9950936 
H     1.0966205    5.8382054   15.1457648 
C     4.8632737    7.4905697   16.9431464 
O     4.9326305    8.6710526   17.0283278 
S     4.7844776    5.2130146   19.2403304 
N     3.2385498    6.0842060   21.2326736 
C     3.4775460    6.0730891   19.8975349 
N     2.6191292    6.7475605   19.0319200 
C     1.5543712    7.4396061   19.5032455 
C     0.5906936    8.0175132   18.4828200 
C     1.3236115    7.5157841   20.8596735 
H     0.4756239    8.0888925   21.2538494 
C     2.2209242    6.7859951   21.7188206 
C     2.0105180    6.7967420   23.2050769 
H     2.7550995    6.1437810   23.6941533 
H     0.9878130    6.4528004   23.4668036 
H     2.1134724    7.8270960   23.6073240 
S     5.0747846    2.9817310   16.2862856 
N     4.1903434    2.3092851   18.7507391 
C     5.1461630    2.1056216   17.8061697 
N     6.2003148    1.2662372   17.9715376 
C     6.3211715    0.6762354   19.1613303 
C     7.5423101   -0.2217247   19.3073118 
C     5.4410529    0.8932069   20.2289937 
H     5.5921586    0.4273678   21.2108683 
C     4.3508554    1.7469427   19.9596835 
C     3.3489834    2.1089563   21.0207567 
H     3.4613523    3.1877328   21.2655716 
H     3.4877551    1.5156521   21.9438233 
H     2.3152032    1.9676767   20.6488062 
F    -0.3239251    7.0761747   18.1191610 
F     1.2225925    8.4299993   17.3723382 
F    -0.0936918    9.0574891   19.0008104 
F     8.6835653    0.4910246   19.1557930 
F     7.5486151   -1.2050760   18.3852569 
F     7.5885159   -0.8052768   20.5311282 
P     5.1632407    5.8795149   14.3407540 
C     6.5303492    7.0425375   13.8714113 
H     7.5095647    6.6505757   14.2040216 
H     6.3503169    8.0084709   14.3831777 
H     6.5630744    7.2046051   12.7748761 
C     5.4797862    4.4283945   13.2356694 
H     4.6249090    3.7301574   13.3292472 
H     6.3822705    3.8887976   13.5794102 
H     5.6006861    4.7354921   12.1769299 
C     3.7490127    6.6905323   13.4742235 
H     2.8761506    6.0118622   13.5205722 
H     3.9915077    6.9193343   12.4164957 
H     3.4946239    7.6210206   14.0172659 
P     0.8592127    3.9288405   16.6729170 
C    -0.9507961    4.0068204   16.4348091 
H    -1.1716394    4.1098067   15.3543694 
H    -1.3404339    4.8946393   16.9682448 
H    -1.4361852    3.0888059   16.8187774 
C     1.4455053    2.3674026   15.9232355 
H     2.5552439    2.3661228   16.0388505 
H     1.2002514    2.3674849   14.8434222 
H     1.0023511    1.4782543   16.4153323 
C     1.2034824    3.7323652   18.4449006 
H     2.2989056    3.5556985   18.5637011 
H     0.6559461    2.8468781   18.8236461 
H     0.8801606    4.6384543   18.9882533 
P     7.4186231    5.2240654   17.0546089 
C     8.3652456    4.3145188   15.7531499 
H     8.3440518    4.8554744   14.7884219 
H     7.8618213    3.3342052   15.6284302 
H     9.4191487    4.1632083   16.0618824 
C     8.3697534    6.7955851   17.2743350 
H     7.9685524    7.3164429   18.1660103 
H     8.2082859    7.4559835   16.4005936 
H     9.4557082    6.6136097   17.4076472 
C     7.9431178    4.2494255   18.5348411 
H     7.6740227    3.1873415   18.3739004 
H     7.4282989    4.6196266   19.4419575 
H     9.0411997    4.3244228   18.6703919 
