# Supplementary material for: Understanding the Carbyne Formation from C2H2 Complexes
Source: J Am Chem Soc. 2024 Nov 15;146(47):32392–402. doi: 10.1021/jacs.4c07724 (PMC11613314; doi:10.1021/jacs.4c07724)
Supplement: Supplementary file 3 — ja4c07724_si_003.zip [file ja4c07724_si_003.zip › XYZ files/XYZ all CO mechanism/monodentate_pathways-section2.2.2/1e-mono-ago-eta1_1e-mono-hatn/1e-mono-hatn_cosmo.xyz]

78
Energy =
W     4.8048466    5.5812833   16.7501192 
C     2.9719184    5.4219498   16.3214383 
H     2.9081574    6.6159749   17.9678039 
C     1.6886171    5.1163816   15.9271382 
H     1.2984060    5.3488843   14.9168645 
C     4.7811537    7.5164501   16.9041067 
O     4.7691855    8.7118485   16.9529828 
S     4.8431251    5.2902865   19.2585587 
N     3.2367793    6.1497051   21.2140760 
C     3.4981520    6.1290622   19.8833031 
N     2.6415396    6.7632108   18.9962962 
C     1.5488659    7.4325394   19.4375296 
C     0.6105701    7.9894752   18.3826866 
C     1.2820214    7.5103546   20.7863118 
H     0.4097566    8.0598581   21.1607809 
C     2.1802329    6.8177688   21.6724416 
C     1.9264282    6.8293203   23.1490563 
H     2.6983227    6.2397352   23.6750022 
H     0.9232770    6.4112381   23.3758712 
H     1.9305537    7.8699472   23.5362530 
S     5.0806302    2.9971397   16.2805589 
N     4.2266254    2.3674242   18.7648914 
C     5.1420121    2.1133715   17.7932092 
N     6.1453574    1.2035684   17.9278626 
C     6.2656226    0.6125149   19.1191292 
C     7.4330080   -0.3555863   19.2271168 
C     5.4342298    0.8817590   20.2120299 
H     5.5811565    0.4079336   21.1908351 
C     4.3812727    1.7914831   19.9677062 
C     3.4093955    2.1804918   21.0460314 
H     3.5162549    3.2670531   21.2536212 
H     3.5776514    1.6139970   21.9806630 
H     2.3666474    2.0202077   20.7071932 
F    -0.2685766    7.0335180   17.9812511 
F     1.2831542    8.4097394   17.2946273 
F    -0.1081574    9.0196870   18.8674500 
F     8.6139509    0.2918473   19.0660261 
F     7.3711063   -1.3173488   18.2783652 
F     7.4723345   -0.9725026   20.4320192 
P     5.1979996    5.9949111   14.3581323 
C     6.5957817    7.1274603   13.9172145 
H     7.5674528    6.6975687   14.2228528 
H     6.4484442    8.0821652   14.4594276 
H     6.6173166    7.3217334   12.8259229 
C     5.4451289    4.5715432   13.2032660 
H     4.5690367    3.8995993   13.2964886 
H     6.3431325    4.0007364   13.5074138 
H     5.5500768    4.9092212   12.1522716 
C     3.8002955    6.8881350   13.5491873 
H     2.9077254    6.2345414   13.5577200 
H     4.0481917    7.1676285   12.5050920 
H     3.5771156    7.7947273   14.1438755 
P     0.8621578    3.8137456   16.7567423 
C    -0.9371905    3.9234592   16.4999117 
H    -1.1455685    3.9277426   15.4120498 
H    -1.3067560    4.8662054   16.9456498 
H    -1.4447041    3.0572187   16.9668970 
C     1.3912812    2.1752781   16.1479336 
H     2.4983409    2.1502778   16.2494941 
H     1.1250926    2.0878032   15.0765566 
H     0.9161723    1.3564080   16.7241724 
C     1.2148607    3.8002516   18.5325354 
H     2.3116589    3.6545568   18.6587598 
H     0.6764341    2.9481861   18.9907470 
H     0.8712743    4.7448562   18.9897433 
P     7.4362100    5.2325221   17.0490730 
C     8.3593490    4.3425690   15.7182624 
H     8.3422442    4.9104398   14.7693547 
H     7.8401897    3.3747048   15.5682501 
H     9.4123773    4.1701518   16.0186502 
C     8.4242143    6.7751016   17.3020910 
H     8.0467363    7.2792055   18.2137571 
H     8.2687198    7.4586687   16.4451054 
H     9.5067990    6.5625785   17.4166091 
C     7.9535492    4.2103922   18.5014227 
H     7.6450045    3.1613060   18.3277806 
H     7.4697723    4.5814261   19.4251527 
H     9.0557578    4.2488418   18.6171644 
