# Supplementary material for: Understanding the Carbyne Formation from C2H2 Complexes
Source: J Am Chem Soc. 2024 Nov 15;146(47):32392–402. doi: 10.1021/jacs.4c07724 (PMC11613314; doi:10.1021/jacs.4c07724)
Supplement: Supplementary file 3 — ja4c07724_si_003.zip [file ja4c07724_si_003.zip › XYZ files/XYZ all CO mechanism/monodentate_pathways-section2.2.2/1e-mono-ago-eta1_1e-mono-hatn/TS_II_8.xyz]

78
Energy =
W    -0.4898787   -0.3536956    1.2538909 
C     1.4027426   -0.2739020    1.1643374 
H     1.0108225    1.1343958    1.0165463 
C     2.7504968   -0.5403153    0.9794664 
H     3.2760337   -1.2718257    1.6239731 
C    -0.7291274    0.8712815    2.7533890 
O    -0.8436178    1.5941048    3.6864698 
S    -1.2775079    1.3894319   -0.4027707 
N    -0.4280546    3.8878087   -0.7466843 
C    -0.1907595    2.7007518   -0.1308060 
N     0.9064499    2.5021782    0.6686520 
C     1.6589861    3.5630637    1.0029662 
C     2.9036550    3.2751634    1.8270796 
C     1.3710212    4.8423626    0.5420149 
H     1.9677702    5.7094125    0.8510292 
C     0.3114116    4.9445000   -0.4082192 
C    -0.0091885    6.2602604   -1.0603185 
H    -0.7134239    6.1002908   -1.8964971 
H     0.9057867    6.7677331   -1.4269169 
H    -0.4873145    6.9438636   -0.3265145 
S    -0.2738496   -2.2619383   -0.6173284 
N    -0.1690488   -0.4659005   -2.6273838 
C    -0.7773570   -1.5879857   -2.1578234 
N    -1.7861373   -2.2211789   -2.8096306 
C    -2.2241581   -1.6612428   -3.9387636 
C    -3.3769591   -2.3955740   -4.6100064 
C    -1.7189197   -0.4636533   -4.4580029 
H    -2.1282453   -0.0051737   -5.3669390 
C    -0.6532263    0.1144962   -3.7367655 
C    -0.0422698    1.4266080   -4.1442700 
H    -0.2858715    2.1883868   -3.3724028 
H    -0.4207054    1.7759076   -5.1230271 
H     1.0619569    1.3497253   -4.1883738 
F     3.8851345    2.7625465    1.0233564 
F     2.6749360    2.3863750    2.8047238 
F     3.3986856    4.4015979    2.3816676 
F    -4.4591808   -2.4371289   -3.7965973 
F    -3.0456922   -3.6664420   -4.9141516 
F    -3.7569784   -1.7832287   -5.7588892 
P    -0.0916077   -2.0158718    3.0245156 
C    -1.4128409   -2.3176269    4.2888602 
H    -2.3189801   -2.7519664    3.8285471 
H    -1.6797419   -1.3440147    4.7450965 
H    -1.0501754   -3.0046520    5.0797894 
C     0.3974060   -3.7282911    2.5245653 
H     1.2891225   -3.6458774    1.8718005 
H    -0.4124621   -4.1747600    1.9156157 
H     0.6235708   -4.3777222    3.3947297 
C     1.2864980   -1.5304565    4.1552119 
H     2.2229501   -1.4318728    3.5764565 
H     1.4235501   -2.2716736    4.9686415 
H     1.0451257   -0.5385028    4.5836671 
P     3.4515254   -0.3686348   -0.6083756 
C     5.2326912    0.0284431   -0.5005046 
H     5.7390010   -0.7466341    0.1080450 
H     5.3443469    1.0076165    0.0019102 
H     5.6942111    0.0582091   -1.5071114 
C     3.3266494   -1.9157739   -1.5766919 
H     2.2454192   -2.1796731   -1.5892372 
H     3.8826230   -2.7190504   -1.0547440 
H     3.7223798   -1.7914619   -2.6048975 
C     2.6181626    0.8909414   -1.5995351 
H     1.5618681    0.5589957   -1.7530233 
H     3.1259396    0.9574173   -2.5814952 
H     2.6643680    1.8641268   -1.0816079 
P    -2.9645926   -1.2833021    1.0819905 
C    -3.2402520   -3.1072975    1.1120182 
H    -2.9295355   -3.5482724    2.0774790 
H    -2.6078043   -3.5276155    0.3036501 
H    -4.3072854   -3.3440571    0.9283574 
C    -4.1293440   -0.6203670    2.3574774 
H    -4.1362145    0.4839343    2.2679683 
H    -3.7689661   -0.8748252    3.3719631 
H    -5.1587917   -1.0095779    2.2196602 
C    -3.8409169   -0.8545333   -0.4836439 
H    -3.4090118   -1.4533229   -1.3085371 
H    -3.7169176    0.2219480   -0.7092666 
H    -4.9190353   -1.0961698   -0.3894219 
