# Supplementary material for: Understanding the Carbyne Formation from C2H2 Complexes
Source: J Am Chem Soc. 2024 Nov 15;146(47):32392–402. doi: 10.1021/jacs.4c07724 (PMC11613314; doi:10.1021/jacs.4c07724)
Supplement: Supplementary file 3 — ja4c07724_si_003.zip [file ja4c07724_si_003.zip › XYZ files/XYZ all CO mechanism/monodentate_pathways-section2.2.2/1e-mono-ago-eta1_1e-mono-hatn/TS_II_8_cosmo.xyz]

78
Energy =
W    -0.5241174   -0.3552005    1.2723521 
C     1.3735499   -0.2836819    1.1475989 
H     0.9677714    1.1430837    0.9983702 
C     2.7072970   -0.5755817    0.9538946 
H     3.1963552   -1.3627968    1.5616315 
C    -0.7163521    0.8593272    2.7665548 
O    -0.8039583    1.5946355    3.7033353 
S    -1.3421870    1.3904033   -0.3696383 
N    -0.4505190    3.8689432   -0.7732961 
C    -0.2274297    2.6893576   -0.1371284 
N     0.8676885    2.4857552    0.6585191 
C     1.6484452    3.5384617    0.9607323 
C     2.8674420    3.2499772    1.8218746 
C     1.3966355    4.8074242    0.4573698 
H     2.0174500    5.6692708    0.7318160 
C     0.3283040    4.9147101   -0.4830121 
C     0.0469312    6.2188848   -1.1694754 
H    -0.7101278    6.0767507   -1.9616109 
H     0.9715217    6.6494775   -1.6041483 
H    -0.3382560    6.9598022   -0.4369508 
S    -0.3186172   -2.2442280   -0.6213579 
N    -0.2018517   -0.4148573   -2.5995160 
C    -0.7974962   -1.5548924   -2.1615971 
N    -1.7776548   -2.1994248   -2.8495643 
C    -2.2097803   -1.6179149   -3.9721309 
C    -3.3316786   -2.3639962   -4.6768060 
C    -1.7224984   -0.3996857   -4.4559572 
H    -2.1218529    0.0726623   -5.3623947 
C    -0.6725256    0.1782229   -3.7080078 
C    -0.0619738    1.4958126   -4.0937136 
H    -0.3007400    2.2446803   -3.3080185 
H    -0.4419687    1.8612616   -5.0656419 
H     1.0421562    1.4171718   -4.1393540 
F     3.8597286    2.6938502    1.0693750 
F     2.5874288    2.3926941    2.8196272 
F     3.3667962    4.3801239    2.3633795 
F    -4.4340571   -2.4363285   -3.8897818 
F    -2.9716733   -3.6323801   -4.9781265 
F    -3.6983728   -1.7581582   -5.8307493 
P    -0.0928890   -2.0178469    3.0405085 
C    -1.4009146   -2.3421779    4.3090133 
H    -2.2999771   -2.7980812    3.8560071 
H    -1.6866833   -1.3752772    4.7678834 
H    -1.0154384   -3.0207962    5.0961748 
C     0.4169838   -3.7173990    2.5246179 
H     1.2985806   -3.6182414    1.8603051 
H    -0.3992423   -4.1782293    1.9350151 
H     0.6676431   -4.3605214    3.3924151 
C     1.2884915   -1.5167933    4.1585004 
H     2.2177911   -1.4004992    3.5713144 
H     1.4419592   -2.2634471    4.9636304 
H     1.0331292   -0.5337128    4.5991250 
P     3.4642406   -0.3559076   -0.6136288 
C     5.2385988    0.0235840   -0.4556154 
H     5.7231466   -0.7756405    0.1389672 
H     5.3547403    0.9895744    0.0700966 
H     5.7109824    0.0739611   -1.4560691 
C     3.3465869   -1.8910826   -1.5938197 
H     2.2665638   -2.1464309   -1.6427687 
H     3.8868819   -2.6996100   -1.0638017 
H     3.7759963   -1.7526166   -2.6060780 
C     2.6511467    0.9235488   -1.5956831 
H     1.5876043    0.6187293   -1.7356643 
H     3.1546232    0.9748059   -2.5805276 
H     2.7304263    1.8988274   -1.0858154 
P    -2.9867022   -1.3007095    1.1316212 
C    -3.2471158   -3.1266993    1.1637935 
H    -2.9303469   -3.5637229    2.1287882 
H    -2.6167745   -3.5453535    0.3539381 
H    -4.3144372   -3.3676100    0.9873360 
C    -4.1562936   -0.6569022    2.4098365 
H    -4.1860192    0.4472580    2.3221866 
H    -3.7865939   -0.9114690    3.4211392 
H    -5.1777513   -1.0666673    2.2733305 
C    -3.8744693   -0.8834354   -0.4329014 
H    -3.4149744   -1.4475572   -1.2673299 
H    -3.7958380    0.2010821   -0.6394552 
H    -4.9421183   -1.1697156   -0.3444355 
