# Supplementary material for: Understanding the Carbyne Formation from C2H2 Complexes
Source: J Am Chem Soc. 2024 Nov 15;146(47):32392–402. doi: 10.1021/jacs.4c07724 (PMC11613314; doi:10.1021/jacs.4c07724)
Supplement: Supplementary file 3 — ja4c07724_si_003.zip [file ja4c07724_si_003.zip › XYZ files/XYZ all CO mechanism/monodentate_pathways-section2.2.2/1e-mono-ago-eta1_1f-mono/1f-mono-c.xyz]

78
Energy =
W     4.9045946    5.5331651   17.3282249 
C     3.2136235    4.9393708   16.9642562 
H     1.3708689    4.1107998   16.1448034 
C     1.7471738    4.8289292   16.9109438 
H     1.2297154    5.8057278   16.7426173 
C     3.8652774    7.1334330   17.7610826 
O     3.1446738    8.0582862   17.9572160 
S     5.1277652    4.9487449   19.8113211 
N     5.1071681    2.2687800   19.5316775 
C     5.8795926    3.3465152   19.7977899 
N     7.2135921    3.2944553   19.9929070 
C     7.8110297    2.1275960   19.7435284 
C     9.3233213    2.1323594   19.9177669 
C     7.1201105    0.9791381   19.3485262 
H     7.6407872    0.0465206   19.0993236 
C     5.7174258    1.0973250   19.2858433 
C     4.8441542   -0.0569614   18.8801321 
H     3.9063135   -0.0613214   19.4689147 
H     5.3573396   -1.0305098   18.9921607 
H     4.5676124    0.0651534   17.8109752 
S     6.2738599    3.4363296   16.7253758 
N     8.6272857    2.3629617   16.3764046 
C     7.9673783    3.5575008   16.3526152 
N     8.5624143    4.7454110   16.0495255 
C     9.8679060    4.6964496   15.7568791 
C    10.5270808    6.0357815   15.4550918 
C    10.6282470    3.5251178   15.7509913 
H    11.6974308    3.5279680   15.5060980 
C     9.9293201    2.3403646   16.0896560 
C    10.6335010    1.0146600   16.1863197 
H     9.9342039    0.1973152   15.9286634 
H    10.9571699    0.8514977   17.2357957 
H    11.5297198    0.9692809   15.5382182 
F     9.6652478    2.3305645   21.2093468 
F     9.9052425    3.1099981   19.1887754 
F     9.8748966    0.9510360   19.5295425 
F    11.7830724    5.8841125   14.9779479 
F    10.6120203    6.8041871   16.5714918 
F     9.8289349    6.7477781   14.5368082 
P     5.0301167    6.1259285   14.9382350 
C     3.7392302    7.3268123   14.3801964 
H     3.8673909    8.2787158   14.9307222 
H     2.7410761    6.9193933   14.6332918 
H     3.7969366    7.5141106   13.2885796 
C     6.5596202    6.8420187   14.2027529 
H     7.4239239    6.2381466   14.5398720 
H     6.6949157    7.8769648   14.5676005 
H     6.5007600    6.8529738   13.0957371 
C     4.7153598    4.6925291   13.8155142 
H     5.4647999    3.9091142   14.0411490 
H     4.7664306    4.9888789   12.7481751 
H     3.7151235    4.2799355   14.0497429 
P     1.2085881    4.2120637   18.5550468 
C     1.7011333    5.3837038   19.8314603 
H     1.5474179    6.4221084   19.4790980 
H     2.7962014    5.2218027   20.0123877 
H     1.1224104    5.1920608   20.7557695 
C    -0.6106716    4.0187219   18.5755247 
H    -0.9207390    3.2950402   17.7964002 
H    -1.0902265    4.9969935   18.3754378 
H    -0.9416927    3.6489089   19.5658529 
C     1.9637898    2.6062888   18.8775490 
H     1.7505616    1.9209345   18.0337492 
H     1.5323140    2.1898265   19.8095420 
H     3.0737719    2.7080432   19.0095439 
P     6.9068249    7.1471987   18.2178550 
C     6.2812672    8.2158638   19.5890512 
C     7.6973652    8.4156644   17.1278436 
H     5.8899044    7.5525419   20.3847390 
H     5.4593560    8.8602414   19.2224167 
H     7.0983445    8.8456848   19.9954543 
H     8.2375180    7.9152821   16.3052616 
H     8.4140023    9.0357839   17.7038305 
H     6.9111923    9.0704167   16.7023592 
C     8.3502335    6.3200450   18.9997246 
H     7.9871729    5.5148725   19.6691759 
H     8.9560916    7.0584351   19.5630925 
H     8.9650469    5.8639945   18.2055014 
