# Supplementary material for: Understanding the Carbyne Formation from C2H2 Complexes
Source: J Am Chem Soc. 2024 Nov 15;146(47):32392–402. doi: 10.1021/jacs.4c07724 (PMC11613314; doi:10.1021/jacs.4c07724)
Supplement: Supplementary file 3 — ja4c07724_si_003.zip [file ja4c07724_si_003.zip › XYZ files/XYZ all CO mechanism/monodentate_pathways-section2.2.2/1e-mono-ago-eta1_1f-mono/1f-mono-c_cosmo.xyz]

78
Energy =
W     4.9181438    5.6000665   17.3801369 
C     3.2335679    4.9955816   17.0225764 
H     1.4851658    4.1119764   16.0875389 
C     1.7785826    4.8126361   16.9029296 
H     1.2255471    5.7670778   16.7338538 
C     3.9152771    7.2148156   17.8219761 
O     3.2423960    8.1749708   18.0289643 
S     5.1491822    5.0154875   19.8751720 
N     5.1332706    2.3307627   19.6401904 
C     5.9079582    3.4158748   19.8649924 
N     7.2485826    3.3665617   20.0318744 
C     7.8403802    2.1970845   19.7719447 
C     9.3559551    2.2112871   19.8951957 
C     7.1430973    1.0425135   19.4114530 
H     7.6556899    0.1039860   19.1666847 
C     5.7363507    1.1537228   19.4002762 
C     4.8532714   -0.0168258   19.0748775 
H     3.9594401   -0.0219409   19.7286748 
H     5.3878316   -0.9808128   19.1649006 
H     4.4926374    0.0822272   18.0286358 
S     6.2545174    3.4780218   16.7786869 
N     8.5633485    2.3380100   16.3408977 
C     7.9389050    3.5546847   16.3580992 
N     8.5634362    4.7277594   16.0606138 
C     9.8634035    4.6448232   15.7504190 
C    10.5491012    5.9678900   15.4390829 
C    10.5945430    3.4555619   15.7279708 
H    11.6615359    3.4291317   15.4744554 
C     9.8643398    2.2833996   16.0476340 
C    10.5352279    0.9395962   16.1100866 
H     9.8004412    0.1368982   15.9119945 
H    10.9324828    0.7804679   17.1351399 
H    11.3838934    0.8651596   15.4033367 
F     9.7417757    2.4630952   21.1692738 
F     9.9108449    3.1687256   19.1155152 
F     9.9058847    1.0245783   19.5334189 
F    11.7942683    5.7895985   14.9420928 
F    10.6709544    6.7363759   16.5532493 
F     9.8538219    6.6972042   14.5317083 
P     5.0079051    6.1868906   14.9900742 
C     3.7298324    7.4062747   14.4496843 
H     3.8961574    8.3623424   14.9829885 
H     2.7297472    7.0223271   14.7307794 
H     3.7683995    7.5774599   13.3546829 
C     6.5386639    6.8769587   14.2287013 
H     7.4000797    6.2651555   14.5587897 
H     6.6885654    7.9136882   14.5832524 
H     6.4617294    6.8800887   13.1226738 
C     4.6537629    4.7582256   13.8723396 
H     5.3951581    3.9630130   14.0827548 
H     4.6954727    5.0576474   12.8055267 
H     3.6479662    4.3642337   14.1160843 
P     1.1521972    4.1015145   18.4763097 
C     1.5679906    5.2232621   19.8244650 
H     1.2585224    6.2532681   19.5629461 
H     2.6751586    5.1807329   19.9594933 
H     1.0528118    4.8915126   20.7465520 
C    -0.6473207    3.8861649   18.3704860 
H    -0.8873982    3.1998565   17.5353877 
H    -1.1244799    4.8691766   18.1914358 
H    -1.0248263    3.4593161   19.3199710 
C     1.9400927    2.5054147   18.7634507 
H     1.7847102    1.8565856   17.8795807 
H     1.4728018    2.0357426   19.6513576 
H     3.0313447    2.6472441   18.9531850 
P     6.9751227    7.1933174   18.2155300 
C     6.3954801    8.2888719   19.5867253 
C     7.7804905    8.4362488   17.1077559 
H     5.9977576    7.6432949   20.3939015 
H     5.5847122    8.9491732   19.2235141 
H     7.2326541    8.9039935   19.9744967 
H     8.2971354    7.9159661   16.2823458 
H     8.5160419    9.0447235   17.6724101 
H     7.0042963    9.1041163   16.6844536 
C     8.4146021    6.3482335   18.9889836 
H     8.0425537    5.5390792   19.6484061 
H     9.0314292    7.0755836   19.5554286 
H     9.0175604    5.8891321   18.1873668 
