# Supplementary material for: Understanding the Carbyne Formation from C2H2 Complexes
Source: J Am Chem Soc. 2024 Nov 15;146(47):32392–402. doi: 10.1021/jacs.4c07724 (PMC11613314; doi:10.1021/jacs.4c07724)
Supplement: Supplementary file 3 — ja4c07724_si_003.zip [file ja4c07724_si_003.zip › XYZ files/XYZ all CO mechanism/monodentate_pathways-section2.2.2/1e-mono-ago-eta1_1f-mono/TS_II_8_d.xyz]

78
Energy =
W     4.8812946    5.5940358   17.3383710 
C     3.2022541    4.8887508   16.9267870 
H     3.1611100    3.6377498   16.8316657 
C     1.9018998    4.2626408   16.8820525 
H     1.2161917    4.2982942   16.0106870 
C     3.8297593    7.1776777   17.7946905 
O     3.1442217    8.1201607   18.0157721 
S     5.0393301    4.9680644   19.7940791 
N     5.1226783    2.2881778   19.5250264 
C     5.8562551    3.3949534   19.7804421 
N     7.1912020    3.3893296   19.9742062 
C     7.8291575    2.2430887   19.7300766 
C     9.3410655    2.3004632   19.9010856 
C     7.1779739    1.0684330   19.3446373 
H     7.7303114    0.1525986   19.1016461 
C     5.7720446    1.1354115   19.2892143 
C     4.9374841   -0.0557929   18.9090396 
H     4.0261204   -0.1096423   19.5359979 
H     5.5003616   -1.0041508   18.9933770 
H     4.6100903    0.0574855   17.8535619 
S     6.2654568    3.5122127   16.7193921 
N     8.6266211    2.4597471   16.3526195 
C     7.9559739    3.6480582   16.3353941 
N     8.5381457    4.8431930   16.0376503 
C     9.8456699    4.8092665   15.7507929 
C    10.4914824    6.1569484   15.4572008 
C    10.6183063    3.6462638   15.7437774 
H    11.6889423    3.6619347   15.5059153 
C     9.9299999    2.4519877   16.0712721 
C    10.6477355    1.1334751   16.1649742 
H     9.9548142    0.3087142   15.9138077 
H    10.9809278    0.9763595   17.2124764 
H    11.5401951    1.0959139   15.5111841 
F     9.6779844    2.5332849   21.1876315 
F     9.8892538    3.2835789   19.1529373 
F     9.9299877    1.1314677   19.5319907 
F    11.7593011    6.0221963   15.0079045 
F    10.5404590    6.9310743   16.5719804 
F     9.8025452    6.8547221   14.5213676 
P     5.0228358    6.2389262   14.9480348 
C     6.5393306    6.9941710   14.2279577 
H     7.4128772    6.3950405   14.5485246 
H     6.6595994    8.0238374   14.6117008 
H     6.4751803    7.0260006   13.1217360 
C     4.7423717    4.8140593   13.8055236 
H     3.7419611    4.3885247   14.0151867 
H     5.4979612    4.0366106   14.0317145 
H     4.8063443    5.1256899   12.7433617 
C     3.7046380    7.4181965   14.4146597 
H     2.7203074    6.9896382   14.6857238 
H     3.7429165    7.6139543   13.3236080 
H     3.8249850    8.3681543   14.9705209 
P     1.1867315    3.9104084   18.4765730 
C     1.4476807    5.2750029   19.6405213 
H     1.1705596    6.2374990   19.1706408 
H     2.5396578    5.2822738   19.8710843 
H     0.8644469    5.1022541   20.5659295 
C    -0.6027770    3.6270452   18.2564334 
H    -0.7563221    2.8053727   17.5299377 
H    -1.0803850    4.5487115   17.8715220 
H    -1.0639647    3.3499973   19.2241912 
C     1.9106038    2.4344700   19.2389762 
H     1.6729407    1.5497778   18.6165409 
H     1.4958239    2.3004816   20.2583085 
H     3.0257292    2.5471524   19.3106925 
P     6.8506712    7.1956408   18.2589101 
C     6.2181288    8.2295273   19.6520740 
C     7.6133453    8.4939275   17.1855102 
H     5.8372443    7.5467927   20.4361960 
H     5.3881583    8.8726230   19.3024743 
H     7.0326479    8.8581750   20.0650087 
H     8.1692755    8.0159636   16.3602844 
H     8.3131690    9.1212380   17.7740381 
H     6.8149392    9.1372720   16.7658885 
C     8.3105236    6.3776970   19.0166553 
H     7.9630778    5.5551126   19.6732173 
H     8.9071978    7.1163358   19.5894988 
H     8.9272696    5.9453945   18.2108155 
