# Supplementary material for: Understanding the Carbyne Formation from C2H2 Complexes
Source: J Am Chem Soc. 2024 Nov 15;146(47):32392–402. doi: 10.1021/jacs.4c07724 (PMC11613314; doi:10.1021/jacs.4c07724)
Supplement: Supplementary file 3 — ja4c07724_si_003.zip [file ja4c07724_si_003.zip › XYZ files/XYZ all CO mechanism/monodentate_pathways-section2.2.2/1e-mono-ago-eta1_1f-mono/TS_II_8_d_cosmo.xyz]

78
Energy =
W     4.8941703    5.6587395   17.3997960 
C     3.2181613    4.9280896   16.9911675 
H     3.2528240    3.6896084   16.8949555 
C     1.9437598    4.2834300   16.8769130 
H     1.3197292    4.2850871   15.9604315 
C     3.8485578    7.2313483   17.8583155 
O     3.1710803    8.1843060   18.0875100 
S     5.0784075    5.0386008   19.8607472 
N     5.1430288    2.3548455   19.6183588 
C     5.8875233    3.4597182   19.8443926 
N     7.2276576    3.4469686   20.0136949 
C     7.8519121    2.2941625   19.7554823 
C     9.3665557    2.3479070   19.8829810 
C     7.1863929    1.1210843   19.3946572 
H     7.7243415    0.1962367   19.1523674 
C     5.7776183    1.1928386   19.3823907 
C     4.9273253   -0.0039774   19.0655543 
H     4.0714985   -0.0694118   19.7658132 
H     5.5060029   -0.9455821   19.0989269 
H     4.5052914    0.1091098   18.0443210 
S     6.2515985    3.5537068   16.7649889 
N     8.5756798    2.4431893   16.3229308 
C     7.9368416    3.6516049   16.3484394 
N     8.5472892    4.8350091   16.0649646 
C     9.8503302    4.7716717   15.7624839 
C    10.5206951    6.1061877   15.4667074 
C    10.5964824    3.5920340   15.7341305 
H    11.6654606    3.5814754   15.4879885 
C     9.8792872    2.4076449   16.0374568 
C    10.5668603    1.0720882   16.0922906 
H     9.8459126    0.2621610   15.8737098 
H    10.9514049    0.9052862   17.1210127 
H    11.4265405    1.0179298   15.3971962 
F     9.7411292    2.6153223   21.1566881 
F     9.8986093    3.3156324   19.1001577 
F     9.9470353    1.1740994   19.5278089 
F    11.7757305    5.9487863   14.9884817 
F    10.6130411    6.8721882   16.5853194 
F     9.8281264    6.8281890   14.5513387 
P     4.9992820    6.2854856   15.0012338 
C     6.5216534    6.9951799   14.2448204 
H     7.3886242    6.3879956   14.5683159 
H     6.6632684    8.0320468   14.6011813 
H     6.4393389    7.0010608   13.1393440 
C     4.6623236    4.8605766   13.8746449 
H     3.6578605    4.4565527   14.1069921 
H     5.4098606    4.0705538   14.0828564 
H     4.7082602    5.1702833   12.8111214 
C     3.7025081    7.4915928   14.4811108 
H     2.7122972    7.0891401   14.7710031 
H     3.7289665    7.6727123   13.3873341 
H     3.8605748    8.4448924   15.0219197 
P     1.1467242    3.8117365   18.4119866 
C     1.3564569    5.1200055   19.6458269 
H     0.9911791    6.0808734   19.2367872 
H     2.4482919    5.1906302   19.8536890 
H     0.8051089    4.8544844   20.5684918 
C    -0.6146879    3.5264598   18.0857941 
H    -0.7175985    2.7317823   17.3217018 
H    -1.0768043    4.4613862   17.7150502 
H    -1.1141696    3.2081830   19.0211131 
C     1.8754783    2.3081518   19.1101879 
H     1.7164089    1.4682012   18.4067474 
H     1.3877515    2.0830766   20.0797101 
H     2.9705363    2.4660020   19.2707044 
P     6.9050186    7.2438019   18.2438594 
C     6.3075760    8.3216480   19.6203645 
C     7.6822777    8.5057735   17.1396810 
H     5.9205078    7.6669092   20.4251436 
H     5.4866372    8.9709274   19.2606586 
H     7.1366575    8.9467849   20.0090787 
H     8.2166178    7.9996792   16.3170943 
H     8.3998825    9.1283797   17.7116073 
H     6.8932807    9.1573505   16.7151209 
C     8.3617422    6.4235258   19.0096442 
H     8.0068553    5.6063813   19.6683631 
H     8.9659458    7.1622775   19.5748283 
H     8.9699034    5.9772775   18.2048767 
