# Supplementary material for: Understanding the Carbyne Formation from C2H2 Complexes
Source: J Am Chem Soc. 2024 Nov 15;146(47):32392–402. doi: 10.1021/jacs.4c07724 (PMC11613314; doi:10.1021/jacs.4c07724)
Supplement: Supplementary file 3 — ja4c07724_si_003.zip [file ja4c07724_si_003.zip › XYZ files/XYZ all CO mechanism/monodentate_pathways-section2.2.2/1e-mono-eta1_1e-mono-ago-eta1/1e-mono-ago-c-eta1.xyz]

78
Energy =
W    -1.3203240    0.6469603    0.2988366 
C    -2.9222335    0.3845405   -0.7704990 
H    -2.3597932   -0.6503999   -0.6296914 
C    -4.2190167    0.2324045   -1.2471278 
H    -4.8366988    1.0705016   -1.6082053 
C    -2.6800125    1.4626671    1.4354266 
O    -3.5564994    1.9461491    2.0658533 
S    -1.3013687   -1.2120223    1.9290190 
N    -0.9523224   -3.1918522    0.1297519 
C    -0.3507054   -2.4672994    1.0971840 
N     0.9474400   -2.5642287    1.4411522 
C     1.7135334   -3.3269417    0.6570463 
C     3.1892366   -3.3478782    1.0296605 
C     1.2173771   -4.0473956   -0.4319952 
H     1.8759248   -4.6298167   -1.0878861 
C    -0.1738395   -3.9706345   -0.6433681 
C    -0.8416404   -4.6966681   -1.7765731 
H    -1.8147872   -5.1134550   -1.4520052 
H    -0.2085453   -5.5062950   -2.1852838 
H    -1.0452036   -3.9722949   -2.5939228 
S     0.3648246   -0.5792087   -1.2457523 
N     2.8535918   -1.1382967   -1.8080566 
C     2.0587516   -0.1809967   -1.2492210 
N     2.5300105    0.9920748   -0.7450394 
C     3.8534576    1.1828527   -0.8160791 
C     4.3549394    2.4897321   -0.2169441 
C     4.7486270    0.2634147   -1.3648016 
H     5.8281363    0.4544054   -1.4017199 
C     4.1702029   -0.9313093   -1.8619527 
C     5.0188153   -2.0374151   -2.4260192 
H     4.4541918   -2.5869963   -3.2022807 
H     5.2540412   -2.7611710   -1.6174543 
H     5.9737130   -1.6619659   -2.8410924 
F     3.3808782   -3.9220530    2.2363353 
F     3.7018295   -2.0984670    1.0872726 
F     3.9229231   -4.0489841    0.1247745 
F     5.6756233    2.6730818   -0.4349778 
F     4.1589778    2.5207966    1.1265827 
F     3.7044818    3.5607275   -0.7352470 
P    -1.0386943    2.5255864   -1.3425153 
C     0.4806524    3.5597720   -1.4857021 
H     1.3655322    2.8987237   -1.4125497 
H     0.5204486    4.2925514   -0.6596382 
H     0.4824880    4.1082137   -2.4488374 
C    -1.2404952    1.9487798   -3.0844655 
H    -2.2258998    1.4544740   -3.1836407 
H    -0.4556339    1.1932509   -3.2844722 
H    -1.1585380    2.7930849   -3.7982647 
C    -2.3612295    3.8102960   -1.2029407 
H    -3.3491393    3.3122168   -1.2431856 
H    -2.2892492    4.5686402   -2.0092030 
H    -2.2740670    4.3068200   -0.2166193 
P    -5.0127292   -1.2317707   -0.7181039 
C    -5.1003798   -1.3746238    1.1012309 
H    -5.5955037   -0.4763035    1.5166541 
H    -4.0519724   -1.4048782    1.4759454 
H    -5.6335967   -2.2952700    1.4112269 
C    -6.7078005   -1.3088637   -1.3849059 
H    -6.6658007   -1.2971205   -2.4909156 
H    -7.2760025   -0.4254737   -1.0342166 
H    -7.2153080   -2.2301835   -1.0403018 
C    -4.1205390   -2.7341569   -1.2411075 
H    -3.9918220   -2.7207872   -2.3401673 
H    -4.6918540   -3.6329283   -0.9341957 
H    -3.1196566   -2.7705211   -0.7476908 
P     0.2447279    1.7096384    2.0594941 
C    -0.5780461    1.8102541    3.7075876 
C     0.9543128    3.4030679    1.8972279 
H    -0.9407780    0.7975938    3.9706093 
H    -1.4437594    2.4975676    3.6635436 
H     0.1425564    2.1604081    4.4735872 
H     1.6482133    3.4309966    1.0396341 
H     1.5098113    3.6678444    2.8191380 
H     0.1385417    4.1353357    1.7397827 
C     1.7171711    0.6731104    2.4234029 
H     1.4006122   -0.3802196    2.5542151 
H     2.2279438    1.0500358    3.3323973 
H     2.3995555    0.7302800    1.5587440 
