# Supplementary material for: Understanding the Carbyne Formation from C2H2 Complexes
Source: J Am Chem Soc. 2024 Nov 15;146(47):32392–402. doi: 10.1021/jacs.4c07724 (PMC11613314; doi:10.1021/jacs.4c07724)
Supplement: Supplementary file 3 — ja4c07724_si_003.zip [file ja4c07724_si_003.zip › XYZ files/XYZ all CO mechanism/monodentate_pathways-section2.2.2/1e-mono-eta1_1e-mono-ago-eta1/1e-mono-ago-c-eta1_cosmo.xyz]

78
Energy =
W    -1.3162345    0.6539572    0.5016396 
C    -2.9221218    0.3598146   -0.5780051 
H    -2.4485823   -0.6839964   -0.3079214 
C    -4.1656889    0.2567192   -1.1682862 
H    -4.7189319    1.1200753   -1.5730957 
C    -2.6225687    1.4756917    1.6725774 
O    -3.4636986    1.9793228    2.3453982 
S    -1.1855449   -1.1823394    2.1432194 
N    -0.8944350   -3.2060426    0.3815482 
C    -0.2530283   -2.4401789    1.2884982 
N     1.0643417   -2.5057994    1.5632107 
C     1.7988498   -3.2712964    0.7489221 
C     3.2924364   -3.2481728    1.0333726 
C     1.2564780   -4.0312558   -0.2885177 
H     1.8844075   -4.6272994   -0.9623910 
C    -0.1490762   -3.9985178   -0.4117770 
C    -0.8663914   -4.7965285   -1.4611110 
H    -1.8185857   -5.1959870   -1.0618016 
H    -0.2460464   -5.6251140   -1.8503838 
H    -1.1205600   -4.1288067   -2.3122218 
S     0.2836251   -0.5853153   -1.1367495 
N     2.7209012   -1.1707479   -1.8829204 
C     1.9806190   -0.2154987   -1.2445135 
N     2.5056973    0.9373030   -0.7504438 
C     3.8252722    1.1065381   -0.9048540 
C     4.3816883    2.4024035   -0.3320062 
C     4.6690055    0.1825245   -1.5220346 
H     5.7478745    0.3523243   -1.6255442 
C     4.0374678   -0.9887890   -2.0122281 
C     4.8318446   -2.0888189   -2.6583203 
H     4.1867003   -2.6765484   -3.3376292 
H     5.2033668   -2.7788198   -1.8712427 
H     5.7108925   -1.6986920   -3.2063984 
F     3.5670805   -3.7725316    2.2511205 
F     3.7778607   -1.9846336    1.0242943 
F     3.9938716   -3.9607960    0.1171305 
F     5.6885421    2.5717916   -0.6328796 
F     4.2731096    2.4327399    1.0213024 
F     3.7138718    3.4852345   -0.8039581 
P    -1.1058096    2.5193815   -1.1797385 
C     0.4145075    3.5394113   -1.4039237 
H     1.2983965    2.8762172   -1.3381994 
H     0.4813897    4.3035938   -0.6091441 
H     0.3823831    4.0502307   -2.3869620 
C    -1.3810318    1.9406460   -2.9113586 
H    -2.3558493    1.4205873   -2.9708315 
H    -0.5840576    1.2122110   -3.1570260 
H    -1.3553101    2.7948448   -3.6172283 
C    -2.4116781    3.8117045   -0.9883231 
H    -3.4046760    3.3216858   -0.9890969 
H    -2.3654228    4.5655767   -1.8003731 
H    -2.2762417    4.3108392   -0.0085768 
P    -5.0260986   -1.2604847   -0.9473494 
C    -5.4512043   -1.5534326    0.8029146 
H    -6.1081650   -0.7371301    1.1591178 
H    -4.5049056   -1.5368078    1.3823121 
H    -5.9525778   -2.5328369    0.9313489 
C    -6.5538739   -1.2722386   -1.9236255 
H    -6.2996832   -1.1672207   -2.9956414 
H    -7.1892956   -0.4216488   -1.6097532 
H    -7.0975984   -2.2216786   -1.7570609 
C    -4.0011628   -2.6862619   -1.4279057 
H    -3.6972679   -2.5764750   -2.4863052 
H    -4.5849267   -3.6182465   -1.2947511 
H    -3.0959100   -2.7364278   -0.7827431 
P     0.3383861    1.7910831    2.1283181 
C    -0.4040094    1.9481246    3.8107017 
C     1.0524169    3.4733223    1.8963583 
H    -0.7635606    0.9497212    4.1266598 
H    -1.2633593    2.6443477    3.7824667 
H     0.3548460    2.3181974    4.5288904 
H     1.7232171    3.4740831    1.0203546 
H     1.6315767    3.7539168    2.7987503 
H     0.2395104    4.2092643    1.7423340 
C     1.8251595    0.7616072    2.4600606 
H     1.5100688   -0.2846481    2.6366183 
H     2.3784802    1.1679708    3.3308410 
H     2.4616375    0.7847610    1.5593524 
