# Supplementary material for: Understanding the Carbyne Formation from C2H2 Complexes
Source: J Am Chem Soc. 2024 Nov 15;146(47):32392–402. doi: 10.1021/jacs.4c07724 (PMC11613314; doi:10.1021/jacs.4c07724)
Supplement: Supplementary file 3 — ja4c07724_si_003.zip [file ja4c07724_si_003.zip › XYZ files/XYZ all CO mechanism/monodentate_pathways-section2.2.2/1e-mono-eta1_1e-mono-ago-eta1/1e-mono-ago-eta1.xyz]

78
Energy =
W     4.7900097    5.3920847   16.9525197 
C     3.0724999    4.8412763   16.1585301 
H     2.6847872    5.2164587   17.1863233 
C     2.1503941    4.1600719   15.3914839 
H     2.3803735    3.8127942   14.3697029 
C     4.4153503    7.2873777   17.1966977 
O     4.1674264    8.4445999   17.2979826 
S     4.9068356    4.9740383   19.3834565 
N     3.9263687    6.7218957   21.1660471 
C     3.6698676    6.0663773   20.0178964 
N     2.5132200    6.1787373   19.3149784 
C     1.6572303    7.1205673   19.7192453 
C     0.3730285    7.2047994   18.9099848 
C     1.8854511    7.9424399   20.8269681 
H     1.1782404    8.7287197   21.1206629 
C     3.0552778    7.6617616   21.5702372 
C     3.3935589    8.4092157   22.8300175 
H     3.8330105    7.7144650   23.5714254 
H     2.5135557    8.9203346   23.2639107 
H     4.1671728    9.1762563   22.6139131 
S     5.3709511    2.8123856   16.3718458 
N     4.0868632    1.8801232   18.5594401 
C     5.2638490    1.9202861   17.8760061 
N     6.3959744    1.3051390   18.3061926 
C     6.3549925    0.7096757   19.4977845 
C     7.6633222    0.0665201   19.9384438 
C     5.2170772    0.6883138   20.3116795 
H     5.2195417    0.2203740   21.3040869 
C     4.0676163    1.2992827   19.7690475 
C     2.7716701    1.3487853   20.5333893 
H     2.5004812    2.4074386   20.7252554 
H     2.8405592    0.8175056   21.5008807 
H     1.9492599    0.9037056   19.9380974 
F    -0.3881527    6.0864063   19.0924643 
F     0.6182471    7.2866074   17.5801862 
F    -0.3819716    8.2659141   19.2590736 
F     8.6589252    0.9805896   19.9921544 
F     8.0464338   -0.9056632   19.0844206 
F     7.5546014   -0.4900235   21.1707607 
P     5.1240285    6.2229559   14.6452008 
C     6.4072128    7.5206992   14.3208569 
H     7.4276695    7.1489100   14.5250735 
H     6.2009104    8.3746787   14.9957727 
H     6.3565230    7.8665088   13.2687384 
C     5.4367118    4.9880835   13.2999388 
H     4.6285457    4.2314176   13.3369664 
H     6.3881489    4.4587587   13.4957125 
H     5.4656058    5.4572707   12.2951729 
C     3.6461861    7.1187481   13.9864562 
H     2.7724789    6.4409443   14.0031952 
H     3.8257579    7.4866149   12.9560079 
H     3.4341158    7.9730446   14.6583092 
P     0.7869060    3.3994102   16.1873984 
C    -0.8063607    4.2838669   16.0031498 
H    -1.0426557    4.3992959   14.9275641 
H    -0.6873388    5.2866020   16.4569374 
H    -1.6280483    3.7426535   16.5134882 
C     0.5483972    1.7369752   15.4763686 
H     1.4780603    1.1605562   15.6494140 
H     0.3723047    1.8221613   14.3861834 
H    -0.3120018    1.2237060   15.9481110 
C     1.1144707    3.2141836   17.9550151 
H     2.1046945    2.7077644   18.0707897 
H     0.2985537    2.6337688   18.4281840 
H     1.1838411    4.2123547   18.4318477 
P     7.3429586    5.2496074   17.0908366 
C     8.3103946    4.6382941   15.6437417 
H     8.1921748    5.2903190   14.7595732 
H     7.9179021    3.6270338   15.4159913 
H     9.3846032    4.5748674   15.9083768 
C     8.1325279    6.8649307   17.5286817 
H     7.6920925    7.1944034   18.4905076 
H     7.8979069    7.6305316   16.7661460 
H     9.2319378    6.7676433   17.6385202 
C     8.0088743    4.1498089   18.4091892 
H     7.7455010    3.0963430   18.1841430 
H     7.5626187    4.4319738   19.3815822 
H     9.1113992    4.2594521   18.4537630 
