# Supplementary material for: Understanding the Carbyne Formation from C2H2 Complexes
Source: J Am Chem Soc. 2024 Nov 15;146(47):32392–402. doi: 10.1021/jacs.4c07724 (PMC11613314; doi:10.1021/jacs.4c07724)
Supplement: Supplementary file 3 — ja4c07724_si_003.zip [file ja4c07724_si_003.zip › XYZ files/XYZ all CO mechanism/monodentate_pathways-section2.2.2/1e-mono-eta1_1e-mono-ago-eta1/1e-mono-ago-eta1_cosmo.xyz]

78
Energy =
W     4.8533348    5.3287532   16.9202537 
C     3.1273539    4.7445915   16.1455124 
H     2.7705510    5.0390212   17.2096585 
C     2.2047109    4.1101599   15.3511832 
H     2.4134590    3.8512521   14.2988785 
C     4.4328811    7.1992908   17.1656042 
O     4.1580154    8.3550736   17.2841159 
S     5.0881499    4.9546564   19.3620976 
N     4.0425130    6.5202878   21.2599223 
C     3.8077630    5.9509224   20.0567007 
N     2.6522790    6.0808136   19.3611714 
C     1.7654707    6.9590558   19.8407242 
C     0.4838179    7.0812992   19.0314121 
C     1.9570423    7.6859467   21.0180426 
H     1.2209430    8.4154641   21.3796042 
C     3.1339129    7.3850060   21.7447827 
C     3.4279250    8.0364563   23.0657654 
H     4.0997895    7.3936874   23.6648228 
H     2.5020279    8.2536498   23.6319529 
H     3.9505337    9.0032159   22.9003469 
S     5.4740577    2.7391353   16.4297038 
N     4.0743650    1.9095467   18.5864444 
C     5.2926848    1.9449838   17.9840484 
N     6.4140721    1.4112942   18.5353728 
C     6.3155725    0.9459465   19.7832254 
C     7.6131304    0.4032846   20.3613247 
C     5.1318320    0.9641052   20.5251244 
H     5.0832821    0.6040826   21.5606157 
C     3.9928586    1.4501480   19.8453001 
C     2.6457054    1.4907105   20.5119154 
H     2.3013163    2.5430314   20.5835804 
H     2.6741390    1.0543003   21.5273456 
H     1.8945705    0.9456898   19.9057997 
F    -0.2710980    5.9516518   19.1412692 
F     0.7373802    7.2493097   17.7109811 
F    -0.2804256    8.1151958   19.4398735 
F     8.5710580    1.3613426   20.3939287 
F     8.0950425   -0.6194137   19.6173009 
F     7.4531011   -0.0527652   21.6262463 
P     5.0998130    6.1603424   14.5953971 
C     6.3666481    7.4558517   14.2149566 
H     7.3973823    7.0825466   14.3521437 
H     6.2022836    8.3082766   14.9030117 
H     6.2510294    7.8042994   13.1690909 
C     5.3640729    4.9190198   13.2483646 
H     4.5534959    4.1664089   13.3071170 
H     6.3234054    4.3930715   13.4137965 
H     5.3632853    5.3906200   12.2445956 
C     3.5999581    7.0575451   13.9923355 
H     2.7208688    6.3900733   14.0547109 
H     3.7429175    7.4084214   12.9506487 
H     3.4287649    7.9247798   14.6591471 
P     0.7380078    3.4242456   16.0456773 
C    -0.7414480    4.4764979   15.8656035 
H    -0.9313738    4.6566170   14.7898967 
H    -0.5424075    5.4414878   16.3693815 
H    -1.6228062    3.9879669   16.3263458 
C     0.3728994    1.8482797   15.2184520 
H     1.2204615    1.1560123   15.3853186 
H     0.2535959    2.0276803   14.1321742 
H    -0.5594565    1.4112958   15.6252100 
C     0.9937140    3.1110958   17.8091109 
H     1.9660527    2.5824076   17.9316145 
H     0.1493536    2.5149324   18.2055027 
H     1.0527478    4.0723769   18.3545332 
P     7.4137664    5.2927882   16.9645905 
C     8.3329192    4.6389015   15.5057755 
H     8.1586328    5.2467662   14.6000329 
H     7.9615651    3.6092219   15.3351659 
H     9.4188059    4.6178572   15.7254704 
C     8.1977739    6.9293945   17.3128390 
H     7.7896395    7.2934227   18.2764867 
H     7.9343418    7.6609184   16.5271774 
H     9.3005958    6.8403431   17.3872305 
C     8.1489549    4.2553792   18.3000516 
H     7.8126618    3.2057225   18.1836384 
H     7.8069274    4.6290504   19.2833641 
H     9.2545424    4.3126796   18.2381934 
