# Supplementary material for: Understanding the Carbyne Formation from C2H2 Complexes
Source: J Am Chem Soc. 2024 Nov 15;146(47):32392–402. doi: 10.1021/jacs.4c07724 (PMC11613314; doi:10.1021/jacs.4c07724)
Supplement: Supplementary file 3 — ja4c07724_si_003.zip [file ja4c07724_si_003.zip › XYZ files/XYZ all CO mechanism/monodentate_pathways-section2.2.2/1e-mono-eta1_1e-mono-ago-eta1/TS_II_7.xyz]

78
Energy =
W    -0.3094209    0.6745333   -0.6246494 
C     2.9208107    0.9698896   -0.8239528 
H     3.0202056    2.0354493   -0.5368321 
C     1.6675679    0.4178064   -1.0134684 
H     1.6620515   -0.6807751   -1.2460004 
C    -1.1157720   -0.1474358   -2.1904829 
O    -1.6460329   -0.5486643   -3.1812408 
S    -0.1294787   -1.2514270    0.9620039 
N     0.6802604   -2.9719795   -0.8895121 
C    -0.4233206   -2.4668181   -0.2909256 
N    -1.6951393   -2.7990746   -0.6149822 
C    -1.8873754   -3.5796559   -1.6865295 
C    -3.3070149   -3.8480464   -2.0971647 
C    -0.7938589   -4.0862643   -2.4309571 
H    -0.9340757   -4.7071282   -3.3248706 
C     0.4750788   -3.7511754   -1.9576426 
C     1.7409183   -4.1982567   -2.6717368 
F     2.3487799   -3.1366018   -3.2700887 
F     1.4859035   -5.1106154   -3.6347021 
F     2.6370471   -4.7359648   -1.8158999 
S     0.2107797    2.4500738    1.0505459 
N     0.9272321    0.7647079    3.0187195 
C    -0.0156094    1.6516343    2.6142211 
N    -1.1391419    1.9419943    3.3087209 
C    -1.3663093    1.2258081    4.4126869 
C    -2.6538255    1.5701991    5.1511942 
C    -0.5026647    0.2251318    4.8701817 
H    -0.7271281   -0.3694143    5.7647294 
C     0.6803510    0.0399054    4.1214599 
C     1.6989194   -1.0008021    4.4921726 
H     1.7122258   -1.7781002    3.6993273 
H     1.4748734   -1.4810207    5.4628018 
H     2.7121148   -0.5537318    4.5298239 
H    -3.6377593   -3.0309686   -2.7739635 
H    -3.9698187   -3.8375022   -1.2118401 
H    -3.4137262   -4.8049277   -2.6429481 
F    -3.7296225    1.4453954    4.3391782 
F    -2.6311453    2.8402059    5.6054441 
F    -2.8489554    0.7548304    6.2153054 
P    -0.2038759    2.5461647   -2.2358948 
C    -1.8394896    3.1915524   -2.8062684 
H    -2.4041983    3.5782273   -1.9357877 
H    -2.4048165    2.3509126   -3.2536894 
H    -1.7222887    4.0006519   -3.5555441 
C     0.6862808    4.1026900   -1.7819931 
H     1.7403063    3.8548045   -1.5504132 
H     0.2281260    4.5349954   -0.8711180 
H     0.6532827    4.8405454   -2.6089576 
C     0.6135434    2.0915394   -3.8237704 
H     1.6449496    1.7614765   -3.5931612 
H     0.6341234    2.9451466   -4.5312888 
H     0.0642137    1.2410409   -4.2710424 
P    -2.8368179    0.8272636    0.2485911 
C    -4.1031693    0.4737163   -1.0537176 
H    -3.9068862   -0.5338317   -1.4679077 
H    -4.0111836    1.2075510   -1.8771797 
H    -5.1307421    0.5141698   -0.6381321 
C    -3.3305730   -0.3954392    1.5357319 
H    -2.6828441   -0.2788444    2.4224428 
H    -3.1568288   -1.4039815    1.1107080 
H    -4.3924155   -0.2587110    1.8243521 
C    -3.4176990    2.4360802    0.9410309 
H    -2.7962330    2.6620652    1.8309669 
H    -4.4889929    2.3895045    1.2230634 
H    -3.2645038    3.2378424    0.1923473 
P     4.1705423   -0.0657254   -0.1616885 
C     3.8994884   -1.8089392   -0.5783636 
C     4.1612212    0.0843544    1.6595974 
H     3.9464078   -1.9407756   -1.6757962 
H     2.8934649   -2.1397780   -0.2405468 
H     4.6836699   -2.4232821   -0.0952746 
H     3.1044839    0.0031623    1.9968009 
H     4.5194841    1.0967742    1.9322425 
H     4.8039708   -0.6790866    2.1417086 
C     5.8617628    0.3804329   -0.6985653 
H     5.9487158    0.2201851   -1.7904797 
H     6.6226977   -0.2256411   -0.1682351 
H     6.0356322    1.4527814   -0.4817060 
