# Supplementary material for: Understanding the Carbyne Formation from C2H2 Complexes
Source: J Am Chem Soc. 2024 Nov 15;146(47):32392–402. doi: 10.1021/jacs.4c07724 (PMC11613314; doi:10.1021/jacs.4c07724)
Supplement: Supplementary file 3 — ja4c07724_si_003.zip [file ja4c07724_si_003.zip › XYZ files/XYZ all CO mechanism/monodentate_pathways-section2.2.2/1e-mono-eta1_1e-mono-ago-eta1/TS_II_7_cosmo.xyz]

78
Energy =
W    -0.3402695    0.6699045   -0.5883279 
C     2.8936010    0.9605338   -0.7168533 
H     2.9749081    2.0257516   -0.4250378 
C     1.6667267    0.3778873   -0.9345989 
H     1.7009670   -0.7149337   -1.1750120 
C    -1.0989113   -0.1512334   -2.1614975 
O    -1.6009504   -0.5557901   -3.1723726 
S    -0.1703892   -1.2622045    0.9809622 
N     0.6304518   -2.9754619   -0.8832263 
C    -0.4700473   -2.4759380   -0.2762123 
N    -1.7432970   -2.8172771   -0.5853982 
C    -1.9438490   -3.5859482   -1.6663490 
C    -3.3634941   -3.8794012   -2.0551534 
C    -0.8541535   -4.0664875   -2.4342694 
H    -1.0032145   -4.6754721   -3.3351199 
C     0.4169864   -3.7372211   -1.9633484 
C     1.6793042   -4.1747846   -2.6880482 
F     2.2799709   -3.1082922   -3.2837081 
F     1.4237236   -5.0829663   -3.6557985 
F     2.5829636   -4.7155559   -1.8410460 
S     0.1638639    2.4714781    1.0799613 
N     0.8953736    0.7898772    3.0402297 
C    -0.0590609    1.6652587    2.6403990 
N    -1.1845281    1.9425278    3.3395176 
C    -1.4024060    1.2082569    4.4359708 
C    -2.6907326    1.5368820    5.1759873 
C    -0.5315300    0.2106656    4.8824640 
H    -0.7453649   -0.3945401    5.7725671 
C     0.6600358    0.0518467    4.1371891 
C     1.7007572   -0.9620985    4.5148158 
H     1.7519604   -1.7328527    3.7172415 
H     1.4753126   -1.4550984    5.4783313 
H     2.6999728   -0.4858790    4.5701751 
H    -3.7201698   -3.0748331   -2.7341114 
H    -4.0164106   -3.8749642   -1.1623254 
H    -3.4588845   -4.8406290   -2.5949586 
F    -3.7733231    1.3446839    4.3829868 
F    -2.7101795    2.8295269    5.5731862 
F    -2.8513266    0.7672243    6.2767737 
P    -0.1593593    2.5269333   -2.2216201 
C    -1.7802169    3.1888473   -2.8090248 
H    -2.3447505    3.5948247   -1.9470508 
H    -2.3565367    2.3536137   -3.2523615 
H    -1.6407199    3.9878708   -3.5650474 
C     0.7519961    4.0709645   -1.7739872 
H     1.7959721    3.8091460   -1.5135082 
H     0.2763486    4.5354682   -0.8883474 
H     0.7505665    4.7882282   -2.6193333 
C     0.6702547    2.0397481   -3.7918656 
H     1.6932083    1.6955953   -3.5447324 
H     0.7133898    2.8885569   -4.5036479 
H     0.1107408    1.1963397   -4.2394095 
P    -2.8742451    0.8260705    0.2221240 
C    -4.1182810    0.4881785   -1.1037010 
H    -3.9121239   -0.5134110   -1.5280240 
H    -4.0115390    1.2355784   -1.9134410 
H    -5.1524712    0.5219896   -0.7044678 
C    -3.3956592   -0.3992344    1.4968746 
H    -2.7757586   -0.2716253    2.4023619 
H    -3.2006597   -1.4054557    1.0755462 
H    -4.4675228   -0.2720283    1.7510664 
C    -3.4651083    2.4294467    0.9203549 
H    -2.8664803    2.6327697    1.8308798 
H    -4.5447093    2.3841672    1.1695048 
H    -3.2856648    3.2404032    0.1874003 
P     4.2362304   -0.0448690   -0.1681011 
C     3.9873455   -1.7831012   -0.6173919 
C     4.3125754    0.0601821    1.6512193 
H     3.9988697   -1.8857113   -1.7187123 
H     3.0066263   -2.1414693   -0.2429436 
H     4.8075445   -2.3834777   -0.1789496 
H     3.2850531   -0.0994690    2.0380004 
H     4.6320995    1.0831843    1.9313316 
H     5.0245418   -0.6786168    2.0686089 
C     5.8639545    0.4777640   -0.7944410 
H     5.8871273    0.3505720   -1.8938185 
H     6.6680803   -0.1244986   -0.3280431 
H     6.0156285    1.5468922   -0.5480992 
