# Supplementary material for: Understanding the Carbyne Formation from C2H2 Complexes
Source: J Am Chem Soc. 2024 Nov 15;146(47):32392–402. doi: 10.1021/jacs.4c07724 (PMC11613314; doi:10.1021/jacs.4c07724)
Supplement: Supplementary file 3 — ja4c07724_si_003.zip [file ja4c07724_si_003.zip › XYZ files/XYZ all CO mechanism/monodentate_pathways-section2.2.2/1e-mono-hatn_1f-mono/1f-mono.xyz]

78
Energy =
W     4.6584397    5.2951884   16.5597827 
C     2.8811101    5.4495887   16.2172418 
H     0.9727094    6.3353254   16.7210421 
C     1.4240877    5.5445732   16.0821232 
H     1.0468187    5.6719468   15.0389454 
C     4.6632771    7.2497780   16.7995274 
O     4.6665304    8.4237781   16.9181285 
S     4.5704502    4.8188410   19.0543356 
N     3.8220658    6.2268270   21.1622913 
C     3.5364820    5.9796199   19.8537254 
N     2.4770659    6.5203887   19.1967081 
C     1.7266732    7.3853837   19.8831491 
C     0.4979693    7.8793298   19.1381030 
C     1.9779311    7.7669211   21.2026173 
H     1.3502710    8.4964788   21.7303439 
C     3.0742474    7.1139648   21.8239334 
C     3.4407683    7.4026883   23.2552043 
H     4.1387315    6.6285352   23.6224825 
H     2.5448407    7.4459080   23.9064478 
H     3.9468612    8.3887827   23.3303322 
S     5.2253376    2.8217526   16.1659865 
N     3.8921251    1.5708041   18.1424206 
C     5.1161874    1.9759968   17.7151356 
N     6.2688657    1.7418295   18.3839139 
C     6.1736883    1.0886692   19.5449991 
C     7.4951132    0.8289848   20.2593042 
C     4.9628281    0.6429970   20.0804994 
H     4.9149326    0.1076527   21.0372980 
C     3.8125237    0.9194726   19.3121086 
C     2.4454122    0.5103505   19.7922102 
H     2.0059612    1.3231124   20.4093015 
H     2.4836599   -0.3990806   20.4220864 
H     1.7750510    0.3357906   18.9294060 
F    -0.3577590    6.8329984   18.8862796 
F     0.8038674    8.4163095   17.9369757 
F    -0.1999936    8.7968889   19.8364138 
F     8.1394809    1.9823588   20.5416293 
F     8.3177566    0.0757031   19.4989824 
F     7.3037654    0.1723128   21.4303580 
P     5.2004250    5.6420479   14.1822957 
C     6.4038216    6.9832935   13.7367585 
H     7.4080977    6.7417955   14.1334842 
H     6.0628615    7.9252431   14.2096467 
H     6.4771757    7.1206408   12.6385885 
C     5.8219414    4.2361636   13.1446885 
H     5.0958551    3.4022278   13.2114568 
H     6.7793713    3.8686791   13.5608096 
H     5.9621063    4.5320767   12.0850379 
C     3.7338291    6.1869246   13.1981875 
H     2.9768710    5.3796846   13.2249049 
H     4.0023625    6.4115837   12.1455391 
H     3.3056193    7.0863183   13.6809003 
P     0.8338554    3.9226136   16.6920629 
C    -0.9834183    3.8276502   16.5080335 
H    -1.2649560    3.9391187   15.4429026 
H    -1.4384306    4.6499944   17.0949737 
H    -1.3587273    2.8565801   16.8859336 
C     1.6222348    2.6210577   15.7216344 
H     2.7295189    2.6760527   15.8868248 
H     1.3888992    2.7667774   14.6485708 
H     1.2563033    1.6331973   16.0613182 
C     1.2298620    3.7253271   18.4332838 
H     2.3380222    3.7843617   18.5505669 
H     0.8617858    2.7389957   18.7718848 
H     0.7541508    4.5488131   18.9963353 
P     7.3563877    5.4683040   17.1186767 
C     8.4861251    4.6044459   15.9373608 
H     8.4395678    5.0656111   14.9322475 
H     8.1264900    3.5579630   15.8656764 
H     9.5352241    4.6222875   16.2957786 
C     8.0535618    7.1775564   17.2239133 
H     7.5128290    7.7233615   18.0218469 
H     7.8836946    7.7185058   16.2732866 
H     9.1378787    7.1656442   17.4562643 
C     7.8987798    4.7188301   18.7063094 
H     7.6524129    3.6390065   18.6743302 
H     7.3310506    5.1713730   19.5411105 
H     8.9899266    4.8559312   18.8508839 
