# Supplementary material for: Understanding the Carbyne Formation from C2H2 Complexes
Source: J Am Chem Soc. 2024 Nov 15;146(47):32392–402. doi: 10.1021/jacs.4c07724 (PMC11613314; doi:10.1021/jacs.4c07724)
Supplement: Supplementary file 3 — ja4c07724_si_003.zip [file ja4c07724_si_003.zip › XYZ files/XYZ all CO mechanism/monodentate_pathways-section2.2.2/1e-mono-hatn_1f-mono/1f-mono_cosmo.xyz]

78
Energy =
W     4.7515386    5.2927181   16.5434351 
C     2.9628082    5.4406344   16.2628021 
H     1.0745620    6.3663972   16.7596988 
C     1.5087963    5.5673627   16.1206890 
H     1.1498696    5.7163091   15.0758619 
C     4.7291207    7.2396777   16.7282443 
O     4.7108276    8.4231421   16.8092917 
S     4.7406735    4.8644136   19.0536583 
N     3.8233178    6.0206080   21.2334611 
C     3.6354530    5.9286093   19.8817944 
N     2.6331569    6.5585794   19.2167111 
C     1.8312642    7.3387023   19.9471949 
C     0.6687192    7.9434608   19.1771212 
C     1.9701468    7.5479321   21.3202289 
H     1.3009795    8.2082283   21.8866316 
C     3.0189822    6.8192940   21.9413872 
C     3.2563943    6.9245150   23.4232299 
H     4.0552387    6.2241576   23.7282296 
H     2.3304945    6.7011996   23.9918299 
H     3.5597714    7.9569541   23.6965786 
S     5.3048740    2.7906284   16.1788527 
N     3.9007822    1.5265502   18.0910061 
C     5.1259534    2.0053026   17.7545337 
N     6.2221111    1.8991307   18.5395720 
C     6.0459969    1.3611239   19.7513045 
C     7.2927693    1.3096678   20.6230605 
C     4.8199457    0.8820072   20.2128889 
H     4.7035492    0.4407414   21.2111875 
C     3.7428325    0.9701713   19.3020314 
C     2.3805357    0.4491132   19.6668830 
H     1.8714667    1.1594198   20.3526822 
H     2.4472379   -0.5199391   20.1993660 
H     1.7597917    0.3334339   18.7592353 
F    -0.2143219    6.9643196   18.8006582 
F     1.0677942    8.5576282   18.0418047 
F    -0.0277917    8.8395943   19.9075867 
F     7.6785155    2.5516556   21.0009274 
F     8.3323144    0.7486648   19.9656829 
F     7.0865782    0.5912232   21.7532346 
P     5.1863651    5.5859466   14.1285875 
C     6.3459414    6.9379721   13.6140028 
H     7.3680276    6.7294036   13.9829694 
H     5.9988522    7.8850611   14.0718844 
H     6.3782154    7.0459857   12.5107875 
C     5.7931159    4.1658408   13.1042735 
H     5.0842275    3.3224101   13.2204717 
H     6.7790462    3.8326088   13.4808067 
H     5.8768275    4.4423656   12.0336780 
C     3.6736211    6.0740907   13.1896542 
H     2.9343151    5.2531955   13.2619770 
H     3.9040373    6.2755453   12.1236858 
H     3.2432316    6.9785087   13.6612308 
P     0.8364098    3.9661673   16.7043934 
C    -0.9699921    3.9548344   16.5154367 
H    -1.2333920    4.0884743   15.4485405 
H    -1.3950852    4.7876176   17.1094044 
H    -1.3787893    2.9929168   16.8813301 
C     1.5827347    2.6496367   15.7214692 
H     2.6843333    2.6588389   15.8992610 
H     1.3607719    2.8269909   14.6509658 
H     1.1621321    1.6754156   16.0367896 
C     1.2462350    3.7423895   18.4434304 
H     2.3525437    3.7749282   18.5484929 
H     0.8518121    2.7657250   18.7803006 
H     0.7881007    4.5660441   19.0208389 
P     7.4644408    5.4716429   16.9691839 
C     8.5517525    4.6295919   15.7344176 
H     8.4719243    5.1121304   14.7417728 
H     8.1939224    3.5836935   15.6524299 
H     9.6117752    4.6450120   16.0592627 
C     8.1618427    7.1802361   17.0618665 
H     7.6578804    7.7178950   17.8891773 
H     7.9492880    7.7247008   16.1214774 
H     9.2556585    7.1670705   17.2437280 
C     8.0695211    4.7017125   18.5258536 
H     7.7779326    3.6319080   18.5062403 
H     7.5571731    5.1667998   19.3890612 
H     9.1697014    4.8101513   18.6163724 
