# Supplementary material for: Understanding the Carbyne Formation from C2H2 Complexes
Source: J Am Chem Soc. 2024 Nov 15;146(47):32392–402. doi: 10.1021/jacs.4c07724 (PMC11613314; doi:10.1021/jacs.4c07724)
Supplement: Supplementary file 3 — ja4c07724_si_003.zip [file ja4c07724_si_003.zip › XYZ files/XYZ all CO mechanism/monodentate_pathways-section2.2.2/1e-mono-hatn_1f-mono/TS_II_9.xyz]

78
Energy =
W    -0.3384919   -0.4787415    1.3968209 
C     1.4700400   -0.2045332    1.4286614 
H     2.2833782    1.4843417    0.6085747 
C     2.8000882    0.2352664    1.1288627 
H     3.5471672    0.3869551    1.9359072 
C    -0.5376098    0.7868074    2.9016739 
O    -0.6412285    1.5195494    3.8206351 
S    -0.6784673    1.3152353   -0.3697326 
N     0.2663101    3.4370183   -1.5552578 
C     0.5361028    2.4857272   -0.6057494 
N     1.7397363    2.5212859    0.0945941 
C     2.5143671    3.6218969   -0.0213300 
C     3.8165173    3.6092951    0.7643775 
C     2.1955820    4.6844788   -0.8481555 
H     2.8302330    5.5765779   -0.9063931 
C     1.0434848    4.5005449   -1.6808453 
C     0.7009302    5.5143208   -2.7361229 
H    -0.2007685    5.1946702   -3.2883582 
H     1.5427558    5.6482314   -3.4472944 
H     0.5110474    6.5064931   -2.2751512 
S    -0.5908959   -2.4164330   -0.2942142 
N    -0.4878544   -0.8429653   -2.4817538 
C    -1.2453095   -1.7170159   -1.7739068 
N    -2.5127241   -2.0593134   -2.1081237 
C    -3.0526898   -1.4290806   -3.1547912 
C    -4.4943346   -1.8138187   -3.4576625 
C    -2.3822419   -0.4515120   -3.8974252 
H    -2.8645395    0.0776902   -4.7289940 
C    -1.0513780   -0.1852719   -3.5073946 
C    -0.2352756    0.8912967   -4.1623263 
H    -0.2504688    1.7877642   -3.5014775 
H    -0.6348992    1.1757942   -5.1540517 
H     0.8209211    0.5747939   -4.2619619 
F     4.7079009    2.7466892    0.1890910 
F     3.6408438    3.2127005    2.0380462 
F     4.3986373    4.8244015    0.7793263 
F    -5.2954237   -1.5413738   -2.3983349 
F    -4.6109224   -3.1290721   -3.7286324 
F    -4.9810468   -1.1284543   -4.5207852 
P    -0.1632357   -2.2857623    3.0421741 
C    -1.5978897   -2.6034957    4.1756875 
H    -2.4792877   -2.9153610    3.5826883 
H    -1.8437831   -1.6622156    4.7052451 
H    -1.3666183   -3.3928126    4.9197053 
C     0.2318132   -4.0118683    2.4936573 
H     1.1892398   -3.9982528    1.9373222 
H    -0.5549839   -4.3560228    1.7940462 
H     0.3106199   -4.7081646    3.3531574 
C     1.1770327   -1.9751385    4.2767836 
H     2.1383174   -1.8973754    3.7331300 
H     1.2348759   -2.7791754    5.0387709 
H     0.9841494   -1.0018731    4.7683674 
P     3.4192975   -0.7031845   -0.2504543 
C     5.2265213   -0.4835885   -0.3918272 
H     5.7193183   -0.9003339    0.5080467 
H     5.4499039    0.5976056   -0.4564734 
H     5.6073515   -1.0021489   -1.2928047 
C     3.0574691   -2.4826036   -0.1444788 
H     1.9478352   -2.5904139   -0.2214438 
H     3.4076515   -2.8776016    0.8284287 
H     3.5465439   -3.0269813   -0.9762963 
C     2.6616195   -0.1504472   -1.8024553 
H     1.5591470   -0.3368818   -1.7757287 
H     3.0956523   -0.7247882   -2.6447846 
H     2.8599359    0.9288929   -1.9448071 
P    -3.0707061   -0.4539972    1.2858792 
C    -3.9020681   -2.0682647    0.9642660 
H    -3.5466159   -2.8267999    1.6875916 
H    -3.6110896   -2.4000946   -0.0538473 
H    -5.0045068   -1.9679977    1.0341262 
C    -3.8883022    0.1461564    2.8334196 
H    -3.5118909    1.1597526    3.0725794 
H    -3.6257554   -0.5225307    3.6750603 
H    -4.9912719    0.1756041    2.7210596 
C    -3.8728313    0.6280646    0.0212971 
H    -3.5250795    0.3379996   -0.9871481 
H    -3.5749015    1.6795451    0.1944287 
H    -4.9761348    0.5278900    0.0676515 
