# Supplementary material for: Understanding the Carbyne Formation from C2H2 Complexes
Source: J Am Chem Soc. 2024 Nov 15;146(47):32392–402. doi: 10.1021/jacs.4c07724 (PMC11613314; doi:10.1021/jacs.4c07724)
Supplement: Supplementary file 3 — ja4c07724_si_003.zip [file ja4c07724_si_003.zip › XYZ files/XYZ all CO mechanism/monodentate_pathways-section2.2.2/1e-mono-hatn_1f-mono/TS_II_9_cosmo.xyz]

78
Energy =
W    -0.3662389   -0.4757151    1.3866725 
C     1.4494598   -0.2182988    1.3979458 
H     2.2338633    1.4903051    0.6013831 
C     2.7797108    0.2154333    1.1213464 
H     3.5110128    0.3548394    1.9447794 
C    -0.5056249    0.8063215    2.8649390 
O    -0.5656458    1.5716803    3.7707399 
S    -0.7031937    1.3097823   -0.3984949 
N     0.2619623    3.4342137   -1.5707494 
C     0.5214076    2.4790594   -0.6243437 
N     1.7112521    2.5101491    0.0925624 
C     2.4987950    3.6053751   -0.0178457 
C     3.7697442    3.6022291    0.8177260 
C     2.2049641    4.6590016   -0.8624061 
H     2.8462509    5.5463642   -0.9217457 
C     1.0583369    4.4868297   -1.7032375 
C     0.7422290    5.4982976   -2.7651734 
H    -0.1811133    5.2166042   -3.3023303 
H     1.5801311    5.5775130   -3.4890481 
H     0.6143374    6.5053737   -2.3162580 
S    -0.6406527   -2.4252510   -0.3103365 
N    -0.5114682   -0.8648125   -2.5028328 
C    -1.2845381   -1.7216519   -1.7921840 
N    -2.5558747   -2.0499804   -2.1326356 
C    -3.0831579   -1.4060301   -3.1797107 
C    -4.5248625   -1.7773408   -3.4891285 
C    -2.3985747   -0.4377005   -3.9196077 
H    -2.8674756    0.0991467   -4.7540916 
C    -1.0598522   -0.2002814   -3.5328713 
C    -0.2161446    0.8432143   -4.2038280 
H    -0.1961405    1.7443021   -3.5500544 
H    -0.6159712    1.1329606   -5.1935552 
H     0.8292651    0.4935268   -4.3065403 
F     4.6846130    2.7360798    0.3009204 
F     3.5318779    3.2241765    2.0908143 
F     4.3456104    4.8199161    0.8453993 
F    -5.3346597   -1.4878397   -2.4398925 
F    -4.6528813   -3.0999835   -3.7400597 
F    -5.0010276   -1.1084554   -4.5649539 
P    -0.1589477   -2.2814611    3.0356319 
C    -1.5916064   -2.6561977    4.1506462 
H    -2.4567310   -2.9930570    3.5472202 
H    -1.8754201   -1.7311083    4.6897604 
H    -1.3358821   -3.4449776    4.8869902 
C     0.3011527   -3.9856567    2.4743661 
H     1.2572855   -3.9310569    1.9183980 
H    -0.4774273   -4.3607981    1.7816703 
H     0.4085601   -4.6782451    3.3335541 
C     1.1640681   -1.9389419    4.2788430 
H     2.1258083   -1.8277440    3.7414137 
H     1.2403188   -2.7508159    5.0305413 
H     0.9365070   -0.9799025    4.7836857 
P     3.4447765   -0.7026946   -0.2559940 
C     5.2438233   -0.4625733   -0.3571799 
H     5.7161755   -0.8532715    0.5647914 
H     5.4600153    0.6175579   -0.4509635 
H     5.6424122   -1.0038633   -1.2366551 
C     3.0987591   -2.4842381   -0.1538888 
H     1.9923080   -2.6018904   -0.2093035 
H     3.4759703   -2.8794199    0.8087924 
H     3.5813499   -3.0144688   -0.9982476 
C     2.6958947   -0.1469874   -1.8107545 
H     1.5956130   -0.3277966   -1.7827382 
H     3.1360692   -0.7223890   -2.6488571 
H     2.9023581    0.9305494   -1.9551142 
P    -3.0925317   -0.4474052    1.3239870 
C    -3.9396772   -2.0527458    0.9959271 
H    -3.5731063   -2.8240940    1.6999393 
H    -3.6727625   -2.3635480   -0.0345987 
H    -5.0393640   -1.9455084    1.0935993 
C    -3.8811496    0.1357945    2.8911031 
H    -3.5066864    1.1507025    3.1285200 
H    -3.5983601   -0.5397884    3.7207634 
H    -4.9859736    0.1601996    2.7987914 
C    -3.9175887    0.6452262    0.0819510 
H    -3.6007897    0.3492396   -0.9355273 
H    -3.6079890    1.6945222    0.2490198 
H    -5.0201417    0.5570749    0.1609683 
