# Supplementary material for: Understanding the Carbyne Formation from C2H2 Complexes
Source: J Am Chem Soc. 2024 Nov 15;146(47):32392–402. doi: 10.1021/jacs.4c07724 (PMC11613314; doi:10.1021/jacs.4c07724)
Supplement: Supplementary file 3 — ja4c07724_si_003.zip [file ja4c07724_si_003.zip › XYZ files/XYZ all CO mechanism/monodentate_pathways-section2.2.2/1e-mono-v-eta2_1e-mono-eta1/1e-mono-eta1.xyz]

78
Energy =
W     0.0622930    0.5533624   -1.2163416 
C    -1.8922090   -1.5196858   -1.8708003 
H    -1.2425217   -1.6639494   -2.7563999 
C    -1.7213433   -0.4187280   -1.0244201 
H    -2.4216899   -0.3261777   -0.1761860 
C    -1.1523266    2.0982367   -1.2118546 
O    -1.8833732    3.0297344   -1.3062616 
S    -0.0197050   -0.5764057    1.1791650 
N    -2.1909712   -0.5268900    2.6984891 
C    -1.3082992    0.2530863    2.0168407 
N    -1.4145614    1.6050743    1.9224511 
C    -2.4997462    2.2028682    2.4314508 
C    -2.6029358    3.6914429    2.2415463 
C    -3.5024442    1.4586282    3.0954104 
H    -4.4071489    1.9265513    3.5030122 
C    -3.2584903    0.0849348    3.2165492 
C    -4.2427546   -0.8359736    3.9237400 
F    -4.7775374   -1.7334671    3.0516970 
F    -5.2732770   -0.1470799    4.4681770 
F    -3.6500662   -1.5387312    4.9086446 
S     1.9141084   -0.9269678   -1.8155090 
N     2.0560902   -2.6351404    0.2577126 
C     2.6139425   -1.5384685   -0.2984628 
N     3.6487564   -0.8486242    0.2252225 
C     4.0952905   -1.2554164    1.4168395 
C     5.2729056   -0.4631788    1.9709723 
C     3.5403140   -2.3313308    2.1173720 
H     3.9049091   -2.6245523    3.1100273 
C     2.4887042   -3.0156455    1.4718067 
C     1.7578091   -4.1515841    2.1262418 
H     0.7654955   -3.7770058    2.4585683 
H     2.2967511   -4.5500858    3.0059049 
H     1.5749461   -4.9654078    1.3980189 
H    -2.6402280    3.9141090    1.1550788 
H    -1.6969515    4.1895335    2.6423719 
H    -3.4972959    4.1177306    2.7329827 
F     5.0007576    0.8615608    2.0047444 
F     6.3730674   -0.6334261    1.2076224 
F     5.5820616   -0.8503607    3.2312054 
P     0.0496092    1.1768170   -3.5803289 
C     0.5742353    2.9078077   -3.9747358 
H     1.6248289    3.0516532   -3.6557565 
H    -0.0698821    3.6027030   -3.4017047 
H     0.4870425    3.1273356   -5.0586481 
C     1.0472973    0.2113022   -4.8091082 
H     0.7322212   -0.8503476   -4.7828379 
H     2.1156672    0.2490957   -4.5199496 
H     0.9208115    0.6105166   -5.8356275 
C    -1.6369814    1.1291022   -4.3387046 
H    -2.0792806    0.1253887   -4.1873047 
H    -1.6070298    1.3689021   -5.4207822 
H    -2.2723279    1.8633090   -3.8066622 
P     1.4531240    2.2178045   -0.0143973 
C     0.8899196    3.9740544   -0.0160427 
H    -0.0679779    4.0355058    0.5327297 
H     0.7260293    4.3217725   -1.0530874 
H     1.6482626    4.6143831    0.4773029 
C     1.8831896    2.0006161    1.7604607 
H     2.3123015    0.9977230    1.9214943 
H     0.9459571    2.0915907    2.3408003 
H     2.6123860    2.7802469    2.0596821 
C     3.1166114    2.3276167   -0.8153169 
H     3.6349707    1.3631327   -0.6417120 
H     3.6983798    3.1634926   -0.3754771 
H     3.0037743    2.4819407   -1.9050700 
P    -2.3643624   -3.0387640   -1.1255167 
C    -3.2250714   -2.7860098    0.4490499 
C    -0.8920341   -4.0674405   -0.8053149 
H    -4.1120666   -2.1420906    0.2966979 
H    -2.5506065   -2.2952908    1.1842029 
H    -3.5534404   -3.7675011    0.8423709 
H    -0.1281577   -3.4514703   -0.2799341 
H    -0.4593883   -4.3779387   -1.7768358 
H    -1.1547391   -4.9672244   -0.2134065 
C    -3.4515319   -4.0445311   -2.2019153 
H    -4.4052376   -3.5050589   -2.3593852 
H    -3.6501459   -5.0374406   -1.7518218 
H    -2.9557466   -4.1825138   -3.1829444 
