# Supplementary material for: Understanding the Carbyne Formation from C2H2 Complexes
Source: J Am Chem Soc. 2024 Nov 15;146(47):32392–402. doi: 10.1021/jacs.4c07724 (PMC11613314; doi:10.1021/jacs.4c07724)
Supplement: Supplementary file 3 — ja4c07724_si_003.zip [file ja4c07724_si_003.zip › XYZ files/XYZ all CO mechanism/monodentate_pathways-section2.2.2/1e-mono-v-eta2_1e-mono-eta1/1e-mono-eta1_cosmo.xyz]

78
Energy =
W     0.0919811    0.5905570   -1.2146762 
C    -1.8764128   -1.4781679   -1.8489351 
H    -1.2642403   -1.6075440   -2.7627226 
C    -1.6858517   -0.3999753   -0.9894957 
H    -2.3574813   -0.3264333   -0.1165652 
C    -1.1465986    2.0996049   -1.2683530 
O    -1.9051523    3.0112504   -1.3990124 
S     0.0565075   -0.5069807    1.1951635 
N    -2.0272151   -0.4983014    2.8331096 
C    -1.2391390    0.2901959    2.0499927 
N    -1.4454368    1.6225382    1.8766566 
C    -2.5508280    2.1780786    2.3917954 
C    -2.7528575    3.6461084    2.1374437 
C    -3.4793605    1.4088192    3.1324269 
H    -4.4038167    1.8390838    3.5375391 
C    -3.1225690    0.0709253    3.3428509 
C    -4.0013713   -0.8677400    4.1543687 
F    -4.4894380   -1.8712193    3.3786774 
F    -5.0635889   -0.2288158    4.6974782 
F    -3.3119261   -1.4461472    5.1636913 
S     1.9685913   -0.8911045   -1.7833137 
N     2.0896183   -2.6792781    0.2140127 
C     2.6281319   -1.5359829   -0.2622496 
N     3.6164390   -0.8385131    0.3376551 
C     4.0231367   -1.2921041    1.5284852 
C     5.1508713   -0.4938652    2.1665369 
C     3.4777327   -2.4174111    2.1525880 
H     3.8129748   -2.7540626    3.1418516 
C     2.4838804   -3.1091225    1.4254378 
C     1.7882986   -4.3154247    1.9825564 
H     0.7726911   -4.0110025    2.3160315 
H     2.3247951   -4.7478588    2.8472291 
H     1.6552900   -5.0842495    1.1969350 
H    -2.7638420    3.8275503    1.0433248 
H    -1.8983269    4.2220237    2.5487466 
H    -3.6905943    4.0243723    2.5849154 
F     4.8095137    0.8079755    2.3200284 
F     6.2640624   -0.5269936    1.3982265 
F     5.4806613   -0.9752708    3.3867989 
P     0.0942842    1.1562335   -3.6042985 
C     0.6834434    2.8560209   -4.0292734 
H     1.7381862    2.9677869   -3.7110053 
H     0.0647375    3.5882460   -3.4751410 
H     0.6059010    3.0506726   -5.1184446 
C     1.0561721    0.1246604   -4.8049061 
H     0.7050483   -0.9246388   -4.7493983 
H     2.1281411    0.1435265   -4.5274026 
H     0.9317130    0.5030804   -5.8393828 
C    -1.5881515    1.1439676   -4.3697195 
H    -2.0554300    0.1522808   -4.2135261 
H    -1.5372371    1.3672162   -5.4542795 
H    -2.2082148    1.9048987   -3.8579517 
P     1.4229401    2.3110662   -0.0395928 
C     0.8475669    4.0603821   -0.1274218 
H    -0.1226509    4.1365973    0.3984752 
H     0.7059076    4.3612454   -1.1824325 
H     1.5902533    4.7267871    0.3548889 
C     1.8210358    2.1748228    1.7511879 
H     2.3041018    1.2037390    1.9513172 
H     0.8687107    2.2385118    2.3101544 
H     2.4991922    3.0049518    2.0350804 
C     3.1086090    2.3961173   -0.7967333 
H     3.6212504    1.4431775   -0.5568541 
H     3.6696610    3.2573116   -0.3795477 
H     3.0305481    2.4971984   -1.8957618 
P    -2.4041743   -3.0131830   -1.1510025 
C    -3.1780247   -2.7700828    0.4698449 
C    -0.9543536   -4.0923537   -0.9258582 
H    -4.0500313   -2.0954687    0.3736074 
H    -2.4464023   -2.3253082    1.1753731 
H    -3.5182322   -3.7533827    0.8480357 
H    -0.1626466   -3.5231275   -0.3924714 
H    -0.5684334   -4.3724422   -1.9257979 
H    -1.2336380   -5.0085875   -0.3687002 
C    -3.5734399   -3.9197322   -2.2138102 
H    -4.5066134   -3.3321972   -2.3099746 
H    -3.7961964   -4.9145971   -1.7804126 
H    -3.1197263   -4.0481514   -3.2160020 
