# Supplementary material for: Understanding the Carbyne Formation from C2H2 Complexes
Source: J Am Chem Soc. 2024 Nov 15;146(47):32392–402. doi: 10.1021/jacs.4c07724 (PMC11613314; doi:10.1021/jacs.4c07724)
Supplement: Supplementary file 3 — ja4c07724_si_003.zip [file ja4c07724_si_003.zip › XYZ files/XYZ all CO mechanism/monodentate_pathways-section2.2.2/1e-mono-v-eta2_1e-mono-eta1/TS_II_6.xyz]

78
Energy =
W    -0.2560477    0.8001081   -0.9600032 
C     2.4436351    0.5267031   -1.1808464 
H     2.5691712    1.4514204   -1.7635732 
C     1.3288967   -0.3632076   -1.2816452 
H     1.4632067   -1.4562260   -1.1748120 
C    -0.6949613   -0.1892829   -2.6091348 
O    -0.9144511   -0.7493914   -3.6290990 
S    -0.4087893   -0.9616837    1.0329409 
N     0.6588949   -3.3775511    0.7576458 
C    -0.2761394   -2.5269475    0.2600189 
N    -1.0544298   -2.8073531   -0.8165116 
C    -0.8220900   -3.9317357   -1.5066104 
C    -1.6802025   -4.1680499   -2.7186775 
C     0.1943362   -4.8319081   -1.1122206 
H     0.4228183   -5.7435120   -1.6785421 
C     0.8787632   -4.4960075    0.0628445 
C     1.9971522   -5.3723286    0.6081451 
F     3.1930545   -4.7250641    0.5287226 
F     2.1221639   -6.5244125   -0.0922831 
F     1.8005479   -5.6937986    1.9005613 
S    -0.1772188    2.5658750    0.8104299 
N     0.5004836    1.3476138    3.0930645 
C    -0.5472976    1.7911376    2.3633589 
N    -1.8398119    1.6647060    2.7268993 
C    -2.0827321    0.9892969    3.8533959 
C    -3.5547743    0.8574669    4.2208915 
C    -1.0763620    0.4288106    4.6452684 
H    -1.3066243   -0.1458825    5.5512608 
C     0.2476590    0.6488791    4.2114454 
C     1.4291152    0.0677610    4.9336519 
H     1.7665003   -0.8386134    4.3858921 
H     1.1848137   -0.2281218    5.9710218 
H     2.2720857    0.7853791    4.9354647 
H    -1.5392946   -3.3284598   -3.4298971 
H    -2.7508759   -4.1644845   -2.4293318 
H    -1.4440957   -5.1241601   -3.2218759 
F    -4.2428364    0.2112673    3.2495721 
F    -4.1266433    2.0683759    4.3845021 
F    -3.7208084    0.1622011    5.3703287 
P     0.1013169    2.7190299   -2.4258907 
C    -1.3740515    3.7599467   -2.8415623 
H    -1.7882869    4.1680082   -1.8989427 
H    -2.1451565    3.1305206   -3.3252898 
H    -1.1052255    4.5966775   -3.5179559 
C     1.2682010    4.0515964   -1.8603314 
H     2.2769184    3.6235053   -1.7012386 
H     0.9111214    4.4468928   -0.8890163 
H     1.3323773    4.8732538   -2.6019907 
C     0.7777280    2.3258664   -4.1016531 
H     1.7326991    1.7761311   -3.9841235 
H     0.9477401    3.2404587   -4.7051448 
H     0.0687830    1.6540126   -4.6228063 
P    -2.7729510    0.6329112   -0.8645908 
C    -3.6535026    0.5164202   -2.4876791 
H    -3.3927489   -0.4381706   -2.9811737 
H    -3.3465821    1.3449804   -3.1538269 
H    -4.7483115    0.5638226   -2.3231465 
C    -3.5163978   -0.7817695    0.0363899 
H    -3.2806026   -0.6920816    1.1111220 
H    -3.0496462   -1.7076614   -0.3559706 
H    -4.6146681   -0.7808265   -0.1172575 
C    -3.5833166    2.0952664   -0.0869421 
H    -3.2265585    2.1612878    0.9611387 
H    -4.6852264    1.9719668   -0.1182237 
H    -3.2928062    3.0184349   -0.6218352 
P     3.5607526    0.3220703    0.1683821 
C     3.2673795   -1.2649941    0.9904217 
C     3.4068068    1.6182892    1.4391860 
H     3.4359803   -2.1111606    0.2988037 
H     2.2057550   -1.2953457    1.3282731 
H     3.9482563   -1.3578913    1.8586362 
H     2.4066120    1.5330678    1.9264390 
H     3.4770260    2.6113261    0.9546163 
H     4.2135046    1.5104856    2.1929874 
C     5.3052829    0.3748033   -0.3898508 
H     5.4806391   -0.4494480   -1.1074613 
H     5.9990060    0.2806703    0.4691537 
H     5.4919607    1.3393132   -0.9020778 
