# Supplementary material for: Understanding the Carbyne Formation from C2H2 Complexes
Source: J Am Chem Soc. 2024 Nov 15;146(47):32392–402. doi: 10.1021/jacs.4c07724 (PMC11613314; doi:10.1021/jacs.4c07724)
Supplement: Supplementary file 3 — ja4c07724_si_003.zip [file ja4c07724_si_003.zip › XYZ files/XYZ all CO mechanism/monodentate_pathways-section2.2.2/1e-mono-v-eta2_1e-mono-eta1/TS_II_6_cosmo.xyz]

78
Energy =
W    -0.2647727    0.7782354   -0.9535559 
C     2.4024149    0.5025367   -1.2125137 
H     2.5782655    1.3289074   -1.9169832 
C     1.3013440   -0.4107218   -1.2513128 
H     1.4348109   -1.4992142   -1.0996004 
C    -0.6757288   -0.1995303   -2.6037761 
O    -0.8794543   -0.7614521   -3.6316240 
S    -0.4913974   -0.9994411    1.0601165 
N     0.5924864   -3.4135250    0.8061728 
C    -0.3295631   -2.5601903    0.2857543 
N    -1.0809960   -2.8423365   -0.8100045 
C    -0.8168095   -3.9551872   -1.5084418 
C    -1.6538394   -4.2024337   -2.7321268 
C     0.2090210   -4.8420314   -1.1046237 
H     0.4651350   -5.7401511   -1.6808349 
C     0.8474100   -4.5179549    0.0985009 
C     1.9476696   -5.3952316    0.6742336 
F     3.1467523   -4.7539405    0.6390522 
F     2.0931794   -6.5496450   -0.0174384 
F     1.7075918   -5.7176805    1.9639520 
S    -0.2050349    2.5533266    0.8391559 
N     0.4990847    1.3545879    3.1211634 
C    -0.5597869    1.7692527    2.3905380 
N    -1.8493552    1.6169204    2.7578254 
C    -2.0715857    0.9270707    3.8816870 
C    -3.5386656    0.7623596    4.2486420 
C    -1.0529551    0.3830676    4.6675674 
H    -1.2642224   -0.1989589    5.5737319 
C     0.2671516    0.6456938    4.2386010 
C     1.4616318    0.1109200    4.9720545 
H     1.8349675   -0.7883102    4.4357103 
H     1.2189737   -0.1840040    6.0098008 
H     2.2817797    0.8544873    4.9700451 
H    -1.5399412   -3.3459453   -3.4274423 
H    -2.7266176   -4.2449739   -2.4525886 
H    -1.3763689   -5.1403308   -3.2477864 
F    -4.2047240    0.0586440    3.2992054 
F    -4.1533111    1.9610737    4.3606160 
F    -3.6953704    0.1076056    5.4216502 
P     0.1288573    2.7202909   -2.3961421 
C    -1.3340454    3.7875233   -2.7769397 
H    -1.7397625    4.1828410   -1.8252022 
H    -2.1158225    3.1824534   -3.2745298 
H    -1.0504739    4.6331216   -3.4355301 
C     1.3291116    4.0097327   -1.8147142 
H     2.3245054    3.5505160   -1.6613067 
H     0.9812389    4.4097619   -0.8424104 
H     1.4110784    4.8331300   -2.5523653 
C     0.7764020    2.3430162   -4.0848260 
H     1.7265256    1.7797232   -3.9950408 
H     0.9519326    3.2698428   -4.6671234 
H     0.0455721    1.6995677   -4.6114279 
P    -2.7937879    0.6524605   -0.9006567 
C    -3.6417065    0.5911713   -2.5418571 
H    -3.3822489   -0.3550369   -3.0523401 
H    -3.3114152    1.4338667   -3.1785416 
H    -4.7389490    0.6470148   -2.3980616 
C    -3.5671319   -0.7798425   -0.0522614 
H    -3.3646309   -0.7061912    1.0309066 
H    -3.0838684   -1.6973540   -0.4450387 
H    -4.6593062   -0.7764342   -0.2442203 
C    -3.6051121    2.0966760   -0.0914436 
H    -3.2618304    2.1244796    0.9624878 
H    -4.7071196    1.9831398   -0.1454051 
H    -3.2989680    3.0322965   -0.5957581 
P     3.5590933    0.3608927    0.1235280 
C     3.2554495   -1.1818854    1.0248878 
C     3.4197418    1.7146753    1.3308888 
H     3.4271070   -2.0567808    0.3705400 
H     2.1958503   -1.1924264    1.3656723 
H     3.9406949   -1.2289288    1.8932569 
H     2.4266055    1.6472152    1.8283893 
H     3.4973201    2.6821753    0.7984342 
H     4.2352867    1.6305186    2.0773496 
C     5.2808720    0.3756781   -0.4761594 
H     5.4374159   -0.4842755   -1.1550955 
H     5.9843046    0.3175321    0.3776217 
H     5.4586644    1.3168299   -1.0328575 
