# Supplementary material for: Understanding the Carbyne Formation from C2H2 Complexes
Source: J Am Chem Soc. 2024 Nov 15;146(47):32392–402. doi: 10.1021/jacs.4c07724 (PMC11613314; doi:10.1021/jacs.4c07724)
Supplement: Supplementary file 3 — ja4c07724_si_003.zip [file ja4c07724_si_003.zip › XYZ files/XYZ all CO mechanism/monodentate_pathways-section2.2.2/1f-mono_1f/1f.xyz]

78
Energy =
W     4.3755559    5.2011623   16.0003495 
C     2.8386960    4.3098891   15.5492284 
H     0.9161430    4.5830638   14.5865478 
C     1.4315389    3.9360257   15.3371967 
H     1.2796129    2.8793794   15.0029297 
C     3.1642941    6.7316293   15.9036975 
O     2.3990102    7.6230853   15.7144593 
S     4.7006009    4.2938622   18.4240477 
N     4.8964226    5.3747284   20.8224365 
C     4.0404793    5.1731780   19.7842237 
N     2.7365975    5.5712517   19.8007541 
C     2.2907145    6.1135231   20.9379979 
C     0.8274360    6.5287439   20.9323809 
C     3.0831055    6.3196218   22.0721511 
H     2.6796744    6.7653418   22.9898396 
C     4.4389486    5.9394708   21.9458633 
C     5.4351652    6.1632484   23.0496803 
H     5.9620775    5.2159258   23.2791739 
H     4.9637668    6.5575108   23.9690820 
H     6.2122792    6.8780440   22.7087476 
S     7.3258735    5.4432667   15.4595987 
N     5.8117806    3.3323920   15.8660390 
C     7.1106250    3.7491657   15.6221052 
N     8.1515276    2.9014388   15.4816031 
C     7.8896875    1.5985224   15.5426168 
C     9.0942789    0.6835281   15.3625887 
C     6.6057011    1.0762470   15.7541899 
H     6.4199723   -0.0033814   15.8017527 
C     5.5636535    2.0029190   15.9358240 
C     4.1672215    1.5405964   16.2130155 
H     3.8168945    1.9829119   17.1672432 
H     4.1158058    0.4373683   16.2667135 
H     3.4901317    1.9218902   15.4217327 
F     0.0209198    5.4909487   20.5629526 
F     0.6010028    7.5347023   20.0556875 
F     0.4101808    6.9434213   22.1460898 
F    10.0346814    0.9165543   16.3003184 
F     9.6665330    0.8616859   14.1521586 
F     8.7390271   -0.6247824   15.4552592 
P     4.6991655    5.6367198   13.5980917 
C     5.5705903    7.1661129   13.0320594 
H     6.6074156    7.1504859   13.4155395 
H     5.0427137    8.0496416   13.4399468 
H     5.5835881    7.2247233   11.9249613 
C     5.5360575    4.3188292   12.6070749 
H     5.0356128    3.3516121   12.8076045 
H     6.5922964    4.2497744   12.9295884 
H     5.4924120    4.5451115   11.5225909 
C     3.1025891    5.8127911   12.6731850 
H     2.5483048    4.8566260   12.7325499 
H     3.2772924    6.0673885   11.6084029 
H     2.4968147    6.6091852   13.1485806 
P     0.4900802    4.1200317   16.9089719 
C     0.4472458    5.8455691   17.4197876 
H     0.3031157    6.5067762   16.5460807 
H     1.4211465    6.0655397   17.9034521 
H    -0.3623024    5.9803057   18.1593926 
C    -1.2285479    3.5374460   16.6824940 
H    -1.2268345    2.4851620   16.3368757 
H    -1.7389049    4.1674758   15.9277872 
H    -1.7792823    3.6037733   17.6414396 
C     1.2839122    3.1255147   18.1859601 
H     1.2108882    2.0514868   17.9273782 
H     0.7998771    3.3316968   19.1590780 
H     2.3550794    3.4437362   18.2405143 
P     5.5799022    7.3163524   17.3459114 
C     6.3284398    8.6409142   16.2888523 
H     5.5551322    9.0369659   15.6023647 
H     7.1527709    8.2125851   15.6876081 
H     6.7232652    9.4713275   16.9093716 
C     6.9337957    6.9667108   18.5504238 
H     6.5557714    6.3010755   19.3523003 
H     7.3116813    7.9149452   18.9858861 
H     7.7437590    6.4417312   18.0091105 
C     4.4241677    8.3510045   18.3647976 
H     3.6470088    8.7845012   17.7065311 
H     4.9688186    9.1676420   18.8808029 
H     3.9144448    7.7191290   19.1142685 
