# Supplementary material for: Understanding the Carbyne Formation from C2H2 Complexes
Source: J Am Chem Soc. 2024 Nov 15;146(47):32392–402. doi: 10.1021/jacs.4c07724 (PMC11613314; doi:10.1021/jacs.4c07724)
Supplement: Supplementary file 3 — ja4c07724_si_003.zip [file ja4c07724_si_003.zip › XYZ files/XYZ all CO mechanism/monodentate_pathways-section2.2.2/1f-mono_1f/1f_cosmo.xyz]

78
Energy =
W     4.3840727    5.1855305   16.0354125 
C     2.8528244    4.2963280   15.6017080 
H     0.9388071    4.4601720   14.6012808 
C     1.4679096    3.8537725   15.3735667 
H     1.3924579    2.7906617   15.0422371 
C     3.1631845    6.7122580   16.0275219 
O     2.3916497    7.6098928   15.9048630 
S     4.7406141    4.2812755   18.4329820 
N     4.8928269    5.2874025   20.8666705 
C     4.0712376    5.1718620   19.7856324 
N     2.8051913    5.6627903   19.7437690 
C     2.3688163    6.2767918   20.8501042 
C     0.9419215    6.7989796   20.7824950 
C     3.1330817    6.4481952   22.0068174 
H     2.7425861    6.9620730   22.8940420 
C     4.4443063    5.9194633   21.9600742 
C     5.3939302    6.0723993   23.1137439 
H     6.0989912    5.2205188   23.1446362 
H     4.8597865    6.1617441   24.0786815 
H     5.9974641    6.9956852   22.9776285 
S     7.3669182    5.4301364   15.4627424 
N     5.8092071    3.3427800   15.8464875 
C     7.1173096    3.7410712   15.6126186 
N     8.1484020    2.8764211   15.4805199 
C     7.8656603    1.5737574   15.5353930 
C     9.0606286    0.6493898   15.3719243 
C     6.5743147    1.0719912   15.7307642 
H     6.3664712   -0.0039878   15.7716850 
C     5.5417128    2.0141629   15.9049423 
C     4.1396808    1.5555398   16.1500582 
H     3.7238733    2.0721322   17.0364871 
H     4.1007567    0.4599274   16.2921638 
H     3.5026186    1.8413384   15.2886166 
F     0.0610193    5.7870778   20.5509904 
F     0.7902227    7.6987728   19.7829569 
F     0.5644850    7.4005060   21.9313419 
F     9.9977177    0.8809142   16.3209954 
F     9.6588923    0.8246478   14.1692061 
F     8.7056687   -0.6553033   15.4609729 
P     4.6475655    5.6863165   13.6367545 
C     5.5184375    7.2226864   13.0905419 
H     6.5580785    7.2030282   13.4661688 
H     4.9953121    8.1002089   13.5176243 
H     5.5210414    7.2991150   11.9844989 
C     5.4586823    4.3861390   12.6023618 
H     4.9506933    3.4194207   12.7866855 
H     6.5185285    4.2998155   12.9090185 
H     5.4022176    4.6394926   11.5244902 
C     3.0343750    5.8875976   12.7538780 
H     2.4808072    4.9301001   12.7948120 
H     3.1906508    6.1748326   11.6946249 
H     2.4357867    6.6669135   13.2649586 
P     0.4515541    3.9830895   16.9003838 
C     0.2943461    5.7104598   17.3828213 
H     0.0258433    6.3245275   16.5037996 
H     1.2685622    6.0326299   17.7995159 
H    -0.4848485    5.7916873   18.1623413 
C    -1.1975888    3.2911281   16.5880874 
H    -1.1009989    2.2335572   16.2747758 
H    -1.6932592    3.8716161   15.7858910 
H    -1.8045877    3.3480094   17.5126320 
C     1.2575618    3.0692751   18.2302911 
H     1.2428833    1.9864529   18.0019643 
H     0.7245144    3.2685194   19.1794633 
H     2.3053008    3.4405809   18.3089092 
P     5.6415727    7.3345871   17.3620954 
C     6.4293979    8.6399699   16.3081643 
H     5.6669076    9.0603763   15.6239148 
H     7.2396450    8.1931034   15.7010318 
H     6.8471974    9.4562703   16.9324893 
C     6.9853816    6.9693227   18.5784895 
H     6.5848763    6.3243505   19.3855520 
H     7.3842273    7.9116082   19.0076732 
H     7.7865599    6.4199239   18.0481710 
C     4.5212566    8.4075735   18.3810060 
H     3.7610807    8.8685555   17.7220102 
H     5.0943413    9.2034939   18.8982959 
H     3.9857799    7.7910763   19.1249790 
