# Supplementary material for: Understanding the Carbyne Formation from C2H2 Complexes
Source: J Am Chem Soc. 2024 Nov 15;146(47):32392–402. doi: 10.1021/jacs.4c07724 (PMC11613314; doi:10.1021/jacs.4c07724)
Supplement: Supplementary file 3 — ja4c07724_si_003.zip [file ja4c07724_si_003.zip › XYZ files/XYZ all CO mechanism/monodentate_pathways-section2.2.2/1f-mono_1f/TS_II_10.xyz]

78
Energy =
W     4.0854082    5.8027569    0.1055270 
C     5.8777615    6.1636900    0.2662307 
H     7.3964684    7.1261441    1.5051705 
C     7.2663019    6.3397965    0.7205543 
H     7.9814176    6.5860574   -0.1030667 
C     4.1957640    5.8860868    2.0266357 
O     4.2529161    6.0426035    3.2075862 
S     2.3638914    6.1774594   -1.9242065 
N     4.7043512    5.3707909   -2.8251986 
C     3.4282228    5.6609613   -3.1957356 
N     2.9548563    5.5548819   -4.4592108 
C     3.8067143    5.0825785   -5.3686477 
C     3.2433539    4.9665244   -6.7804746 
C     5.1287913    4.7070529   -5.0836773 
H     5.7961522    4.3060620   -5.8567250 
C     5.5437928    4.8830726   -3.7469978 
C     6.9194571    4.5004201   -3.2753797 
H     7.3165653    5.2840388   -2.6006300 
H     7.6191546    4.3312884   -4.1154482 
H     6.8413872    3.5672168   -2.6789923 
S     4.1847280    3.3595865   -0.6729025 
N     3.0051368    1.2522112    0.4150630 
C     3.9790571    2.1815884    0.6093888 
N     4.8122676    2.1770304    1.6886542 
C     4.6940589    1.1472983    2.5314736 
C     5.6780649    1.1336341    3.6922324 
C     3.7456024    0.1265119    2.3950857 
H     3.6808286   -0.7050049    3.1078747 
C     2.8719482    0.2491775    1.2926610 
C     1.7423901   -0.7149727    1.0577112 
H     0.7747515   -0.1987850    1.2302504 
H     1.7956959   -1.5963025    1.7237062 
H     1.7385092   -1.0428754   -0.0001007 
F     2.8692273    6.1728839   -7.2585385 
F     2.1644580    4.1582421   -6.8135148 
F     4.1624796    4.4555499   -7.6407634 
F     5.4614483    2.1629367    4.5431755 
F     6.9628998    1.2467605    3.2484718 
F     5.6034402   -0.0086700    4.4074579 
P     3.7917187    8.2367030    0.0923801 
C     4.6294667    9.1338519    1.4760765 
H     5.7149466    8.9188387    1.4361990 
H     4.2398334    8.7541734    2.4406420 
H     4.4719939   10.2293824    1.4109187 
C     4.5271753    9.0367937   -1.4012209 
H     3.9995342    8.6365987   -2.2887526 
H     5.5915897    8.7411200   -1.4646558 
H     4.4337629   10.1414741   -1.3702967 
C     2.1149608    9.0184253    0.1279684 
H     1.5187692    8.6081762   -0.7101311 
H     2.1917005   10.1195539    0.0222043 
H     1.6113137    8.7782812    1.0830391 
P     1.6490757    4.8871041    0.9572496 
C     0.7656769    3.6807219   -0.1199015 
H     1.3769474    2.7609925   -0.2224895 
H     0.6513373    4.1377831   -1.1215845 
H    -0.2267646    3.4388366    0.3136873 
C     1.6706711    4.0173643    2.5897144 
H     2.0356597    4.7090482    3.3723385 
H     2.3724711    3.1640062    2.5405082 
H     0.6592770    3.6481575    2.8551878 
C     0.3306925    6.1524972    1.2573962 
H     0.6834603    6.8778603    2.0160878 
H    -0.6077099    5.6797133    1.6135125 
H     0.1285802    6.6939389    0.3131789 
P     7.8460948    4.7684692    1.4745777 
C     9.6209088    4.9065455    1.8949507 
H     9.7639075    5.7062588    2.6479059 
H    10.2055708    5.1535658    0.9873087 
H     9.9852645    3.9475419    2.3126368 
C     6.9307092    4.4215221    2.9849639 
H     5.9456682    4.0094027    2.6853087 
H     6.7881729    5.3437117    3.5771170 
H     7.4798968    3.6585310    3.5661028 
C     7.6071772    3.4188197    0.3068796 
H     6.5370286    3.4454776   -0.0288575 
H     7.7977954    2.4591376    0.8239413 
H     8.2841565    3.5423674   -0.5597748 
