# Supplementary material for: Understanding the Carbyne Formation from C2H2 Complexes
Source: J Am Chem Soc. 2024 Nov 15;146(47):32392–402. doi: 10.1021/jacs.4c07724 (PMC11613314; doi:10.1021/jacs.4c07724)
Supplement: Supplementary file 3 — ja4c07724_si_003.zip [file ja4c07724_si_003.zip › XYZ files/XYZ all CO mechanism/monodentate_pathways-section2.2.2/1f-mono_1f/TS_II_10_cosmo.xyz]

78
Energy =
W     4.0571292    5.7372182    0.1036136 
C     5.8507367    6.0773100    0.2248120 
H     7.4376176    7.0814266    1.3308424 
C     7.2630808    6.2566958    0.5989688 
H     7.9187510    6.4691360   -0.2792549 
C     4.2086326    5.7900725    2.0178715 
O     4.2845970    5.9135035    3.2035260 
S     2.3335259    6.0887460   -1.9566288 
N     4.7050736    5.3639352   -2.8413314 
C     3.4347041    5.6535904   -3.2261347 
N     2.9953003    5.6053149   -4.5098293 
C     3.8882066    5.2063132   -5.4201095 
C     3.3611273    5.1580478   -6.8470188 
C     5.2098920    4.8485232   -5.1221782 
H     5.9120227    4.5130717   -5.8956956 
C     5.5841635    4.9527574   -3.7627478 
C     6.9561432    4.5850395   -3.2756252 
H     7.3443213    5.3797798   -2.6085784 
H     7.6642331    4.4090651   -4.1061830 
H     6.8801328    3.6629907   -2.6626318 
S     4.1347819    3.2962366   -0.6754613 
N     3.0330063    1.1380185    0.3936308 
C     3.9340453    2.1332276    0.6229012 
N     4.6893847    2.2202956    1.7507104 
C     4.5219688    1.2511078    2.6556721 
C     5.4177438    1.3453779    3.8818506 
C     3.6123642    0.1965972    2.5198402 
H     3.4966631   -0.5778042    3.2883541 
C     2.8569477    0.1894323    1.3264052 
C     1.8111287   -0.8549711    1.0573309 
H     0.8028479   -0.4243152    1.2371880 
H     1.9281904   -1.7392460    1.7110585 
H     1.8431534   -1.1628682   -0.0057193 
F     2.9417830    6.3781588   -7.2573882 
F     2.3076064    4.3152675   -6.9533836 
F     4.3062705    4.7385204   -7.7221842 
F     5.2032601    2.4905215    4.5700239 
F     6.7314817    1.3276894    3.5280482 
F     5.2209958    0.3161050    4.7356048 
P     3.7833323    8.1731343    0.1116638 
C     4.6481503    9.0551074    1.4845800 
H     5.7277315    8.8126084    1.4431338 
H     4.2493894    8.6925140    2.4519188 
H     4.5142018   10.1531290    1.4106956 
C     4.5067510    8.9736854   -1.3886370 
H     3.9667324    8.5848040   -2.2738818 
H     5.5687429    8.6713931   -1.4645313 
H     4.4214979   10.0787015   -1.3485217 
C     2.1124370    8.9645695    0.1719059 
H     1.4962109    8.5583307   -0.6535549 
H     2.1955493   10.0651203    0.0651311 
H     1.6246222    8.7274140    1.1361549 
P     1.6023423    4.8542546    0.9907851 
C     0.7114340    3.6163984   -0.0490377 
H     1.3291322    2.7006468   -0.1408741 
H     0.5740504    4.0504829   -1.0581891 
H    -0.2715936    3.3721965    0.4036195 
C     1.6306984    4.0158468    2.6383295 
H     1.9743952    4.7328294    3.4075254 
H     2.3540320    3.1797739    2.6124776 
H     0.6247120    3.6330748    2.9039636 
C     0.2770793    6.1166070    1.2685932 
H     0.6295326    6.8586805    2.0111311 
H    -0.6553378    5.6435797    1.6395944 
H     0.0666465    6.6419127    0.3168756 
P     7.9254841    4.7332286    1.3833690 
C     9.7074479    4.9294180    1.6742019 
H     9.8761794    5.7794223    2.3635484 
H    10.2206666    5.1246968    0.7126979 
H    10.1117109    4.0027920    2.1264448 
C     7.0966928    4.4450372    2.9552400 
H     6.0632405    4.1124633    2.7392757 
H     7.0862780    5.3754198    3.5524632 
H     7.6356566    3.6467320    3.4979830 
C     7.6272417    3.3280412    0.2947340 
H     6.5473089    3.3391795    0.0099386 
H     7.8594217    2.3940979    0.8415863 
H     8.2653953    3.4118184   -0.6054859 
