# Supplementary material for: Understanding the Carbyne Formation from C2H2 Complexes
Source: J Am Chem Soc. 2024 Nov 15;146(47):32392–402. doi: 10.1021/jacs.4c07724 (PMC11613314; doi:10.1021/jacs.4c07724)
Supplement: Supplementary file 3 — ja4c07724_si_003.zip [file ja4c07724_si_003.zip › XYZ files/XYZ all CO mechanism/monodentate_pathways-section2.2.2/1f_2-PymS/2-PymS_c.xyz]

78
Energy =
W     4.5185607    5.2803833   16.0735125 
C     3.1010777    4.3820641   16.7861768 
H     1.5744433    2.8358121   16.8035371 
C     1.9912654    3.6708946   17.4150568 
H     2.3274350    3.2173937   18.4374866 
C     3.3587141    6.8822449   15.9698591 
O     2.6170058    7.8026441   15.9036340 
S     3.2339473    2.3287569   20.1432973 
N     3.0815050    2.7254110   22.7597569 
C     2.6243900    3.1398352   21.5348426 
N     1.7082863    4.1584777   21.3981166 
C     1.2327439    4.7035830   22.5247596 
C     0.2592605    5.8560144   22.3318523 
C     1.6105710    4.3108871   23.8085504 
H     1.1906440    4.7764941   24.7090591 
C     2.5907887    3.2841692   23.8635226 
C     3.1110450    2.7888655   25.1874374 
H     3.9165655    2.0526757   25.0148781 
H     2.2993702    2.3054190   25.7707671 
H     3.4973722    3.6260692   25.8045549 
S     6.8397597    6.1227436   14.9947083 
N     6.1521089    3.7936585   15.9458469 
C     7.2135657    4.4645830   15.3605824 
N     8.4002004    3.9036610   15.1098955 
C     8.5512989    2.6225480   15.4699277 
C     9.9157535    2.0209300   15.1636352 
C     7.5438081    1.8671918   16.0862483 
H     7.7052715    0.8221725   16.3769479 
C     6.3086568    2.5008870   16.3214570 
C     5.1580800    1.8127938   16.9778707 
H     4.8955830    2.3095606   17.9384441 
H     5.3790493    0.7488737   17.1779001 
H     4.2542858    1.8952697   16.3400095 
F    -0.7197945    5.5508985   21.4344494 
F     0.8928807    6.9589809   21.8509436 
F    -0.3496807    6.2131463   23.4811838 
F    10.8981723    2.6906179   15.8007502 
F    10.1790983    2.0625363   13.8403230 
F     9.9809266    0.7237712   15.5546646 
P     3.9922872    4.7977827   13.6940213 
C     4.0949192    6.2414761   12.5519806 
H     5.1267441    6.6406826   12.5982902 
H     3.3979359    7.0263425   12.9052356 
H     3.8465601    5.9592688   11.5089755 
C     5.0410824    3.5413628   12.8358840 
H     4.9822820    2.5782799   13.3797369 
H     6.0929349    3.8883673   12.8508468 
H     4.7206813    3.3938974   11.7850741 
C     2.2861760    4.1624249   13.3832849 
H     2.1443625    3.2247451   13.9549156 
H     2.1048329    3.9733967   12.3057333 
H     1.5598924    4.9105575   13.7547904 
P     0.6039535    4.7504763   17.8368699 
C     1.1636748    6.1508575   18.8146992 
H     1.8853509    6.7423333   18.2221192 
H     1.6299692    5.7180205   19.7253341 
H     0.2954567    6.7711321   19.1052819 
C    -0.1910455    5.3840680   16.3283612 
H    -0.4889229    4.5443817   15.6714376 
H     0.5404249    6.0288297   15.8020625 
H    -1.0833005    5.9843362   16.5940197 
C    -0.5648807    3.7807735   18.8221158 
H    -0.8671635    2.8714026   18.2685127 
H    -1.4521459    4.3881098   19.0819276 
H    -0.0190788    3.5094558   19.7512995 
P     5.6040484    5.9990450   18.2282199 
C     6.1686817    7.7547340   18.2329572 
H     5.2942114    8.4125291   18.0616395 
H     6.8833234    7.8931922   17.3984769 
H     6.6529084    8.0208773   19.1941535 
C     7.1389608    5.0856869   18.6994769 
H     6.8873211    4.0222704   18.8795881 
H     7.5747244    5.5134377   19.6242941 
H     7.8839844    5.1506114   17.8832240 
C     4.6109001    5.8665158   19.7695325 
H     3.7552545    6.5635021   19.7169555 
H     5.2291788    6.1213817   20.6539223 
H     4.2287231    4.8268848   19.8669588 
