# Supplementary material for: Understanding the Carbyne Formation from C2H2 Complexes
Source: J Am Chem Soc. 2024 Nov 15;146(47):32392–402. doi: 10.1021/jacs.4c07724 (PMC11613314; doi:10.1021/jacs.4c07724)
Supplement: Supplementary file 3 — ja4c07724_si_003.zip [file ja4c07724_si_003.zip › XYZ files/XYZ all CO mechanism/monodentate_pathways-section2.2.2/1f_2-PymS/2-PymS_c_cosmo.xyz]

78
Energy =
W     4.5354431    5.3054294   16.0734462 
C     3.1215372    4.4146734   16.7926772 
H     1.6138608    2.8610957   16.7660511 
C     2.0067039    3.6876539   17.4028489 
H     2.3264573    3.2367920   18.4046461 
C     3.4100356    6.9293072   15.9867663 
O     2.7148913    7.8872062   15.9316524 
S     3.3320917    2.3225939   20.2196511 
N     3.1146029    2.7015788   22.8408267 
C     2.6829592    3.1200025   21.6053846 
N     1.7680355    4.1319300   21.4505312 
C     1.2791192    4.6843897   22.5665148 
C     0.2973963    5.8272668   22.3510007 
C     1.6418025    4.3038222   23.8595637 
H     1.2148900    4.7767553   24.7529589 
C     2.6106714    3.2709918   23.9387655 
C     3.1015680    2.7806277   25.2742702 
H     3.8953216    2.0250922   25.1304985 
H     2.2704812    2.3257499   25.8529111 
H     3.4955150    3.6191517   25.8845190 
S     6.8739470    6.1398987   14.9910260 
N     6.1589467    3.8149456   15.9314138 
C     7.2293603    4.4773266   15.3557775 
N     8.4134699    3.9065557   15.1108892 
C     8.5462268    2.6171037   15.4602702 
C     9.9077100    2.0119313   15.1651316 
C     7.5248313    1.8661479   16.0537843 
H     7.6659466    0.8143552   16.3306063 
C     6.2956538    2.5137747   16.2873514 
C     5.1294655    1.8307552   16.9184459 
H     4.8422330    2.3457223   17.8615497 
H     5.3482741    0.7694613   17.1332600 
H     4.2446243    1.9031298   16.2526423 
F    -0.6737854    5.5009559   21.4595277 
F     0.9273797    6.9274269   21.8600960 
F    -0.3166022    6.1974324   23.4962841 
F    10.8908950    2.6772500   15.8149918 
F    10.1925221    2.0671748   13.8427951 
F     9.9732372    0.7140892   15.5433392 
P     3.9750783    4.7932349   13.6951637 
C     4.0698707    6.2210147   12.5344332 
H     5.0999503    6.6263841   12.5630454 
H     3.3685513    7.0070108   12.8768240 
H     3.8139620    5.9168631   11.4996088 
C     5.0196480    3.5235291   12.8558167 
H     4.9572532    2.5689621   13.4142305 
H     6.0727844    3.8666341   12.8549564 
H     4.6878304    3.3623421   11.8107672 
C     2.2704117    4.1524158   13.4171683 
H     2.1321530    3.2286247   14.0117399 
H     2.0903079    3.9371183   12.3446958 
H     1.5442261    4.9094260   13.7694003 
P     0.5868442    4.7545014   17.7901325 
C     1.1236871    6.1510963   18.7885329 
H     1.8472617    6.7561937   18.2123340 
H     1.5890713    5.7256375   19.7007178 
H     0.2441618    6.7626882   19.0630743 
C    -0.1669459    5.3704563   16.2633648 
H    -0.4658406    4.5200669   15.6214467 
H     0.5753397    5.9994297   15.7346789 
H    -1.0561076    5.9813298   16.5126335 
C    -0.5950298    3.7726666   18.7410984 
H    -0.8752458    2.8676262   18.1692636 
H    -1.4948753    4.3779811   18.9601532 
H    -0.0898227    3.4958084   19.6885901 
P     5.6112140    6.0209172   18.2340617 
C     6.1925281    7.7700893   18.2555406 
H     5.3233007    8.4365467   18.0899658 
H     6.9141647    7.9132991   17.4279599 
H     6.6733844    8.0191281   19.2228822 
C     7.1274350    5.0874136   18.7242100 
H     6.8616873    4.0244293   18.8872092 
H     7.5525304    5.5029612   19.6595549 
H     7.8861817    5.1524142   17.9204699 
C     4.5898768    5.8998541   19.7569562 
H     3.7366001    6.5977150   19.6796111 
H     5.1943744    6.1626190   20.6486384 
H     4.2036973    4.8623726   19.8530578 
