# Supplementary material for: Understanding the Carbyne Formation from C2H2 Complexes
Source: J Am Chem Soc. 2024 Nov 15;146(47):32392–402. doi: 10.1021/jacs.4c07724 (PMC11613314; doi:10.1021/jacs.4c07724)
Supplement: Supplementary file 3 — ja4c07724_si_003.zip [file ja4c07724_si_003.zip › XYZ files/XYZ all CO mechanism/monodentate_pathways-section2.2.2/1f_2-PymS/TS_II_11.xyz]

78
Energy =
W     4.3869870    5.2457051   15.9142945 
C     2.7593913    4.4515620   15.6192868 
H     0.8155549    4.7964413   14.7906039 
C     1.3316892    4.1239278   15.5168390 
H     1.1177207    3.0775693   15.1908566 
C     3.2913400    6.8551680   15.6748448 
O     2.5697040    7.7719525   15.4514973 
S     4.3648945    4.0091958   18.6649242 
N     4.7138397    4.9617236   21.1243254 
C     3.7880166    4.6681121   20.1644562 
N     2.4446975    4.8585593   20.3534964 
C     2.0508167    5.2514483   21.5647856 
C     0.5524944    5.4691751   21.7130563 
C     2.9226392    5.4983514   22.6316816 
H     2.5638477    5.8071572   23.6214883 
C     4.2994903    5.3596965   22.3315573 
C     5.3650860    5.6575262   23.3519310 
H     5.9705449    4.7474667   23.5387113 
H     4.9429294    6.0141598   24.3100278 
H     6.0635424    6.4204883   22.9526462 
S     7.1940645    5.5610746   15.4664746 
N     5.7510416    3.4402170   15.9766098 
C     7.0547401    3.8748344   15.7943926 
N     8.1245155    3.0667637   15.8222886 
C     7.8936788    1.7577934   15.9386229 
C     9.1341759    0.8773587   15.9625605 
C     6.6051404    1.2078518   16.0171818 
H     6.4436649    0.1250292   16.0794456 
C     5.5230322    2.1030051   16.0521826 
C     4.1115933    1.6227461   16.1568985 
H     3.6523438    2.0272317   17.0828584 
H     4.0633607    0.5183940   16.1655133 
H     3.5228565    2.0300449   15.3074706 
F    -0.1641417    4.4171938   21.2347252 
F     0.1449442    6.5639189   21.0097268 
F     0.1847145    5.6601638   22.9954185 
F     9.9546142    1.2095973   16.9799733 
F     9.8379434    0.9912582   14.8143477 
F     8.8065841   -0.4325308   16.1096691 
P     4.6672782    5.4159591   13.5118053 
C     5.4607855    6.9540058   12.8644179 
H     6.4933661    7.0164325   13.2548738 
H     4.8815397    7.8264087   13.2247717 
H     5.4792283    6.9529873   11.7559081 
C     5.5992871    4.0743365   12.6484150 
H     5.1317136    3.0995314   12.8882179 
H     6.6420992    4.0727502   13.0191232 
H     5.5962856    4.2290939   11.5507469 
C     3.0749478    5.4278713   12.5711182 
H     2.5589035    4.4617912   12.7271583 
H     3.2497491    5.5854403   11.4877904 
H     2.4358591    6.2435535   12.9625552 
P     0.4865426    4.3499865   17.1498982 
C     0.9032440    5.9818345   17.7830606 
H     0.6486074    6.7461198   17.0235019 
H     1.9979510    5.9804717   17.9498003 
H     0.3820734    6.1677299   18.7381780 
C    -1.3261738    4.2469753   16.9502483 
H    -1.6025712    3.2670091   16.5143136 
H    -1.6794514    5.0579229   16.2836671 
H    -1.8111498    4.3528884   17.9409323 
C     1.0333976    3.0398920   18.2519004 
H     0.7688830    2.0583015   17.8119249 
H     0.5757813    3.1760783   19.2485584 
H     2.1447889    3.1586230   18.3611814 
P     5.4281126    6.9438301   17.6870984 
C     6.1041408    8.4525893   16.8452651 
H     5.3411966    8.8559195   16.1510302 
H     7.0053758    8.1748085   16.2668007 
H     6.3714974    9.2324300   17.5872581 
C     6.7689600    6.5011418   18.8682087 
H     6.3733165    5.7789022   19.6112574 
H     7.1404265    7.4136928   19.3786755 
H     7.5893864    6.0299229   18.2940185 
C     4.1614221    7.7517259   18.7707592 
H     3.4300092    8.2764901   18.1257051 
H     4.6361267    8.4835491   19.4550807 
H     3.6243437    6.9950789   19.3695033 
