# Supplementary material for: Understanding the Carbyne Formation from C2H2 Complexes
Source: J Am Chem Soc. 2024 Nov 15;146(47):32392–402. doi: 10.1021/jacs.4c07724 (PMC11613314; doi:10.1021/jacs.4c07724)
Supplement: Supplementary file 3 — ja4c07724_si_003.zip [file ja4c07724_si_003.zip › XYZ files/XYZ all CO mechanism/monodentate_pathways-section2.2.2/1f_2-PymS/TS_II_11_cosmo.xyz]

78
Energy =
W     4.4021517    5.2541031   15.9435548 
C     2.7784407    4.4629027   15.6650379 
H     0.8520840    4.7099278   14.7707737 
C     1.3689043    4.0755649   15.5281736 
H     1.2213101    3.0187363   15.2054266 
C     3.3080079    6.8624352   15.6999140 
O     2.5956622    7.7860913   15.4682492 
S     4.4170295    3.9528638   18.6904458 
N     4.7987143    4.8688649   21.1634198 
C     3.8653198    4.6258949   20.1940277 
N     2.5343732    4.8910524   20.3666106 
C     2.1573940    5.3566249   21.5576838 
C     0.6713325    5.6556397   21.6866651 
C     3.0356365    5.6075430   22.6182553 
H     2.6927923    5.9886924   23.5883444 
C     4.4012330    5.3542004   22.3474257 
C     5.4705938    5.6328805   23.3674927 
H     6.1179078    4.7422906   23.4947087 
H     5.0474150    5.9240896   24.3466644 
H     6.1263535    6.4523372   23.0057212 
S     7.2347528    5.5532842   15.5415612 
N     5.7480703    3.4449083   15.9769764 
C     7.0616915    3.8621608   15.8246034 
N     8.1182147    3.0342086   15.8493400 
C     7.8610785    1.7222186   15.9208236 
C     9.0855412    0.8273015   15.9451799 
C     6.5635696    1.1943202   15.9604892 
H     6.3771311    0.1137317   15.9832893 
C     5.4955644    2.1082366   16.0059908 
C     4.0772224    1.6460859   16.0661567 
H     3.5813842    2.0733977   16.9619406 
H     4.0145369    0.5429815   16.0885187 
H     3.5281022    2.0418022   15.1851961 
F    -0.0933890    4.6282348   21.2382326 
F     0.3285200    6.7485903   20.9505578 
F     0.3073630    5.9046074   22.9628210 
F     9.8828421    1.1079495   17.0038473 
F     9.8387830    0.9853028   14.8293525 
F     8.7508104   -0.4832713   16.0247814 
P     4.6648852    5.4241249   13.5365375 
C     5.4717459    6.9617508   12.9075968 
H     6.4990464    7.0220406   13.3123385 
H     4.8899752    7.8345845   13.2631563 
H     5.5032788    6.9633186   11.7995400 
C     5.5933099    4.0818644   12.6739074 
H     5.1139384    3.1096124   12.9010044 
H     6.6341256    4.0681392   13.0499284 
H     5.5975843    4.2476966   11.5780146 
C     3.0737257    5.4451952   12.6035059 
H     2.5593104    4.4761923   12.7468402 
H     3.2521541    5.6157063   11.5229572 
H     2.4318080    6.2541187   13.0036654 
P     0.4341196    4.2797005   17.1072201 
C     0.7600026    5.9306856   17.7503396 
H     0.5250096    6.6790451   16.9697184 
H     1.8354719    5.9723652   18.0067083 
H     0.1533978    6.1070945   18.6561664 
C    -1.3433690    4.0922205   16.7915015 
H    -1.5358424    3.0936751   16.3533699 
H    -1.6793823    4.8783009   16.0878367 
H    -1.8987443    4.1884349   17.7449959 
C     0.9864433    3.0204185   18.2673067 
H     0.7511805    2.0197591   17.8558564 
H     0.4875838    3.1754449   19.2416674 
H     2.0872763    3.1604749   18.4033376 
P     5.4030942    6.9543405   17.7443190 
C     6.0645778    8.4709808   16.9058827 
H     5.3003447    8.8644783   16.2074619 
H     6.9709554    8.2056062   16.3290417 
H     6.3184675    9.2537875   17.6495040 
C     6.7443657    6.5521990   18.9428980 
H     6.3619904    5.8168172   19.6794416 
H     7.0802502    7.4737048   19.4618501 
H     7.5854733    6.1080308   18.3767040 
C     4.1090164    7.7346751   18.8129955 
H     3.3883871    8.2631792   18.1589909 
H     4.5621020    8.4597466   19.5188086 
H     3.5598679    6.9631109   19.3812304 
