# Supplementary material for: Understanding the Carbyne Formation from C2H2 Complexes
Source: J Am Chem Soc. 2024 Nov 15;146(47):32392–402. doi: 10.1021/jacs.4c07724 (PMC11613314; doi:10.1021/jacs.4c07724)
Supplement: Supplementary file 3 — ja4c07724_si_003.zip [file ja4c07724_si_003.zip › XYZ files/XYZ all CO mechanism/pathways_via_1y-section2.2.4/1b-mono2_1e-mono2-eta2/TS_IV_7_direct.xyz]

78
Energy =
W     1.8467870    3.5678114    8.3782730 
C     0.0128903    4.0594930    9.2463496 
H    -1.0003085    3.6354200    9.2903930 
C     1.0582310    4.0516471   10.1412925 
H     1.1789014    4.1852367   11.2250524 
C     2.4665852    5.4538487    8.0816013 
O     2.8156065    6.5727194    7.9732463 
S     1.5108799    1.0856904    8.3013033 
N     2.1605121   -0.9977704    9.7467737 
C     1.8434508    0.3208193    9.8386910 
N     1.7470163    1.0019767   11.0084103 
C     1.9703067    0.3326116   12.1505520 
C     1.8659971    1.1077489   13.4369681 
C     2.3211326   -1.0350427   12.1476001 
H     2.5209903   -1.5918381   13.0718211 
C     2.4024389   -1.6411075   10.8860717 
C     2.7750474   -3.1112021   10.7293493 
F     1.7437463   -3.8245771   10.2308395 
F     3.1203655   -3.6635860   11.9179815 
F     3.8220547   -3.2594701    9.8885297 
S     3.5498734    3.4607061    6.3502264 
N     3.8264243    0.8011584    6.3122251 
C     4.4798254    1.9625075    6.5210731 
N     5.7860284    2.0655610    6.8436555 
C     6.4377177    0.9155697    7.0519325 
C     7.8994762    1.0709830    7.4455087 
C     5.8250625   -0.3390941    6.9767971 
H     6.3714913   -1.2637437    7.2030758 
C     4.4668145   -0.3499399    6.5806421 
C     3.6600511   -1.6102457    6.5185163 
H     3.0542834   -1.6688900    7.4520527 
H     4.2927776   -2.5148161    6.4488872 
H     2.9476981   -1.5692342    5.6729751 
H     1.1234588    1.9205821   13.3296106 
H     2.8431540    1.5774141   13.6803745 
H     1.5900915    0.4577436   14.2892369 
F     8.0114677    1.7522815    8.6167903 
F     8.5952095    1.7516242    6.5153772 
F     8.5005734   -0.1296659    7.6195901 
P     0.4050947    3.3928922    6.2919007 
C     0.5785887    1.8433164    5.3068317 
H     0.0821631    1.0170520    5.8509663 
H     1.6554586    1.5954600    5.2203170 
H     0.1152187    1.9675502    4.3076469 
C    -1.4276988    3.4689504    6.5172927 
H    -1.7067354    4.4253890    7.0012321 
H    -1.7375140    2.6373785    7.1795115 
H    -1.9516414    3.3778268    5.5448511 
C     0.6865285    4.7124173    5.0320120 
H     0.4985732    5.7029770    5.4865284 
H     0.0263341    4.5709337    4.1526959 
H     1.7459028    4.6631613    4.7140528 
P     3.9759609    3.3289622    9.7648146 
C     3.8586182    3.8929149   11.5177085 
H     3.0942464    3.2878881   12.0384291 
H     3.5580328    4.9580679   11.5425673 
H     4.8383332    3.7772660   12.0223658 
C     4.7515445    1.6547297    9.9705668 
H     4.4720521    1.0007143    9.1252596 
H     4.3806928    1.1847956   10.8994391 
H     5.8533890    1.7427791   10.0117768 
C     5.3980231    4.3396292    9.1655278 
H     5.7251617    3.9514323    8.1805971 
H     6.2383618    4.2733579    9.8856441 
H     5.0781636    5.3930489    9.0534435 
P    -0.8539770    6.2752075    9.0388969 
C     0.1393570    7.1073260   10.3451461 
C    -2.5925279    6.6765421    9.5366758 
H     1.2148369    6.9610025   10.1262046 
H    -0.0827751    6.6376121   11.3231352 
H    -0.0790513    8.1927610   10.3974066 
H    -3.2906087    6.3311024    8.7484194 
H    -2.7421264    7.7644905    9.6998535 
H    -2.8358960    6.1343047   10.4720129 
C    -0.5758412    7.3696110    7.5750361 
H     0.4946784    7.3267119    7.2966606 
H    -0.8487800    8.4208343    7.8038190 
H    -1.1830180    7.0164908    6.7187926 
