# Supplementary material for: Understanding the Carbyne Formation from C2H2 Complexes
Source: J Am Chem Soc. 2024 Nov 15;146(47):32392–402. doi: 10.1021/jacs.4c07724 (PMC11613314; doi:10.1021/jacs.4c07724)
Supplement: Supplementary file 3 — ja4c07724_si_003.zip [file ja4c07724_si_003.zip › XYZ files/XYZ all CO mechanism/pathways_via_1y-section2.2.4/1b-mono2_1e-mono2-eta2/TS_IV_7_direct_cosmo.xyz]

78
Energy =
W     1.8461676    3.5327834    8.3719064 
C     0.0250384    4.0257852    9.2390539 
H    -1.0080087    3.6576601    9.2858359 
C     1.0648521    4.0603141   10.1287050 
H     1.2033383    4.2509379   11.2014558 
C     2.4675159    5.4139975    8.0761667 
O     2.8307897    6.5276029    7.9535376 
S     1.5090080    1.0473404    8.2863487 
N     2.1650141   -1.0312907    9.7469476 
C     1.8426997    0.2854644    9.8296052 
N     1.7338190    0.9736654   10.9927485 
C     1.9788668    0.3226536   12.1427905 
C     1.8640648    1.1012517   13.4229146 
C     2.3589190   -1.0390428   12.1478601 
H     2.5769513   -1.5789914   13.0779683 
C     2.4267572   -1.6579308   10.8945070 
C     2.8016906   -3.1263675   10.7466172 
F     1.7743236   -3.8418984   10.2333312 
F     3.1346350   -3.6827827   11.9341929 
F     3.8558159   -3.2794858    9.9122917 
S     3.5603408    3.4234560    6.3284452 
N     3.8552134    0.7639880    6.3097068 
C     4.4997897    1.9339009    6.5036301 
N     5.8102521    2.0472806    6.8126633 
C     6.4665442    0.9024820    7.0418883 
C     7.9290441    1.0732570    7.4199456 
C     5.8604367   -0.3556632    6.9960254 
H     6.4099970   -1.2750495    7.2357994 
C     4.5033906   -0.3790473    6.5951673 
C     3.7102502   -1.6478036    6.5408438 
H     3.1196973   -1.7123730    7.4836424 
H     4.3531385   -2.5442526    6.4617471 
H     2.9864206   -1.6140652    5.7045017 
H     1.1454034    1.9332093   13.3021746 
H     2.8495852    1.5416346   13.6866344 
H     1.5575230    0.4562698   14.2683863 
F     8.0493347    1.7476623    8.5941988 
F     8.6034394    1.7777836    6.4858424 
F     8.5545358   -0.1157552    7.5722025 
P     0.3758164    3.3913207    6.2997372 
C     0.5491890    1.8571681    5.2890935 
H     0.0387064    1.0265067    5.8132497 
H     1.6249495    1.6051104    5.2085062 
H     0.0946523    2.0020756    4.2887380 
C    -1.4506549    3.4697360    6.5362034 
H    -1.7189903    4.4229106    7.0321064 
H    -1.7664079    2.6320635    7.1878519 
H    -1.9730713    3.3964074    5.5617536 
C     0.6595388    4.7335755    5.0672341 
H     0.4699363    5.7129680    5.5450861 
H    -0.0060853    4.6104478    4.1895127 
H     1.7167990    4.6929095    4.7414785 
P     3.9683498    3.2956142    9.7784227 
C     3.8500222    3.8653681   11.5264730 
H     3.0784748    3.2737383   12.0514353 
H     3.5624682    4.9343709   11.5454704 
H     4.8281419    3.7396822   12.0315438 
C     4.7496612    1.6234556    9.9775342 
H     4.4848429    0.9750114    9.1232186 
H     4.3734151    1.1455379   10.9000067 
H     5.8502250    1.7187327   10.0372858 
C     5.3935702    4.3064510    9.1830066 
H     5.7206382    3.9188157    8.1986395 
H     6.2306616    4.2373679    9.9065470 
H     5.0751801    5.3611976    9.0778054 
P    -0.8914579    6.3432202    9.0178883 
C     0.1015256    7.1504301   10.3415300 
C    -2.6275346    6.7438487    9.5096292 
H     1.1789992    6.9999879   10.1336288 
H    -0.1354464    6.6728898   11.3125106 
H    -0.1102725    8.2369681   10.4033792 
H    -3.3222011    6.4067734    8.7147541 
H    -2.7656345    7.8325885    9.6764235 
H    -2.8744267    6.1980462   10.4418982 
C    -0.6003495    7.4499498    7.5664857 
H     0.4674503    7.3956638    7.2796112 
H    -0.8570938    8.5015925    7.8116002 
H    -1.2189484    7.1167353    6.7101757 
