# Supplementary material for: Understanding the Carbyne Formation from C2H2 Complexes
Source: J Am Chem Soc. 2024 Nov 15;146(47):32392–402. doi: 10.1021/jacs.4c07724 (PMC11613314; doi:10.1021/jacs.4c07724)
Supplement: Supplementary file 3 — ja4c07724_si_003.zip [file ja4c07724_si_003.zip › XYZ files/XYZ all CO mechanism/pathways_via_1y-section2.2.4/1b-mono2_1h/1h.xyz]

65
Energy =
W     4.2801228    4.7921520   16.9192993 
C     2.5774510    5.4411757   17.6024734 
H     1.5832764    5.8825292   17.4266438 
C     3.3030450    5.1928597   18.8251964 
H     3.6073261    6.0143851   19.4948067 
C     4.6104045    6.6987965   16.4385744 
O     4.7636767    7.8411483   16.2080249 
S     3.9418912    2.4145417   17.7291727 
N     2.7481851    1.6626801   19.9523675 
C     3.1307966    2.7208270   19.2086793 
N     2.8623779    4.0354565   19.6450320 
C     2.2034134    4.2430937   20.8313031 
C     1.8865356    5.6441752   21.2534684 
C     1.8352511    3.1461474   21.6096879 
H     1.3131112    3.2881439   22.5628662 
C     2.1384413    1.8642348   21.1084407 
C     1.7776511    0.6050669   21.8911814 
S     6.1455364    4.3956627   15.1648648 
N     5.7544213    1.7514984   15.5311397 
C     6.6592913    2.7139564   15.2473373 
N     7.9718780    2.4854571   15.0084036 
C     8.3775866    1.2170778   15.0908293 
C     9.8713450    1.0084403   14.8702511 
C     7.5284511    0.1475810   15.4037336 
H     7.8980362   -0.8828960   15.4774278 
C     6.1731252    0.4774188   15.6182956 
C     5.1379406   -0.5552772   15.9601016 
H     4.6802370   -0.3087970   16.9407437 
H     5.5605598   -1.5764089   15.9919552 
H     4.3140441   -0.5233485   15.2185509 
H     1.4122271    6.2083892   20.4260181 
H     2.8036082    6.2017931   21.5347797 
H     1.2101273    5.6305291   22.1270406 
F    10.5851272    1.6457296   15.8257512 
F    10.2650273    1.4836470   13.6735998 
F    10.2009903   -0.3058564   14.9226217 
P     2.9249593    4.4380806   14.8404421 
C     2.8480629    2.6937063   14.2520529 
H     2.3164514    2.0942423   15.0171997 
H     3.8813875    2.3023101   14.1889152 
H     2.3267056    2.6151106   13.2768802 
C     1.1297643    4.8767968   14.9000027 
H     1.0153971    5.9557811   15.1207602 
H     0.6338909    4.2948552   15.7001421 
H     0.6444898    4.6536384   13.9288260 
C     3.4569967    5.3713773   13.3413145 
H     3.4019703    6.4559252   13.5595074 
H     2.8119086    5.1298703   12.4727045 
H     4.5094917    5.1119142   13.1188731 
P     6.3846669    4.7669642   18.3812277 
C     6.1440815    4.9952913   20.2014808 
H     5.5082983    4.1784314   20.5948853 
H     5.6420589    5.9625465   20.3938330 
H     7.1189878    4.9808301   20.7287290 
C     7.4492481    3.2555578   18.3570448 
H     8.0044402    3.2080474   17.4016492 
H     6.8070262    2.3577012   18.4471952 
H     8.1759242    3.2821382   19.1931698 
C     7.5933748    6.0993498   17.9822010 
H     7.8745619    5.9848431   16.9167572 
H     8.4970669    6.0318668   18.6204879 
H     7.1096243    7.0863858   18.1155034 
F     2.8832421   -0.0938281   22.2161479 
F     0.9715347   -0.1987411   21.1721769 
F     1.1326290    0.9185066   23.0423342 
