# Supplementary material for: Understanding the Carbyne Formation from C2H2 Complexes
Source: J Am Chem Soc. 2024 Nov 15;146(47):32392–402. doi: 10.1021/jacs.4c07724 (PMC11613314; doi:10.1021/jacs.4c07724)
Supplement: Supplementary file 3 — ja4c07724_si_003.zip [file ja4c07724_si_003.zip › XYZ files/XYZ all CO mechanism/pathways_via_1y-section2.2.4/1b-mono2_1h/1h_cosmo.xyz]

65
Energy =
W     4.3504260    4.7748270   16.9749777 
C     2.6471522    5.4943384   17.5786801 
H     1.6835274    5.9781731   17.3505729 
C     3.3103882    5.2425718   18.8356714 
H     3.6183239    6.0677144   19.4978205 
C     4.7015453    6.6630774   16.4878718 
O     4.8619591    7.8096149   16.2506354 
S     3.8922018    2.4229908   17.8286604 
N     2.5167911    1.7722214   19.9808172 
C     2.9992037    2.7975718   19.2500652 
N     2.7832724    4.1265497   19.6562823 
C     2.0959222    4.3928694   20.8149862 
C     1.8525911    5.8117526   21.2132724 
C     1.6299384    3.3268784   21.5881527 
H     1.0824512    3.5168029   22.5185527 
C     1.8678723    2.0285131   21.1084501 
C     1.3909161    0.8003760   21.8743893 
S     6.2431132    4.4254912   15.2376396 
N     5.9482638    1.8029422   15.7818305 
C     6.7558703    2.7450452   15.2464588 
N     7.9630446    2.4943209   14.6815136 
C     8.3593003    1.2183599   14.6801452 
C     9.7251146    0.9767628   14.0519734 
C     7.6076457    0.1680291   15.2179705 
H     7.9634908   -0.8698115   15.2062107 
C     6.3577354    0.5236686   15.7735810 
C     5.4316622   -0.5013741   16.3604422 
H     5.1155333   -0.1894306   17.3759710 
H     5.8943411   -1.5045976   16.3973788 
H     4.5043110   -0.5560068   15.7528315 
H     1.4256702    6.3911358   20.3704357 
H     2.7968754    6.3161981   21.5055705 
H     1.1617904    5.8466668   22.0741479 
F    10.6930527    1.6423940   14.7237287 
F     9.7567779    1.4036980   12.7695602 
F    10.0557109   -0.3357655   14.0548289 
P     3.0379771    4.3330729   14.8803441 
C     3.2736875    2.6725271   14.1134839 
H     3.0427118    1.8953599   14.8670369 
H     4.3317670    2.5620207   13.8142801 
H     2.6153417    2.5578970   13.2290443 
C     1.1993917    4.3980497   15.0234851 
H     0.8796384    5.4242502   15.2866525 
H     0.8780512    3.7090204   15.8286608 
H     0.7233732    4.1033901   14.0668646 
C     3.3567531    5.4759756   13.4701404 
H     3.0952358    6.5068550   13.7791154 
H     2.7642586    5.1900760   12.5777641 
H     4.4377502    5.4386512   13.2329397 
P     6.3787767    4.7033609   18.5313249 
C     6.0563629    4.8253937   20.3442064 
H     5.4014486    3.9895423   20.6580714 
H     5.5515485    5.7829396   20.5731389 
H     7.0086551    4.7711450   20.9083670 
C     7.4456001    3.1964343   18.4663431 
H     7.9677910    3.1575315   17.4924908 
H     6.8065841    2.2983023   18.5686731 
H     8.1963128    3.2233824   19.2807867 
C     7.5968580    6.0574636   18.2539485 
H     7.9225142    6.0107081   17.1961891 
H     8.4741748    5.9560965   18.9237553 
H     7.1015862    7.0322197   18.4299798 
F     2.4363033    0.0345683   22.2578138 
F     0.5833611    0.0347863   21.1098437 
F     0.7031581    1.1459198   22.9862866 
