# Supplementary material for: Understanding the Carbyne Formation from C2H2 Complexes
Source: J Am Chem Soc. 2024 Nov 15;146(47):32392–402. doi: 10.1021/jacs.4c07724 (PMC11613314; doi:10.1021/jacs.4c07724)
Supplement: Supplementary file 3 — ja4c07724_si_003.zip [file ja4c07724_si_003.zip › XYZ files/XYZ all CO mechanism/pathways_via_1y-section2.2.4/1b-mono2_1h/TS_IV_7.xyz]

65
Energy =
W     1.3879145    0.5908920   -0.8865253 
C     3.0574992    0.5311705    0.1913964 
H     3.9569738    1.0310400    0.5764037 
C     2.5521976   -0.7435031    0.1653551 
H     2.9862497   -1.7475004    0.1467425 
C     2.5094824    0.5684036   -2.5689160 
O     3.1924886    0.5481508   -3.5186242 
S    -0.2480187    0.6490799    1.0503696 
N    -0.3713328   -0.7135286    3.2899889 
C     0.3786526   -0.5215258    2.1693005 
N     1.5527581   -1.1811803    1.9615025 
C     2.0349396   -2.0268101    2.8913889 
C     3.3481250   -2.7088825    2.6230813 
C     1.3097444   -2.2583958    4.0722326 
H     1.6703732   -2.9450451    4.8476692 
C     0.0923128   -1.5628525    4.1971730 
C    -0.8020205   -1.7549055    5.4199293 
S    -0.2501254    1.6368728   -2.5895846 
N    -2.3097811    1.6447596   -0.8832146 
C    -1.8709265    1.1543929   -2.0605270 
N    -2.5795668    0.3357165   -2.8653510 
C    -3.7739671   -0.0579131   -2.4095498 
C    -4.5009188   -1.0545576   -3.3028289 
C    -4.2971551    0.3421155   -1.1754937 
H    -5.2684979   -0.0209141   -0.8158986 
C    -3.5022923    1.2344824   -0.4202914 
C    -3.9009116    1.7188177    0.9414717 
H    -3.2221880    1.2541876    1.6894965 
H    -4.9479868    1.4665344    1.1909731 
H    -3.7476428    2.8130245    1.0174462 
H     4.1191026   -1.9691620    2.3304105 
H     3.2538870   -3.4287357    1.7834470 
H     3.6963264   -3.2642687    3.5128159 
F    -3.7889142   -2.2063618   -3.3922586 
F    -4.6675737   -0.5778044   -4.5492105 
F    -5.7212443   -1.3682873   -2.8076230 
P     1.6585133    3.0757014   -0.5302796 
C     0.1679288    3.9127944    0.1555794 
H     0.0364658    3.5837095    1.2047786 
H    -0.7204721    3.5778639   -0.4150164 
H     0.2772219    5.0149051    0.1139587 
C     2.9677897    3.6371850    0.6456473 
H     3.9671800    3.3540726    0.2628321 
H     2.8091238    3.1468476    1.6255190 
H     2.9294562    4.7373272    0.7745060 
C     2.0642103    4.0695451   -2.0304353 
H     3.0240507    3.7116230   -2.4515000 
H     2.1416026    5.1483531   -1.7868876 
H     1.2665148    3.9143023   -2.7821372 
P     0.2976197   -1.6089326   -1.6044474 
C     1.3000087   -3.1444529   -1.3713163 
H     1.4611515   -3.3255011   -0.2916293 
H     2.2819566   -3.0296488   -1.8696941 
H     0.7678741   -4.0134927   -1.8070181 
C    -1.2660186   -2.1057794   -0.7516104 
H    -1.9615064   -1.2501284   -0.6972308 
H    -1.0269248   -2.4037084    0.2874550 
H    -1.7555295   -2.9462124   -1.2822140 
C    -0.1286270   -1.7382200   -3.3922075 
H    -0.9097298   -0.9917930   -3.6380243 
H    -0.5011306   -2.7556667   -3.6269167 
H     0.7777694   -1.5197049   -3.9894499 
F    -1.9992358   -2.2644883    5.0644669 
F    -1.0182084   -0.5862758    6.0534165 
F    -0.2385147   -2.6097541    6.3093046 
