# Supplementary material for: Understanding the Carbyne Formation from C2H2 Complexes
Source: J Am Chem Soc. 2024 Nov 15;146(47):32392–402. doi: 10.1021/jacs.4c07724 (PMC11613314; doi:10.1021/jacs.4c07724)
Supplement: Supplementary file 3 — ja4c07724_si_003.zip [file ja4c07724_si_003.zip › XYZ files/XYZ all CO mechanism/pathways_via_1y-section2.2.4/1b-mono2_1h/TS_IV_7_cosmo.xyz]

65
Energy =
W     1.3902297    0.5990736   -0.8917504 
C     3.0716277    0.5461270    0.1697003 
H     3.9658324    1.0554727    0.5546908 
C     2.5753004   -0.7293546    0.1321783 
H     3.0030164   -1.7356579    0.1317160 
C     2.4922532    0.5786015   -2.5790611 
O     3.1659143    0.5621728   -3.5398492 
S    -0.2337039    0.6626632    1.0574673 
N    -0.3568757   -0.7007237    3.2988280 
C     0.3915569   -0.5178296    2.1763430 
N     1.5570149   -1.1822931    1.9630516 
C     2.0336436   -2.0424471    2.8825592 
C     3.3362364   -2.7353121    2.6074009 
C     1.3052541   -2.2770939    4.0639397 
H     1.6619202   -2.9773659    4.8290156 
C     0.1030861   -1.5652054    4.1988606 
C    -0.7878539   -1.7446781    5.4228801 
S    -0.2672097    1.6486826   -2.5911801 
N    -2.3276285    1.6391888   -0.8878887 
C    -1.8880927    1.1572954   -2.0675852 
N    -2.5968699    0.3455717   -2.8800309 
C    -3.7860218   -0.0626255   -2.4178532 
C    -4.5133578   -1.0455456   -3.3229340 
C    -4.3050244    0.3191705   -1.1778885 
H    -5.2709654   -0.0526961   -0.8128964 
C    -3.5169581    1.2192226   -0.4233880 
C    -3.9258919    1.7055976    0.9332362 
H    -3.2464538    1.2503237    1.6861504 
H    -4.9710021    1.4425899    1.1782349 
H    -3.7844542    2.8019593    1.0046356 
H     4.1156471   -2.0008315    2.3237286 
H     3.2292189   -3.4430565    1.7588831 
H     3.6765428   -3.3061096    3.4899452 
F    -3.7975359   -2.1916262   -3.4465801 
F    -4.6877073   -0.5423502   -4.5631090 
F    -5.7298267   -1.3756878   -2.8346913 
P     1.6696523    3.0889764   -0.5239013 
C     0.1757149    3.9263138    0.1552150 
H     0.0569410    3.6192842    1.2124739 
H    -0.7143820    3.5741117   -0.4019285 
H     0.2796949    5.0278089    0.0915598 
C     2.9742994    3.6417677    0.6558667 
H     3.9742612    3.3619677    0.2721485 
H     2.8142817    3.1472431    1.6335311 
H     2.9312809    4.7414422    0.7864094 
C     2.0809699    4.0797074   -2.0232862 
H     3.0449968    3.7228956   -2.4359099 
H     2.1573710    5.1576599   -1.7762105 
H     1.2875702    3.9272194   -2.7801092 
P     0.3058308   -1.6159304   -1.5852013 
C     1.3095728   -3.1452142   -1.3449753 
H     1.4713812   -3.3210935   -0.2646630 
H     2.2906242   -3.0344611   -1.8459945 
H     0.7732347   -4.0142240   -1.7750905 
C    -1.2585655   -2.1023566   -0.7304677 
H    -1.9608687   -1.2510168   -0.6967414 
H    -1.0206688   -2.3826153    0.3137672 
H    -1.7355724   -2.9586673   -1.2471413 
C    -0.1267456   -1.7568518   -3.3714559 
H    -0.9087386   -1.0124266   -3.6175416 
H    -0.4994839   -2.7767922   -3.5943456 
H     0.7789828   -1.5483926   -3.9737369 
F    -1.9967091   -2.2387203    5.0725080 
F    -0.9966603   -0.5672103    6.0512895 
F    -0.2406236   -2.5976707    6.3193188 
