# Supplementary material for: Understanding the Carbyne Formation from C2H2 Complexes
Source: J Am Chem Soc. 2024 Nov 15;146(47):32392–402. doi: 10.1021/jacs.4c07724 (PMC11613314; doi:10.1021/jacs.4c07724)
Supplement: Supplementary file 3 — ja4c07724_si_003.zip [file ja4c07724_si_003.zip › XYZ files/XYZ all CO mechanism/pathways_via_1y-section2.2.4/1b2_1b-mono2/1b-mono2-h.xyz]

65
Energy =
W     4.0276469    4.8775908   16.7521598 
C     2.4748356    6.1683516   17.0372329 
H     1.5638822    6.6469539   16.6556494 
C     3.2606296    6.2094661   18.1144953 
H     3.3165215    6.7608909   19.0644223 
C     5.0157137    6.4672219   15.9351069 
O     5.5405295    7.4069024   15.4887894 
S     3.1412959    2.6800138   17.2358384 
N     4.8292682    1.2266493   18.7549967 
C     3.6769600    1.9323756   18.7564435 
N     2.8322244    2.0346109   19.8029847 
C     3.1491264    1.3945207   20.9410706 
C     2.2081342    1.5568523   22.1006794 
C     4.3283516    0.6218058   21.0336804 
H     4.6015407    0.0783369   21.9473047 
C     5.1286590    0.5796599   19.8871474 
C     6.3958401   -0.2682549   19.8411643 
S     5.9104078    4.0522986   15.1143439 
N     5.4948006    1.4142130   15.4127486 
C     6.4030904    2.3978732   15.5449029 
N     7.6851773    2.2205790   15.9145133 
C     8.0419599    0.9718982   16.2362309 
C     9.4803504    0.8170570   16.7103866 
C     7.1623636   -0.1118094   16.1967415 
H     7.4720401   -1.1173861   16.5060387 
C     5.8499494    0.1681305   15.7592369 
C     4.7832150   -0.8858051   15.7178522 
H     5.2028795   -1.9076375   15.6605409 
H     4.0938175   -0.7060679   14.8716383 
H     4.1853035   -0.8086723   16.6508480 
H     1.1619446    1.4519996   21.7539918 
H     2.3028316    2.5830142   22.5140778 
H     2.4117842    0.8328477   22.9113638 
F     9.7057744    1.5725650   17.8101320 
F    10.3572853    1.2033621   15.7617105 
F     9.7607779   -0.4685331   17.0333412 
P     2.7712530    4.4509401   14.5806546 
C     2.7413960    2.7100497   13.9834547 
H     2.0243795    2.1362780   14.6021888 
H     3.7455912    2.2619751   14.1296865 
H     2.4287842    2.6740688   12.9206962 
C     0.9738456    4.8806144   14.5439917 
H     0.8372439    5.9760297   14.6215837 
H     0.4701244    4.3965765   15.4034274 
H     0.5112966    4.5299313   13.5997682 
C     3.4173983    5.3946666   13.1359911 
H     3.3569596    6.4790363   13.3521300 
H     2.8390581    5.1632260   12.2191604 
H     4.4792195    5.1163078   12.9906479 
P     5.7525589    4.8722638   18.6122353 
C     5.1626449    4.6076381   20.3458849 
H     4.8648771    3.5524002   20.4789644 
H     4.2821496    5.2419672   20.5579221 
H     5.9734212    4.8435068   21.0640065 
C     7.1947686    3.7404946   18.5478236 
H     7.7424205    3.8759047   17.5958094 
H     6.8395667    2.6948237   18.5795655 
H     7.8708468    3.9284119   19.4059160 
C     6.5898832    6.5124028   18.7542417 
H     7.1398540    6.7078994   17.8135567 
H     7.3030502    6.5218411   19.6030082 
H     5.8386791    7.3137248   18.8907092 
F     7.4638687    0.4519082   19.4385884 
F     6.2425549   -1.2987313   18.9753737 
F     6.6845644   -0.7928802   21.0531514 
