# Supplementary material for: Understanding the Carbyne Formation from C2H2 Complexes
Source: J Am Chem Soc. 2024 Nov 15;146(47):32392–402. doi: 10.1021/jacs.4c07724 (PMC11613314; doi:10.1021/jacs.4c07724)
Supplement: Supplementary file 3 — ja4c07724_si_003.zip [file ja4c07724_si_003.zip › XYZ files/XYZ all CO mechanism/pathways_via_1y-section2.2.4/1b2_1b-mono2/1b-mono2-h_cosmo.xyz]

65
Energy =
W     4.0354805    4.8836442   16.7405243 
C     2.4950924    6.1873200   17.0133606 
H     1.5884752    6.6673451   16.6220190 
C     3.2831245    6.2309619   18.0904800 
H     3.3533630    6.7857070   19.0377298 
C     5.0408715    6.4520161   15.9193994 
O     5.5837762    7.3819237   15.4682235 
S     3.1589096    2.6769052   17.2185511 
N     4.8473766    1.2361902   18.7553290 
C     3.6891360    1.9253904   18.7443618 
N     2.8257340    2.0134986   19.7772339 
C     3.1368838    1.3820081   20.9247595 
C     2.1868405    1.5279399   22.0756555 
C     4.3303544    0.6318033   21.0319974 
H     4.5977671    0.0981624   21.9529869 
C     5.1419085    0.5969573   19.8956682 
C     6.4163815   -0.2384879   19.8639251 
S     5.9200739    4.0286224   15.0937620 
N     5.5013602    1.3948514   15.4202918 
C     6.4135103    2.3776581   15.5340719 
N     7.6998559    2.1992691   15.8917789 
C     8.0496259    0.9517532   16.2340116 
C     9.4903823    0.7996211   16.6943131 
C     7.1653011   -0.1262709   16.2233500 
H     7.4698272   -1.1301424   16.5432919 
C     5.8510432    0.1519221   15.7847799 
C     4.7883471   -0.9044247   15.7606356 
H     5.2069169   -1.9149686   15.5941351 
H     4.0253589   -0.6709803   14.9951219 
H     4.2815328   -0.9055217   16.7496654 
H     1.1422774    1.5337297   21.7102027 
H     2.3610759    2.5047946   22.5759384 
H     2.3236513    0.7303935   22.8291536 
F     9.7295446    1.5600842   17.7897134 
F    10.3598475    1.1920608   15.7354913 
F     9.7845160   -0.4811963   17.0158549 
P     2.7522593    4.4642172   14.5747619 
C     2.7337033    2.7267784   13.9653654 
H     2.0045492    2.1495688   14.5664222 
H     3.7345730    2.2768915   14.1228811 
H     2.4354892    2.7013324   12.8982757 
C     0.9556339    4.8828574   14.5563177 
H     0.8140305    5.9769105   14.6421400 
H     0.4573569    4.3881978   15.4129933 
H     0.4947482    4.5353977   13.6102432 
C     3.3862417    5.4251158   13.1375782 
H     3.3140128    6.5064443   13.3654910 
H     2.8025374    5.1965965   12.2235317 
H     4.4491618    5.1580577   12.9801627 
P     5.7475076    4.8769733   18.6176807 
C     5.1447424    4.6065106   20.3426289 
H     4.8252969    3.5570203   20.4690173 
H     4.2802679    5.2620557   20.5570493 
H     5.9594324    4.8212862   21.0625277 
C     7.1859767    3.7395850   18.5487011 
H     7.7428706    3.8936248   17.6058160 
H     6.8257362    2.6953054   18.5584808 
H     7.8511297    3.9137936   19.4179889 
C     6.5858895    6.5134936   18.7710613 
H     7.1446618    6.7154036   17.8368484 
H     7.2909689    6.5121685   19.6263449 
H     5.8343630    7.3138453   18.9118985 
F     7.4796202    0.4827337   19.4428212 
F     6.2740993   -1.2865381   19.0153612 
F     6.7167874   -0.7390177   21.0817852 
