# Supplementary material for: Understanding the Carbyne Formation from C2H2 Complexes
Source: J Am Chem Soc. 2024 Nov 15;146(47):32392–402. doi: 10.1021/jacs.4c07724 (PMC11613314; doi:10.1021/jacs.4c07724)
Supplement: Supplementary file 3 — ja4c07724_si_003.zip [file ja4c07724_si_003.zip › XYZ files/XYZ all CO mechanism/pathways_via_1y-section2.2.4/1b2_1b-mono2/1b-mono2.xyz]

65
Energy =
W     4.5170390    4.9135632   16.9527827 
C     3.5057830    6.3740748   17.9934865 
H     3.3574504    7.4503960   18.1500223 
C     3.1314758    5.1713445   18.4145536 
H     2.4954635    4.6485729   19.1370906 
C     5.1193655    6.6775917   16.2914578 
O     5.4234821    7.7454565   15.9102292 
S     3.8573538    2.4426872   17.2277018 
N     4.2880294    2.5990701   19.8969913 
C     4.1124570    1.7873992   18.8221899 
N     4.0998028    0.4297046   18.8817490 
C     4.2539361   -0.1592935   20.0718575 
C     4.3063195   -1.6622557   20.0845981 
C     4.4007887    0.6045293   21.2542066 
H     4.5124270    0.1421117   22.2429448 
C     4.4168199    1.9920010   21.0805905 
C     4.6693205    2.9168863   22.2629460 
S     6.2269297    4.0488065   15.2866752 
N     5.4590961    1.6456506   14.3986505 
C     6.1820411    2.2661151   15.3470680 
N     6.8751565    1.6480148   16.3211087 
C     6.6856989    0.3301473   16.4349954 
C     7.4448811   -0.3505496   17.5678109 
C     5.8605419   -0.4009687   15.5762536 
H     5.6917132   -1.4757729   15.7164347 
C     5.2813974    0.3166585   14.5115344 
C     4.4094237   -0.3436101   13.4826240 
H     3.3467290   -0.0964479   13.6912015 
H     4.5157399   -1.4443112   13.4870237 
H     4.6415300    0.0529009   12.4752626 
H     3.4944650   -2.0758405   19.4553131 
H     4.2376432   -2.0779170   21.1072602 
H     5.2632841   -1.9933390   19.6298430 
F     7.2023092    0.2359539   18.7608356 
F     8.7770447   -0.3002657   17.3549189 
F     7.0960934   -1.6580600   17.6816780 
P     2.9405810    4.7760499   14.9581821 
C     2.5360036    3.1368897   14.2424118 
H     2.0797457    2.5013642   15.0258025 
H     3.4902737    2.6636890   13.9256740 
H     1.8472658    3.2481338   13.3808744 
C     1.2941265    5.5117238   15.3477246 
H     1.4327288    6.5555559   15.6897650 
H     0.8331801    4.9312588   16.1703386 
H     0.6285013    5.4946536   14.4615477 
C     3.5179175    5.7326173   13.4990563 
H     3.6522165    6.7945958   13.7811856 
H     2.8015177    5.6526264   12.6572862 
H     4.5017436    5.3211744   13.1979249 
P     6.5232206    4.9445795   18.5222728 
C     6.1327625    5.8357470   20.0875017 
H     5.2812506    5.3320956   20.5795810 
H     5.8443869    6.8764750   19.8427889 
H     7.0059593    5.8403597   20.7692459 
C     7.3700113    3.4096059   19.0454143 
H     7.5609354    2.7979422   18.1411607 
H     6.7118102    2.8439745   19.7250640 
H     8.3174087    3.6584675   19.5637342 
C     7.9152506    5.9284980   17.8235717 
H     8.2352764    5.4477087   16.8781327 
H     8.7660725    5.9618399   18.5330633 
H     7.5745338    6.9570410   17.5982789 
F     3.8713392    4.0073647   22.2303520 
F     5.9555631    3.3600555   22.2570947 
F     4.4668667    2.2924190   23.4442060 
