# Supplementary material for: Understanding the Carbyne Formation from C2H2 Complexes
Source: J Am Chem Soc. 2024 Nov 15;146(47):32392–402. doi: 10.1021/jacs.4c07724 (PMC11613314; doi:10.1021/jacs.4c07724)
Supplement: Supplementary file 3 — ja4c07724_si_003.zip [file ja4c07724_si_003.zip › XYZ files/XYZ all CO mechanism/pathways_via_1y-section2.2.4/1b2_1b-mono2/1b-mono2_cosmo.xyz]

65
Energy =
W     4.5083982    4.9235534   16.9532083 
C     3.5060036    6.4018834   17.9756089 
H     3.3608354    7.4808444   18.1160649 
C     3.1246884    5.2045536   18.4071887 
H     2.4732682    4.7002366   19.1300185 
C     5.1049395    6.6782334   16.2833124 
O     5.4143279    7.7428841   15.8895201 
S     3.8464365    2.4539905   17.2420342 
N     4.3226654    2.5864896   19.9082123 
C     4.1066835    1.7872966   18.8332368 
N     4.0479344    0.4292076   18.8862968 
C     4.2264770   -0.1748545   20.0671012 
C     4.2370576   -1.6772642   20.0745789 
C     4.4346445    0.5778306   21.2480273 
H     4.5659696    0.1023316   22.2281889 
C     4.4688700    1.9652343   21.0838563 
C     4.7519747    2.8763259   22.2694850 
S     6.2354755    4.0417451   15.2898331 
N     5.4760481    1.6352944   14.3963171 
C     6.1879246    2.2590854   15.3513306 
N     6.8715033    1.6424839   16.3327331 
C     6.6745571    0.3248446   16.4506180 
C     7.4211981   -0.3466647   17.5955698 
C     5.8562178   -0.4081186   15.5887635 
H     5.6864124   -1.4835784   15.7238749 
C     5.2947280    0.3051116   14.5093710 
C     4.4484657   -0.3629871   13.4669002 
H     3.3796542   -0.1220010   13.6516847 
H     4.5617354   -1.4625285   13.4809704 
H     4.6979782    0.0297783   12.4620211 
H     3.4417998   -2.0696898   19.4117084 
H     4.1210661   -2.0919538   21.0931662 
H     5.2045166   -2.0318159   19.6599641 
F     7.1484955    0.2370041   18.7852275 
F     8.7594719   -0.2699678   17.4109295 
F     7.0964876   -1.6579892   17.7048934 
P     2.9325889    4.7760518   14.9518197 
C     2.5155557    3.1336731   14.2516894 
H     2.0311354    2.5153581   15.0313846 
H     3.4637104    2.6401165   13.9518033 
H     1.8416494    3.2507588   13.3795775 
C     1.2982206    5.5298379   15.3427805 
H     1.4495024    6.5766490   15.6703273 
H     0.8311060    4.9620155   16.1707723 
H     0.6355150    5.5080302   14.4547746 
C     3.5161941    5.7178024   13.4876345 
H     3.6451720    6.7824889   13.7619376 
H     2.7952685    5.6302954   12.6507309 
H     4.4984633    5.3044500   13.1848533 
P     6.5208881    4.9642399   18.5203106 
C     6.1168142    5.8369585   20.0910262 
H     5.2706833    5.3168190   20.5751204 
H     5.8160429    6.8759942   19.8540060 
H     6.9914891    5.8465648   20.7708731 
C     7.3827723    3.4337173   19.0343693 
H     7.5738821    2.8246940   18.1289078 
H     6.7288525    2.8611910   19.7122956 
H     8.3283311    3.6919073   19.5515018 
C     7.9018835    5.9703489   17.8340703 
H     8.2295377    5.5081431   16.8820334 
H     8.7504139    6.0010867   18.5462960 
H     7.5493364    6.9991637   17.6286927 
F     3.9514522    3.9667631   22.2707815 
F     6.0365604    3.3232913   22.2392089 
F     4.5795498    2.2402708   23.4497312 
