# Supplementary material for: Understanding the Carbyne Formation from C2H2 Complexes
Source: J Am Chem Soc. 2024 Nov 15;146(47):32392–402. doi: 10.1021/jacs.4c07724 (PMC11613314; doi:10.1021/jacs.4c07724)
Supplement: Supplementary file 3 — ja4c07724_si_003.zip [file ja4c07724_si_003.zip › XYZ files/XYZ all CO mechanism/pathways_via_1y-section2.2.4/1b2_1b-mono2/TS5-mono2.xyz]

65
Energy =
W     0.4069703   -1.4527002   -0.3979049 
C     2.2453875   -1.4086663   -1.3317846 
H     2.9600373   -0.7261690   -1.8081454 
C     2.0875086   -2.6240161   -0.8589770 
H     2.5400252   -3.6181782   -0.7715071 
C     0.0841532   -3.3220309    0.1115489 
O    -0.0836418   -4.4478284    0.4126025 
S     0.4788634    1.1095535   -0.6343134 
N     2.3538871    2.4462934    0.7398984 
C     1.8069921    1.2386470    0.4671088 
N     2.2578291    0.0558088    0.9970119 
C     3.4123424    0.1002757    1.6735615 
C     4.0294340   -1.2021475    2.1753396 
C     4.0947566    1.2951118    1.9250449 
H     5.0495785    1.3075928    2.4676849 
C     3.4732093    2.4853592    1.4705504 
C     4.0466876    3.8363261    1.7986230 
H     3.5620652    4.6094275    1.1757584 
H     5.1437782    3.8594085    1.6423983 
H     3.8651106    4.0819660    2.8665502 
S    -2.1977039   -1.1288670   -0.4471469 
N    -2.2893241    1.2269617   -1.7817475 
C    -2.6656916    0.5622355   -0.6722020 
N    -3.4283570    1.0885126    0.3103525 
C    -3.7870185    2.3677673    0.1692143 
C    -4.6304987    2.9270667    1.3087580 
C    -3.4057477    3.1598894   -0.9189350 
H    -3.6940431    4.2159502   -0.9943547 
C    -2.6265237    2.5205457   -1.9059062 
C    -2.1036250    3.2441869   -3.1127432 
H    -1.0002354    3.3325897   -3.0241103 
H    -2.5362839    4.2564257   -3.2160197 
H    -2.3054107    2.6586905   -4.0313024 
F     3.3300936   -2.2956329    1.8213421 
F     4.1320377   -1.1969067    3.5289732 
F     5.2837970   -1.3381108    1.6833044 
F    -3.9787530    2.8163694    2.4879685 
F    -5.7998665    2.2657624    1.4204269 
F    -4.9130760    4.2381163    1.1175101 
P    -0.3130228   -2.0478918   -2.7275233 
C    -1.7636981   -3.1677087   -2.9303787 
H    -2.6696060   -2.6772511   -2.5312174 
H    -1.5785549   -4.0958755   -2.3544926 
H    -1.9006213   -3.4154923   -4.0018456 
C    -0.6606636   -0.6272878   -3.8322675 
H     0.2838581   -0.0642302   -3.9678177 
H    -1.3847968    0.0420855   -3.3206525 
H    -1.0428595   -0.9687203   -4.8153089 
C     0.9421710   -2.9983427   -3.7037075 
H     1.8661311   -2.4038167   -3.8250067 
H     0.5272073   -3.2463712   -4.7009178 
H     1.1972211   -3.9343408   -3.1695387 
P    -0.3893395   -1.0492072    2.0916678 
C     0.8311132   -1.3654965    3.4472342 
H     1.5774939   -0.5544284    3.5017516 
H     1.3555277   -2.3218538    3.2691310 
H     0.2927765   -1.4183889    4.4145347 
C    -1.0777306    0.5909288    2.5541807 
H    -2.0475777    0.7390881    2.0389642 
H    -0.3841136    1.3937804    2.2400667 
H    -1.2332774    0.6337371    3.6507968 
C    -1.7119927   -2.2223015    2.6225741 
H    -2.5848576   -2.1121344    1.9532278 
H    -2.0049424   -1.9971644    3.6672471 
H    -1.3285968   -3.2589744    2.5615520 
