# Supplementary material for: Understanding the Carbyne Formation from C2H2 Complexes
Source: J Am Chem Soc. 2024 Nov 15;146(47):32392–402. doi: 10.1021/jacs.4c07724 (PMC11613314; doi:10.1021/jacs.4c07724)
Supplement: Supplementary file 3 — ja4c07724_si_003.zip [file ja4c07724_si_003.zip › XYZ files/XYZ all CO mechanism/pathways_via_1y-section2.2.4/1b2_1b-mono2/TS5-mono2_cosmo.xyz]

65
Energy =
W     0.4042762   -1.4605286   -0.3936557 
C     2.2426892   -1.4399137   -1.3257833 
H     2.9637623   -0.7686886   -1.8090052 
C     2.0712725   -2.6537179   -0.8548697 
H     2.5087238   -3.6553104   -0.7731385 
C     0.0773927   -3.3215212    0.1091124 
O    -0.0965857   -4.4499464    0.4120889 
S     0.4973490    1.1073953   -0.6266800 
N     2.3858945    2.4344890    0.7435268 
C     1.8366850    1.2269510    0.4693311 
N     2.2871610    0.0446508    0.9889894 
C     3.4366859    0.0867446    1.6751252 
C     4.0540579   -1.2230364    2.1549727 
C     4.1146606    1.2788529    1.9436265 
H     5.0623067    1.2934375    2.4986488 
C     3.5020733    2.4722480    1.4850102 
C     4.0847689    3.8159049    1.8158597 
H     3.5620582    4.6077713    1.2497063 
H     5.1693280    3.8462639    1.5881725 
H     3.9780570    4.0229504    2.9015977 
S    -2.1995027   -1.1146482   -0.4209741 
N    -2.2735828    1.2429026   -1.7560347 
C    -2.6809552    0.5698261   -0.6635135 
N    -3.4896118    1.0820520    0.2910591 
C    -3.8571498    2.3591631    0.1378385 
C    -4.7442768    2.9006270    1.2498343 
C    -3.4494844    3.1593521   -0.9329692 
H    -3.7507012    4.2107446   -1.0227738 
C    -2.6292470    2.5311209   -1.8957023 
C    -2.0961200    3.2601048   -3.0929562 
H    -0.9922071    3.3404992   -3.0041146 
H    -2.5231117    4.2751177   -3.1878906 
H    -2.3010730    2.6835717   -4.0169698 
F     3.3278196   -2.3079451    1.8278369 
F     4.2103209   -1.2217306    3.5028440 
F     5.2871501   -1.3785020    1.6132751 
F    -4.1173937    2.8206883    2.4476118 
F    -5.8930042    2.1954082    1.3472202 
F    -5.0726199    4.1965080    1.0458109 
P    -0.3158746   -2.0419286   -2.7350038 
C    -1.7868531   -3.1306751   -2.9435241 
H    -2.6873195   -2.6232112   -2.5537897 
H    -1.6224694   -4.0637409   -2.3690828 
H    -1.9170968   -3.3740316   -4.0166196 
C    -0.6318768   -0.6073442   -3.8297396 
H     0.3274575   -0.0711560   -3.9709959 
H    -1.3365583    0.0777594   -3.3133356 
H    -1.0262405   -0.9388060   -4.8112807 
C     0.9290014   -3.0086351   -3.7007236 
H     1.8588375   -2.4231590   -3.8225739 
H     0.5095684   -3.2514705   -4.6971870 
H     1.1695677   -3.9469731   -3.1638544 
P    -0.3672296   -1.0365265    2.1040611 
C     0.8606005   -1.3109284    3.4600408 
H     1.5961480   -0.4886746    3.4952979 
H     1.3915940   -2.2670724    3.3020130 
H     0.3214100   -1.3471593    4.4274827 
C    -1.0769015    0.6004166    2.5483532 
H    -2.0409668    0.7414895    2.0220535 
H    -0.3829701    1.4054999    2.2406527 
H    -1.2415880    0.6442352    3.6435052 
C    -1.6670447   -2.2243354    2.6565672 
H    -2.5385363   -2.1556863    1.9801278 
H    -1.9708717   -1.9780940    3.6932558 
H    -1.2556605   -3.2517217    2.6289175 
