# Supplementary material for: Understanding the Carbyne Formation from C2H2 Complexes
Source: J Am Chem Soc. 2024 Nov 15;146(47):32392–402. doi: 10.1021/jacs.4c07724 (PMC11613314; doi:10.1021/jacs.4c07724)
Supplement: Supplementary file 3 — ja4c07724_si_003.zip [file ja4c07724_si_003.zip › XYZ files/XYZ all CO mechanism/pathways_via_1y-section2.2.4/1b2_1b-mono2/TS_IV_6_1.xyz]

65
Energy =
W     4.2536314    5.0719439   16.7395753 
C     2.9876331    6.6820936   17.0872601 
H     2.3892805    7.4914943   16.6456610 
C     3.2960862    6.1388096   18.2512629 
H     3.0298343    6.2408085   19.3128045 
C     5.1348422    6.5541280   15.7232181 
O     5.5858656    7.4488090   15.1166194 
S     3.1358247    2.9597832   17.3979240 
N     4.9574743    1.9485186   19.1680232 
C     3.6894756    1.9125428   18.6952012 
N     2.7381319    1.0318901   19.1079986 
C     3.0454545    0.1642208   20.0760668 
C     1.9597773   -0.7588780   20.5561836 
C     4.3442699    0.1337224   20.6401010 
H     4.6243191   -0.5750305   21.4293905 
C     5.2561027    1.0564560   20.1246515 
C     6.6877008    1.0886494   20.6490846 
S     5.9364660    3.9223555   15.2118976 
N     5.2521898    1.3838480   15.7087755 
C     6.2669420    2.2630149   15.7657491 
N     7.5279475    1.9697410   16.1289269 
C     7.7423789    0.7241068   16.5634638 
C     9.1821846    0.4178743   16.9573690 
C     6.7343018   -0.2425953   16.6489816 
H     6.9313881   -1.2459912   17.0475929 
C     5.4641296    0.1385988   16.1662827 
C     4.2881190   -0.7954525   16.1439102 
H     3.4766859   -0.3824555   16.7788396 
H     4.5507579   -1.8099185   16.4973999 
H     3.8787166   -0.8607745   15.1156335 
H     1.1599589   -0.8260258   19.7963974 
H     1.5083222   -0.3560512   21.4882191 
H     2.3509079   -1.7680719   20.7913479 
F     9.6691738    1.3456813   17.8047072 
F     9.9819286    0.3955189   15.8679839 
F     9.2807105   -0.7909498   17.5622700 
P     2.8398828    4.6664226   14.6629366 
C     2.5685418    2.9109280   14.1856647 
H     1.8506572    2.4549479   14.8934938 
H     3.5278734    2.3641217   14.2880420 
H     2.1752452    2.8515417   13.1510912 
C     1.1161122    5.3272671   14.7346773 
H     1.1359657    6.4308801   14.8174155 
H     0.6140517    4.9137340   15.6312559 
H     0.5452026    5.0427447   13.8280911 
C     3.5033306    5.4236579   13.1214206 
H     3.5952670    6.5188818   13.2533527 
H     2.8483828    5.2035578   12.2547625 
H     4.5129134    5.0041607   12.9431158 
P     6.0477145    5.1425448   18.5394293 
C     5.5163369    4.9883667   20.3012319 
H     4.9145443    4.0712037   20.4230675 
H     4.9091482    5.8696800   20.5809238 
H     6.4013404    4.9340484   20.9642545 
C     7.5223375    4.0646998   18.4202780 
H     7.9725460    4.1593045   17.4144840 
H     7.2001386    3.0196408   18.5507639 
H     8.2588387    4.3332149   19.2030536 
C     6.8208056    6.8230794   18.5591614 
H     7.3337797    6.9908535   17.5924260 
H     7.5542025    6.9178687   19.3858352 
H     6.0330003    7.5935010   18.6716579 
F     7.0000805    2.3023227   21.1607038 
F     7.5767488    0.8218480   19.6647578 
F     6.8796660    0.1753093   21.6269046 
