# Supplementary material for: Understanding the Carbyne Formation from C2H2 Complexes
Source: J Am Chem Soc. 2024 Nov 15;146(47):32392–402. doi: 10.1021/jacs.4c07724 (PMC11613314; doi:10.1021/jacs.4c07724)
Supplement: Supplementary file 3 — ja4c07724_si_003.zip [file ja4c07724_si_003.zip › XYZ files/XYZ all CO mechanism/pathways_via_1y-section2.2.4/1b2_1b-mono2/TS_IV_6_1_cosmo.xyz]

65
Energy =
W     4.2633508    5.1263206   16.7346229 
C     3.0745027    6.8054193   16.9841238 
H     2.5242916    7.6169701   16.4869782 
C     3.3565152    6.3159298   18.1796198 
H     3.1044940    6.5016458   19.2339475 
C     5.2115537    6.5093997   15.6563847 
O     5.7216481    7.3492091   15.0137371 
S     3.0941673    3.0631261   17.4735594 
N     4.9593334    1.9897604   19.1650767 
C     3.6920952    1.9513372   18.6997842 
N     2.7627548    1.0259939   19.0648796 
C     3.1027325    0.0926315   19.9616483 
C     2.0593643   -0.9047497   20.3745041 
C     4.4070591    0.0616517   20.5138479 
H     4.7071754   -0.6931185   21.2513468 
C     5.2846919    1.0481999   20.0659390 
C     6.7052632    1.1107063   20.6143228 
S     5.9046817    3.8449469   15.2467537 
N     5.2007011    1.3292270   15.8364960 
C     6.2242253    2.1998773   15.8442077 
N     7.4950253    1.9010288   16.1750995 
C     7.7101569    0.6569938   16.6176962 
C     9.1592027    0.3466930   16.9646443 
C     6.7010836   -0.3020194   16.7432734 
H     6.8997608   -1.3057953   17.1402008 
C     5.4180040    0.0847555   16.2973874 
C     4.2462084   -0.8528663   16.3037927 
H     3.3940151   -0.3801507   16.8325823 
H     4.4897244   -1.8203439   16.7800061 
H     3.9098992   -1.0399396   15.2629497 
H     1.2024365   -0.8727368   19.6773910 
H     1.6891793   -0.6642448   21.3939533 
H     2.4770203   -1.9301147   20.4167613 
F     9.6901137    1.2914719   17.7693081 
F     9.9200121    0.2985077   15.8438779 
F     9.2808686   -0.8466619   17.5904324 
P     2.8143846    4.6968400   14.6760707 
C     2.5055413    2.9328057   14.2549662 
H     1.7509079    2.5258384   14.9540834 
H     3.4435334    2.3606731   14.4022944 
H     2.1380198    2.8515277   13.2126180 
C     1.1116067    5.4012487   14.7433466 
H     1.1625754    6.5057954   14.7937165 
H     0.6014201    5.0258192   15.6520413 
H     0.5328404    5.1048222   13.8456977 
C     3.4863415    5.3962066   13.1128430 
H     3.5961583    6.4929213   13.2159532 
H     2.8175898    5.1661322   12.2596124 
H     4.4850437    4.9513947   12.9350658 
P     6.0247091    5.2047593   18.5635348 
C     5.4812768    5.0082687   20.3136467 
H     4.9675744    4.0383303   20.4276356 
H     4.7904216    5.8298686   20.5799994 
H     6.3598965    5.0412457   20.9872305 
C     7.5148525    4.1473782   18.4310581 
H     7.9695929    4.2794805   17.4316159 
H     7.2065052    3.0944643   18.5295704 
H     8.2412071    4.4084926   19.2258788 
C     6.7692889    6.8957806   18.6147527 
H     7.2814273    7.0930823   17.6529756 
H     7.4987126    6.9812611   19.4455963 
H     5.9688882    7.6499923   18.7466994 
F     6.9651182    2.3136358   21.1776922 
F     7.6251693    0.9192784   19.6371075 
F     6.9196526    0.1663417   21.5565872 
