# Supplementary material for: Understanding the Carbyne Formation from C2H2 Complexes
Source: J Am Chem Soc. 2024 Nov 15;146(47):32392–402. doi: 10.1021/jacs.4c07724 (PMC11613314; doi:10.1021/jacs.4c07724)
Supplement: Supplementary file 3 — ja4c07724_si_003.zip [file ja4c07724_si_003.zip › XYZ files/XYZ all CO mechanism/pathways_via_1y-section2.2.4/1b2_1b-mono2/TS_IV_6_2.xyz]

65
Energy =
W     4.2527582    5.0782500   16.8159760 
C     3.4919921    6.7139432   17.8356317 
H     3.7000253    7.6325887   18.4042403 
C     2.4839536    5.9617724   17.4203693 
H     1.3903883    5.9054145   17.5186118 
C     5.1253045    6.6109058   15.8653530 
O     5.6209487    7.5380537   15.3514075 
S     3.2372246    2.9101609   17.5050417 
N     5.0150195    2.1123640   19.4335735 
C     3.8733519    1.8574415   18.7557451 
N     3.0913493    0.7601353   18.9563508 
C     3.4164948   -0.0871028   19.9365981 
C     2.4997896   -1.2527281   20.1869299 
C     4.5749352    0.1203709   20.7244539 
H     4.8649512   -0.5625715   21.5327889 
C     5.3439223    1.2376911   20.3951105 
C     6.6614738    1.4998994   21.1170764 
S     6.1697457    4.0373522   15.4402269 
N     5.1547266    1.5107700   15.5108942 
C     6.2256202    2.2893210   15.7410025 
N     7.4103039    1.8543039   16.2132474 
C     7.4692783    0.5728023   16.5809232 
C     8.8285851    0.1094206   17.0900841 
C     6.3743767   -0.2978528   16.5012245 
H     6.4366026   -1.3369396   16.8487203 
C     5.2048750    0.2272558   15.9130878 
C     3.9521092   -0.5813114   15.7442289 
H     3.1979471   -0.2175269   16.4764010 
H     4.1248137   -1.6607234   15.9124583 
H     3.5269721   -0.4254272   14.7334052 
H     1.8413717   -1.4110120   19.3135916 
H     1.8542859   -1.0404141   21.0661482 
H     3.0639168   -2.1787707   20.4133079 
F     9.3042629    0.9307705   18.0457408 
F     9.7322882    0.0805873   16.0853135 
F     8.7576533   -1.1401878   17.6124903 
P     2.9082973    4.5662251   14.6958351 
C     2.4731729    2.8328166   14.2760104 
H     1.7577764    2.4460834   15.0266910 
H     3.4013681    2.2293030   14.3602916 
H     2.0329726    2.7800949   13.2600982 
C     1.2738402    5.4216736   14.5893362 
H     1.4047891    6.5088789   14.7534295 
H     0.6018266    5.0203767   15.3721905 
H     0.8104471    5.2526244   13.5966416 
C     3.7451828    5.1602712   13.1657656 
H     3.9032135    6.2541035   13.2334348 
H     3.1374838    4.9246779   12.2694637 
H     4.7339060    4.6663185   13.0977720 
P     6.0647908    5.3255407   18.5742338 
C     5.4373268    5.3491722   20.3062988 
H     4.9501314    4.3778312   20.5058048 
H     4.6938945    6.1625846   20.4128439 
H     6.2645093    5.5006081   21.0278074 
C     7.4593778    4.1403088   18.5917311 
H     7.9821303    4.1823758   17.6180278 
H     7.0531741    3.1238544   18.7182057 
H     8.1505353    4.3789639   19.4239667 
C     6.9559742    6.9391105   18.4588472 
H     7.4921676    6.9788285   17.4911270 
H     7.6870034    7.0425854   19.2857343 
H     6.2400717    7.7824512   18.4939560 
F     6.7432725    2.7737389   21.5660903 
F     7.7102834    1.2898744   20.2905681 
F     6.8126037    0.6828729   22.1845152 
