# Supplementary material for: Understanding the Carbyne Formation from C2H2 Complexes
Source: J Am Chem Soc. 2024 Nov 15;146(47):32392–402. doi: 10.1021/jacs.4c07724 (PMC11613314; doi:10.1021/jacs.4c07724)
Supplement: Supplementary file 3 — ja4c07724_si_003.zip [file ja4c07724_si_003.zip › XYZ files/XYZ all CO mechanism/pathways_via_1y-section2.2.4/1b_1b2/1b2.xyz]

65
Energy =
W     0.1974023   -1.3305990   -0.3213750 
C     1.8935621   -1.8770596   -1.4305469 
H     2.7261868   -1.4233943   -1.9811492 
C     1.4315009   -2.9740716   -0.8980539 
H     1.5520070   -4.0568919   -0.7937080 
C    -0.5530399   -3.0048670    0.3593900 
O    -0.9803990   -4.0213486    0.7747269 
S     1.0860278    1.0820005   -0.5861339 
N     3.2428397    1.3737492    1.0279800 
C     2.2611399    0.5702567    0.5692715 
N     2.0949266   -0.7457293    0.9608324 
C     3.0500511   -1.2803153    1.7438686 
C     3.0118900   -2.7693782    2.0790338 
C     4.1222956   -0.5195774    2.2130832 
H     4.8892467   -0.9679979    2.8564325 
C     4.1605500    0.8509903    1.8469389 
C     5.2412373    1.7589051    2.3639916 
H     5.1012849    2.7756377    1.9558510 
H     6.2442623    1.3833037    2.0737238 
H     5.2227667    1.8033417    3.4727080 
S    -2.2260347   -0.3422729   -0.4203042 
N    -1.4308434    1.8960813   -1.7331490 
C    -2.2830583    1.3709988   -0.8325370 
N    -3.2383116    2.0713491   -0.1794269 
C    -3.2974853    3.3792242   -0.4375555 
C    -4.3696104    4.1367099    0.3368306 
C    -2.4305479    4.0329602   -1.3227709 
H    -2.4889201    5.1148973   -1.4958648 
C    -1.4813391    3.2170386   -1.9736659 
C    -0.4675163    3.7641210   -2.9358752 
H     0.5464661    3.6291505   -2.5039744 
H    -0.6307285    4.8352286   -3.1560073 
H    -0.4865599    3.1841724   -3.8801352 
F     1.7644538   -3.2445634    2.2675883 
F     3.7111517   -3.0156107    3.2129465 
F     3.5862549   -3.4944382    1.0920321 
F    -4.1816794    4.0048509    1.6683036 
F    -5.6018757    3.6743405    0.0458489 
F    -4.3460744    5.4606772    0.0477638 
P    -0.8517656   -1.9084767   -2.5679663 
C    -2.5338590   -2.6771185   -2.5953188 
H    -3.2839391   -1.9646443   -2.2087045 
H    -2.5202657   -3.5685935   -1.9372451 
H    -2.7967124   -2.9834563   -3.6273561 
C    -0.9472405   -0.5310542   -3.7827232 
H     0.0884300   -0.2909613   -4.0953235 
H    -1.3548687    0.3680939   -3.2814215 
H    -1.5492814   -0.8137654   -4.6693638 
C     0.0479108   -3.1855593   -3.5681568 
H     1.0781090   -2.8528423   -3.7901908 
H    -0.4985072   -3.3587747   -4.5166207 
H     0.1046629   -4.1352302   -3.0015506 
P    -0.6065143   -0.4289066    2.0844034 
C     0.5401927   -0.5469578    3.5404858 
H     1.3863013    0.1563605    3.4255968 
H     0.9311680   -1.5747105    3.6407733 
H    -0.0182690   -0.2823717    4.4605001 
C    -1.1352912    1.3320256    2.2415209 
H    -2.1427703    1.4786438    1.8088251 
H    -0.4146706    1.9679215    1.6903963 
H    -1.1484101    1.6182834    3.3117275 
C    -2.0390217   -1.3864468    2.7409420 
H    -2.8638031   -1.3489103    2.0053397 
H    -2.3757086   -0.9462592    3.7004156 
H    -1.7353958   -2.4388402    2.8989041 
