# Supplementary material for: Understanding the Carbyne Formation from C2H2 Complexes
Source: J Am Chem Soc. 2024 Nov 15;146(47):32392–402. doi: 10.1021/jacs.4c07724 (PMC11613314; doi:10.1021/jacs.4c07724)
Supplement: Supplementary file 3 — ja4c07724_si_003.zip [file ja4c07724_si_003.zip › XYZ files/XYZ all CO mechanism/pathways_via_1y-section2.2.4/1b_1b2/1b2_cosmo.xyz]

65
Energy =
W     0.1930751   -1.3289454   -0.3013258 
C     1.8842431   -1.9150001   -1.4055356 
H     2.7232628   -1.4790842   -1.9614174 
C     1.4007374   -3.0012565   -0.8732667 
H     1.4944219   -4.0868498   -0.7684613 
C    -0.5695706   -2.9897966    0.3729084 
O    -1.0101077   -4.0049558    0.7898598 
S     1.1149806    1.0739315   -0.5738589 
N     3.3126262    1.3160090    0.9966606 
C     2.3017211    0.5346169    0.5645220 
N     2.1075673   -0.7702313    0.9664975 
C     3.0553629   -1.3194053    1.7506202 
C     2.9742242   -2.8002014    2.1102458 
C     4.1517875   -0.5838413    2.1997671 
H     4.9144401   -1.0410233    2.8420390 
C     4.2293866    0.7791566    1.8131815 
C     5.3430778    1.6557812    2.3051721 
H     5.2630284    2.6620969    1.8565547 
H     6.3294959    1.2154506    2.0529665 
H     5.3061756    1.7453154    3.4108434 
S    -2.2241977   -0.3394128   -0.3952879 
N    -1.4150990    1.9204274   -1.6632508 
C    -2.3050227    1.3696107   -0.8171472 
N    -3.3241971    2.0407252   -0.2292112 
C    -3.4045216    3.3473433   -0.4970058 
C    -4.5449042    4.0690556    0.2068292 
C    -2.5077976    4.0264122   -1.3294136 
H    -2.5886683    5.1044968   -1.5171955 
C    -1.4956989    3.2376728   -1.9193593 
C    -0.4596768    3.8138705   -2.8379020 
H     0.5430653    3.6907832   -2.3775448 
H    -0.6358957    4.8844144   -3.0486762 
H    -0.4405145    3.2471972   -3.7907339 
F     1.7119917   -3.2356602    2.3039007 
F     3.6633813   -3.0509210    3.2477872 
F     3.5263551   -3.5606028    1.1352082 
F    -4.4163800    3.9760728    1.5513459 
F    -5.7417076    3.5343152   -0.1227108 
F    -4.5807236    5.3836553   -0.1103540 
P    -0.8396647   -1.8810281   -2.5726036 
C    -2.5263414   -2.6354443   -2.6268783 
H    -3.2772187   -1.9245922   -2.2389665 
H    -2.5245597   -3.5398493   -1.9863174 
H    -2.7767358   -2.9218165   -3.6675747 
C    -0.9128552   -0.4816113   -3.7625391 
H     0.1279751   -0.2424030   -4.0584029 
H    -1.3262497    0.4109001   -3.2554886 
H    -1.5025700   -0.7516134   -4.6612323 
C     0.0642725   -3.1455774   -3.5784484 
H     1.0945775   -2.8079784   -3.7935585 
H    -0.4808756   -3.3045110   -4.5300579 
H     0.1171035   -4.1016569   -3.0221125 
P    -0.5746265   -0.3949605    2.1067504 
C     0.5965886   -0.4551186    3.5426653 
H     1.4318379    0.2547167    3.3934306 
H     0.9984170   -1.4752120    3.6728463 
H     0.0460191   -0.1664317    4.4599059 
C    -1.1366301    1.3587531    2.2353043 
H    -2.1527043    1.4752850    1.8162547 
H    -0.4363497    1.9971482    1.6617486 
H    -1.1383918    1.6628367    3.3004462 
C    -1.9777578   -1.3662242    2.8025328 
H    -2.8091509   -1.3791106    2.0735369 
H    -2.3182376   -0.9036653    3.7500360 
H    -1.6416354   -2.4027389    2.9962732 
