# Supplementary material for: Understanding the Carbyne Formation from C2H2 Complexes
Source: J Am Chem Soc. 2024 Nov 15;146(47):32392–402. doi: 10.1021/jacs.4c07724 (PMC11613314; doi:10.1021/jacs.4c07724)
Supplement: Supplementary file 3 — ja4c07724_si_003.zip [file ja4c07724_si_003.zip › XYZ files/XYZ all CO mechanism/pathways_via_1y-section2.2.4/1b_1b2/TS4-mono2.xyz]

65
Energy =
W     0.0650370   -0.8898328   -0.2888314 
C     2.0812454   -0.4669742   -0.5184870 
H     2.7883347    0.3714731   -0.5082120 
C     1.9827083   -1.7642596   -0.3762977 
H     2.5151871   -2.7184500   -0.3162999 
C    -0.0999341   -2.7749248    0.0969670 
O    -0.1590958   -3.9196748    0.3939310 
S     0.2872455    1.4355328    1.0083892 
N     1.7317809    1.7593752    3.2339210 
C     1.2318244    0.8589728    2.3501775 
N     1.4405779   -0.4833107    2.4239072 
C     2.2492421   -0.9194989    3.3933076 
C     2.5556079   -2.4121848    3.3749570 
C     2.8329708   -0.0722250    4.3384579 
H     3.4942432   -0.4540183    5.1265703 
C     2.5119123    1.3050162    4.2207464 
C     3.0415710    2.3088408    5.2083869 
H     2.8150192    3.3316643    4.8576835 
H     4.1355282    2.1947417    5.3488930 
H     2.5701550    2.1612676    6.2028882 
S    -2.1527253   -0.0620166   -1.3734221 
N    -0.2564422    1.7260217   -1.8796642 
C    -1.5754528    1.4705115   -2.0061688 
N    -2.4819042    2.3010135   -2.5582066 
C    -2.0164932    3.4891733   -2.9515463 
C    -3.0583494    4.4173614   -3.5671688 
C    -0.6759382    3.8812212   -2.8217931 
H    -0.3338301    4.8757423   -3.1343254 
C     0.2040572    2.9248391   -2.2717048 
C     1.6656925    3.1869922   -2.0596079 
H     1.8818485    3.1053829   -0.9729377 
H     1.9726477    4.1832354   -2.4272378 
H     2.2705189    2.4062334   -2.5637758 
F     3.3416685   -2.7235472    2.3143285 
F     1.4371986   -3.1647205    3.2781266 
F     3.2133368   -2.7981559    4.4919038 
F    -4.0656637    4.6578335   -2.7048202 
F    -3.5885657    3.8742788   -4.6833511 
F    -2.5142239    5.6112394   -3.9096514 
P    -0.0471173   -1.7900343   -2.6079145 
C    -1.4600409   -2.9244281   -2.9459383 
H    -2.4082794   -2.3730841   -2.8070471 
H    -1.4154585   -3.7644059   -2.2260831 
H    -1.4026108   -3.3155463   -3.9814835 
C    -0.0737622   -0.6390545   -4.0543106 
H     0.7855166    0.0532522   -3.9783505 
H    -1.0099340   -0.0525624   -4.0584147 
H    -0.0050668   -1.2236608   -4.9932720 
C     1.3743573   -2.8807685   -3.0759008 
H     2.3216844   -2.3120501   -3.0265870 
H     1.2312355   -3.2674300   -4.1045350 
H     1.4308170   -3.7328230   -2.3716645 
P    -1.8728210   -0.9699526    1.4696156 
C    -1.3978457   -1.5009403    3.1694807 
H    -0.8393847   -0.6847452    3.6628459 
H    -0.7452640   -2.3901869    3.1207366 
H    -2.3116466   -1.7259711    3.7555084 
C    -2.8916531    0.5241220    1.8170590 
H    -3.3896681    0.8498956    0.8853375 
H    -2.2221099    1.3326973    2.1659483 
H    -3.6457240    0.2812551    2.5921287 
C    -3.1448588   -2.2359203    1.0265646 
H    -3.5850644   -1.9819062    0.0427848 
H    -3.9488024   -2.2606351    1.7894186 
H    -2.6648763   -3.2308137    0.9634805 
