# Supplementary material for: Understanding the Carbyne Formation from C2H2 Complexes
Source: J Am Chem Soc. 2024 Nov 15;146(47):32392–402. doi: 10.1021/jacs.4c07724 (PMC11613314; doi:10.1021/jacs.4c07724)
Supplement: Supplementary file 3 — ja4c07724_si_003.zip [file ja4c07724_si_003.zip › XYZ files/XYZ all CO mechanism/pathways_via_1y-section2.2.4/1b_1b2/TS4-mono2_cosmo.xyz]

65
Energy =
W     0.0771431   -0.8363203   -0.2370615 
C     2.0743962   -0.3532380   -0.4874397 
H     2.7620201    0.5004862   -0.4461676 
C     2.0087188   -1.6602414   -0.4736722 
H     2.5685730   -2.5981808   -0.5470513 
C     0.0075004   -2.7337661    0.0833732 
O     0.0008796   -3.8921580    0.3481878 
S     0.1833312    1.4899235    1.0633538 
N     1.5070655    1.8350579    3.3648877 
C     1.1240684    0.9404984    2.4150859 
N     1.4557343   -0.3777563    2.4292443 
C     2.2846610   -0.7837976    3.3965104 
C     2.7403182   -2.2338523    3.3018628 
C     2.7588189    0.0609904    4.4019046 
H     3.4377603   -0.2929053    5.1879242 
C     2.3015009    1.4040447    4.3538929 
C     2.7009576    2.3890740    5.4158963 
H     2.3290361    3.3972769    5.1586588 
H     3.8033970    2.4184987    5.5330889 
H     2.2818173    2.0894255    6.3992103 
S    -2.1456898    0.1704719   -1.1554047 
N    -0.1597626    1.7821884   -1.8716246 
C    -1.4929890    1.5972688   -1.9433157 
N    -2.3614045    2.4251707   -2.5643739 
C    -1.8251077    3.5220706   -3.1107098 
C    -2.8215930    4.4376655   -3.8089365 
C    -0.4592144    3.8303924   -3.0654168 
H    -0.0558153    4.7485621   -3.5106073 
C     0.3697181    2.8886615   -2.4160058 
C     1.8511975    3.0694137   -2.2747269 
H     2.1087352    3.0773929   -1.1948372 
H     2.2077852    4.0021730   -2.7478753 
H     2.3827191    2.2040412   -2.7206745 
F     3.5528857   -2.4079298    2.2285268 
F     1.7050226   -3.0904425    3.1594672 
F     3.4358727   -2.6128012    4.3984429 
F    -3.7828413    4.8549962   -2.9549577 
F    -3.4371451    3.7964634   -4.8289824 
F    -2.2216799    5.5374951   -4.3200479 
P    -0.2122165   -1.7105971   -2.5532467 
C    -1.6978561   -2.7757212   -2.7686625 
H    -2.6052498   -2.1849924   -2.5443819 
H    -1.6292293   -3.6278231   -2.0655670 
H    -1.7447298   -3.1539715   -3.8092078 
C    -0.2950503   -0.5754239   -4.0081029 
H     0.5920981    0.0851394   -4.0072680 
H    -1.2109133    0.0409252   -3.9688165 
H    -0.3075627   -1.1838587   -4.9341423 
C     1.1302408   -2.8564099   -3.0975340 
H     2.0946820   -2.3157607   -3.1387266 
H     0.8916745   -3.2547744   -4.1035124 
H     1.2144758   -3.6964889   -2.3820153 
P    -1.8053804   -1.1464448    1.5518274 
C    -1.2782507   -1.9743613    3.1079978 
H    -0.6248156   -1.2937173    3.6825168 
H    -0.7087534   -2.8897231    2.8677979 
H    -2.1721524   -2.2301055    3.7111468 
C    -2.7662159    0.2881765    2.1849098 
H    -3.1890672    0.8458578    1.3285988 
H    -2.0888935    0.9578217    2.7459922 
H    -3.5771084   -0.0807134    2.8442180 
C    -3.1199058   -2.2917191    0.9439656 
H    -3.6069498   -1.8571334    0.0497149 
H    -3.8813500   -2.4560532    1.7325810 
H    -2.6597486   -3.2599690    0.6697275 
