# Supplementary material for: Understanding the Carbyne Formation from C2H2 Complexes
Source: J Am Chem Soc. 2024 Nov 15;146(47):32392–402. doi: 10.1021/jacs.4c07724 (PMC11613314; doi:10.1021/jacs.4c07724)
Supplement: Supplementary file 3 — ja4c07724_si_003.zip [file ja4c07724_si_003.zip › XYZ files/XYZ all CO mechanism/pathways_via_1y-section2.2.4/1e-mono2-eta1_1e-mono2-hatn/1e_mono2-hatn.xyz]

78
Energy =
W    -0.6260744   -1.1060274    0.1076689 
C     1.7752769   -1.5808823    2.2748629 
H     1.5528059   -1.4388976    3.3511096 
C     0.8450148   -1.2850913    1.2670751 
H     1.1507103    0.5764881    1.1906986 
C    -0.9705678   -2.9084945    0.7761642 
O    -1.0819504   -4.0076674    1.2033152 
S    -0.3056698    1.1958957   -1.0139991 
N     1.1773177    3.3581276   -0.5610971 
C     0.8355350    2.1145094   -0.1514130 
N     1.4287714    1.5832403    0.9933759 
C     2.2974509    2.2864075    1.7715614 
C     2.8147653    1.6267730    3.0089148 
C     2.6277961    3.5764878    1.3744391 
H     3.3200151    4.1915243    1.9602279 
C     2.0335889    4.0518960    0.1712629 
C     2.3724233    5.4387825   -0.3650083 
F     2.9551431    5.3601473   -1.5796371 
F     3.2339550    6.0840149    0.4622989 
F     1.2688609    6.2018864   -0.4840175 
S    -3.0024017   -1.3107316   -0.9765316 
N    -2.4742261    0.5019454   -2.9042318 
C    -3.3251282    0.1451501   -1.9101433 
N    -4.4225668    0.8608855   -1.5633834 
C    -4.6224185    2.0088978   -2.2135862 
C    -5.8488396    2.7922742   -1.7634224 
C    -3.7680281    2.4958478   -3.2096763 
H    -3.9423334    3.4599953   -3.7036579 
C    -2.6671747    1.6731727   -3.5296898 
C    -1.6220825    2.0889021   -4.5245249 
H    -0.7225470    2.4214221   -3.9617166 
H    -1.9607560    2.9195496   -5.1716791 
H    -1.3155851    1.2264877   -5.1477022 
H     3.0571604    0.5617948    2.8056590 
H     2.0236796    1.6133202    3.7890013 
H     3.6913456    2.1670504    3.4097136 
F    -5.7663315    3.1038148   -0.4493475 
F    -6.9815054    2.0834145   -1.9459579 
F    -5.9768363    3.9550123   -2.4499292 
P     0.3304898   -2.0614669   -2.0266920 
C    -0.8516241   -2.2976166   -3.4125782 
H    -1.3380920   -1.3169788   -3.5990929 
H    -1.6409007   -3.0026035   -3.0895442 
H    -0.3302714   -2.6783052   -4.3145163 
C     1.6735892   -1.0859786   -2.8458237 
H     2.5051366   -0.9151266   -2.1344758 
H     1.2544516   -0.0953596   -3.1099827 
H     2.0567149   -1.5915185   -3.7555170 
C     1.0886148   -3.7471398   -1.9023771 
H     1.9647636   -3.7281824   -1.2283383 
H     1.4053244   -4.1206352   -2.8974205 
H     0.3346081   -4.4349839   -1.4722921 
P    -2.0927081   -0.1079133    1.8804454 
C    -1.2110877    0.4145859    3.4242630 
H    -0.4970589    1.2231430    3.1731231 
H    -0.6419856   -0.4489821    3.8198558 
H    -1.9182602    0.7796535    4.1967064 
C    -3.0529420    1.4057340    1.4537292 
H    -3.7986154    1.1570908    0.6714345 
H    -2.3632082    2.1675184    1.0401389 
H    -3.5727552    1.8099120    2.3457773 
C    -3.3932372   -1.2317002    2.5439709 
H    -4.0206221   -1.5437891    1.6858968 
H    -4.0181131   -0.7269253    3.3081254 
H    -2.9111247   -2.1291576    2.9776849 
P     3.0105144   -2.7402939    1.9137280 
C     2.4202768   -4.4611783    1.6622703 
C     4.2433808   -2.8406742    3.2577800 
H     1.5699778   -4.4314019    0.9541845 
H     2.0310449   -4.8364237    2.6287514 
H     3.2161495   -5.1353124    1.2865650 
H     4.7406463   -1.8593343    3.3784724 
H     5.0003312   -3.6184122    3.0387865 
H     3.7235159   -3.0986501    4.2012394 
C     3.8878510   -2.2754639    0.3836897 
H     3.1115745   -1.9946890   -0.3543957 
H     4.5096846   -3.1018613   -0.0102970 
H     4.5143059   -1.3858803    0.5860824 
