# Supplementary material for: Understanding the Carbyne Formation from C2H2 Complexes
Source: J Am Chem Soc. 2024 Nov 15;146(47):32392–402. doi: 10.1021/jacs.4c07724 (PMC11613314; doi:10.1021/jacs.4c07724)
Supplement: Supplementary file 3 — ja4c07724_si_003.zip [file ja4c07724_si_003.zip › XYZ files/XYZ all CO mechanism/pathways_via_1y-section2.2.4/1e-mono2-eta1_1e-mono2-hatn/1e_mono2-hatn_cosmo.xyz]

78
Energy =
W    -0.8748191   -1.3219286    0.1627299 
C     1.6653419   -1.7332148    2.1758421 
H     1.5120607   -1.7003932    3.2717659 
C     0.6379330   -1.5420538    1.2572035 
H     0.8923103    0.4091367    1.4312652 
C    -1.3391746   -3.1122766    0.7529360 
O    -1.5685670   -4.2228482    1.1195134 
S    -0.3810039    0.9640138   -0.9221037 
N     0.9843940    3.1716202   -0.3431763 
C     0.6384751    1.9201249    0.0398843 
N     1.1275275    1.4188003    1.2470500 
C     1.8852788    2.1557680    2.1068724 
C     2.3033483    1.5253227    3.3923027 
C     2.2047135    3.4591484    1.7370790 
H     2.8104632    4.0970479    2.3903288 
C     1.7279245    3.9009703    0.4761232 
C     2.0522389    5.3007480   -0.0304500 
F     2.6556834    5.2556053   -1.2389083 
F     2.8781297    5.9579633    0.8170938 
F     0.9300719    6.0424145   -0.1657034 
S    -3.2611295   -1.1830763   -0.9948602 
N    -2.5489423    0.2251998   -3.1671718 
C    -3.2077569    0.2748796   -1.9793053 
N    -3.8166348    1.3865634   -1.5013707 
C    -3.6518985    2.5117368   -2.2045883 
C    -4.3164003    3.7404834   -1.6020724 
C    -2.9296734    2.5828870   -3.3972404 
H    -2.7978653    3.5243362   -3.9455748 
C    -2.3964038    1.3609112   -3.8658130 
C    -1.6012589    1.2915419   -5.1381112 
H    -0.5273516    1.4620364   -4.9071258 
H    -1.9115198    2.0665265   -5.8646196 
H    -1.6887496    0.2868034   -5.5924808 
H     2.5325865    0.4515532    3.2368505 
H     1.4693844    1.5710857    4.1249226 
H     3.1696795    2.0537689    3.8286156 
F    -3.8360955    3.9994849   -0.3628201 
F    -5.6540004    3.5684427   -1.4860904 
F    -4.1116773    4.8469262   -2.3556392 
P    -0.0579194   -2.3637221   -1.9899213 
C    -1.3582053   -3.0507258   -3.0979149 
H    -1.9904800   -2.2001841   -3.4196442 
H    -1.9857995   -3.7613072   -2.5270910 
H    -0.8946645   -3.5580081   -3.9685685 
C     0.9093598   -1.3313444   -3.1811829 
H     1.7784381   -0.8757593   -2.6679038 
H     0.2461335   -0.5150100   -3.5261664 
H     1.2546570   -1.9291216   -4.0491362 
C     1.0507455   -3.8248816   -1.7601886 
H     2.0100636   -3.4936819   -1.3219701 
H     1.2523876   -4.3292987   -2.7268498 
H     0.5661939   -4.5336832   -1.0608606 
P    -2.2143279   -0.2925908    2.0088728 
C    -1.3745230   -0.2044392    3.6538895 
H    -0.4818148    0.4444834    3.5765806 
H    -1.0403179   -1.2214960    3.9370655 
H    -2.0516142    0.1982301    4.4342371 
C    -2.8078200    1.4350498    1.7621926 
H    -3.3764255    1.4770330    0.8106829 
H    -1.9341126    2.1088327    1.6634647 
H    -3.4411248    1.7696366    2.6089162 
C    -3.7667270   -1.1859726    2.4532484 
H    -4.3959604   -1.2361778    1.5436271 
H    -4.3092368   -0.6675796    3.2695369 
H    -3.5073849   -2.2161705    2.7670361 
P     3.2256859   -2.2996117    1.6294170 
C     3.3434371   -4.1000467    1.3167506 
C     4.5169871   -1.9380275    2.8595717 
H     2.5363305   -4.3918479    0.6187945 
H     3.1897491   -4.6292565    2.2772816 
H     4.3294457   -4.3717734    0.8902959 
H     4.6133038   -0.8434381    2.9907221 
H     5.4856743   -2.3580561    2.5268387 
H     4.2304986   -2.3994765    3.8248932 
C     3.6499780   -1.4569810    0.0726899 
H     2.7354035   -1.4482538   -0.5528531 
H     4.4811557   -1.9632391   -0.4532276 
H     3.9251403   -0.4091375    0.3000750 
