# Supplementary material for: Understanding the Carbyne Formation from C2H2 Complexes
Source: J Am Chem Soc. 2024 Nov 15;146(47):32392–402. doi: 10.1021/jacs.4c07724 (PMC11613314; doi:10.1021/jacs.4c07724)
Supplement: Supplementary file 3 — ja4c07724_si_003.zip [file ja4c07724_si_003.zip › XYZ files/XYZ all CO mechanism/pathways_via_1y-section2.2.4/1e-mono2-eta1_1e-mono2-hatn/TS_IV_11.xyz]

78
Energy =
W    -0.0820125    0.2734884   -1.0017016 
C     3.1193864   -0.3815380   -1.0501653 
H     3.8639474    0.2931113   -0.5914775 
C     1.7418401   -0.2224789   -0.8445394 
H     1.4319257    0.0301502    0.5442104 
C     0.6357758    0.9583985   -2.6865240 
O     1.1811975    1.3678326   -3.6551396 
S    -1.1296620   -0.4768281    1.2287797 
N    -0.1732961   -0.3235655    3.6981989 
C     0.1283801   -0.2598078    2.3757845 
N     1.4034196    0.0043795    1.9308972 
C     2.3941445    0.2644544    2.8091993 
C     3.7604350    0.5536285    2.2604620 
C     2.1218130    0.2633609    4.1837730 
H     2.8972979    0.4859428    4.9260694 
C     0.7982010   -0.0573783    4.5595103 
C     0.3924550   -0.1150797    6.0292416 
F    -0.6007591    0.7587805    6.2921267 
F     1.4366848    0.1935286    6.8393161 
F    -0.0376622   -1.3468793    6.3679000 
S    -2.3472100    0.9212853   -2.1175393 
N    -3.2489108    1.5755768    0.3394245 
C    -3.5243774    0.9055083   -0.8084237 
N    -4.6557929    0.1949349   -1.0232372 
C    -5.5049622    0.0924616    0.0011272 
C    -6.7477436   -0.7419630   -0.2793323 
C    -5.2725862    0.6673670    1.2553584 
H    -5.9686038    0.5326401    2.0928534 
C    -4.0922776    1.4318468    1.3757067 
C    -3.6940754    2.0652819    2.6779185 
H    -2.8636444    1.4710499    3.1187925 
H    -4.5281141    2.0915758    3.4037514 
H    -3.3153610    3.0923415    2.5120168 
H     4.4989038    0.6910236    3.0708478 
H     3.7378679    1.4740777    1.6406583 
H     4.0843922   -0.2692265    1.5926421 
F    -6.4111586   -2.0014784   -0.6386920 
F    -7.4810316   -0.2121242   -1.2799709 
F    -7.5457524   -0.8288877    0.8136243 
P     0.1493934    2.6423379   -0.2187198 
C    -0.9727598    3.8505273   -1.0308946 
H    -2.0053988    3.5892016   -0.7300259 
H    -0.8926174    3.7408739   -2.1286540 
H    -0.7242241    4.8861135   -0.7215684 
C    -0.0916279    3.0578515    1.5648578 
H     0.6939299    2.5768280    2.1777058 
H    -1.0747192    2.6523618    1.8666690 
H    -0.0663850    4.1536491    1.7303850 
C     1.8276711    3.3312671   -0.5681986 
H     2.5856725    2.7193875   -0.0417189 
H     1.9119532    4.3881838   -0.2438592 
H     2.0216247    3.2540203   -1.6554887 
P    -0.9852218   -1.9473647   -1.7932664 
C     0.0436771   -3.4210385   -1.3468589 
H     0.1994541   -3.4034199   -0.2503791 
H     1.0309447   -3.3491002   -1.8394697 
H    -0.4442575   -4.3720466   -1.6424070 
C    -2.6318159   -2.4671793   -1.1461126 
H    -3.4112261   -1.7559071   -1.4847129 
H    -2.6040730   -2.4603231   -0.0387330 
H    -2.8774687   -3.4868249   -1.5052752 
C    -1.2357773   -2.1337520   -3.6126993 
H    -1.9505555   -1.3431082   -3.9153183 
H    -1.6449792   -3.1310683   -3.8719121 
H    -0.2842269   -1.9645983   -4.1523487 
P     3.7722526   -1.4721112   -2.2188505 
C     4.0360941   -3.2063910   -1.6552011 
C     5.4249345   -0.8926291   -2.7317653 
H     3.0743558   -3.5999817   -1.2730029 
H     4.7616483   -3.1972411   -0.8188452 
H     4.4086781   -3.8599587   -2.4697625 
H     5.3229012    0.0924696   -3.2252546 
H     5.8959465   -1.6145712   -3.4264123 
H     6.0635666   -0.7826710   -1.8335286 
C     2.7395537   -1.6116807   -3.7126388 
H     1.7215486   -1.9048017   -3.3939557 
H     3.1485391   -2.3619828   -4.4164290 
H     2.6591579   -0.6138413   -4.1842528 
