# Supplementary material for: Understanding the Carbyne Formation from C2H2 Complexes
Source: J Am Chem Soc. 2024 Nov 15;146(47):32392–402. doi: 10.1021/jacs.4c07724 (PMC11613314; doi:10.1021/jacs.4c07724)
Supplement: Supplementary file 3 — ja4c07724_si_003.zip [file ja4c07724_si_003.zip › XYZ files/XYZ all CO mechanism/pathways_via_1y-section2.2.4/1e-mono2-eta2_1e-mono2-eta1/1e_mono2-ago-eta1.xyz]

78
Energy =
W    -0.9854932   -1.4616696   -0.0895322 
C     2.0812672   -2.7128291    0.3477257 
H     2.3587005   -3.4641066   -0.4090950 
C     0.8429560   -2.0729942    0.3427955 
H     0.7553939   -1.2284394    1.1382754 
C    -1.6654649   -3.1427916    0.6389887 
O    -2.0460691   -4.1503713    1.1298011 
S    -0.1396362    0.8015351   -1.0432635 
N     1.2511234    2.9186713   -0.4153411 
C     0.7864236    1.7350814    0.0838065 
N     1.0314357    1.3129811    1.3675577 
C     1.6767348    2.1587124    2.1959895 
C     1.8895051    1.7121683    3.6199988 
C     2.1403280    3.4150815    1.7668691 
H     2.6695829    4.1049897    2.4353303 
C     1.9064741    3.7173675    0.4126594 
C     2.4307265    5.0086083   -0.2079814 
F     3.3417984    4.7464123   -1.1713220 
F     3.0367289    5.7921470    0.7212390 
F     1.4381297    5.7291289   -0.7645305 
S    -3.2453813   -1.1677203   -1.1025142 
N    -2.4086170    0.5053040   -3.0657360 
C    -3.1496360    0.3995481   -1.9450971 
N    -3.8267074    1.4124828   -1.3689406 
C    -3.6829700    2.6169296   -1.9316433 
C    -4.4613717    3.7401587   -1.2585614 
C    -2.8740619    2.8542829   -3.0462905 
H    -2.7412007    3.8618329   -3.4600174 
C    -2.2338292    1.7253864   -3.5989699 
C    -1.2780071    1.8384427   -4.7495723 
H    -0.2489678    1.8931366   -4.3318015 
H    -1.4525139    2.7466206   -5.3566691 
H    -1.3299198    0.9369974   -5.3891662 
H     0.9342536    1.7557684    4.1832230 
H     2.6239903    2.3512383    4.1451018 
H     2.2342596    0.6602322    3.6561015 
F    -4.1150728    3.8617428    0.0436165 
F    -5.7899720    3.5086993   -1.3080183 
F    -4.2286404    4.9332606   -1.8558844 
P    -0.3610084   -2.5071675   -2.3073536 
C    -1.6062675   -2.5736959   -3.6559936 
H    -1.9106442   -1.5316479   -3.8813934 
H    -2.4972457   -3.1207624   -3.2932222 
H    -1.1824988   -3.0775126   -4.5482937 
C     1.1067407   -1.7644009   -3.1434375 
H     1.9604915   -1.7735109   -2.4381364 
H     0.8698210   -0.7061404   -3.3687140 
H     1.3710389   -2.3062624   -4.0739772 
C     0.0913869   -4.2960157   -2.1645850 
H     0.8723289   -4.4422019   -1.3959663 
H     0.4376604   -4.7074007   -3.1346643 
H    -0.8104653   -4.8453177   -1.8304631 
P    -2.0785886   -0.3740449    1.9243792 
C    -1.0984662   -0.5738908    3.4785668 
H    -0.1145984   -0.0973759    3.3154779 
H    -0.9595516   -1.6553105    3.6747061 
H    -1.6061372   -0.1032048    4.3448697 
C    -2.4639414    1.4212934    1.8543212 
H    -3.1307419    1.5952476    0.9858768 
H    -1.5263094    1.9860844    1.6971675 
H    -2.9633860    1.7619606    2.7839092 
C    -3.7002664   -1.1153624    2.3821859 
H    -4.3817398   -0.9872160    1.5186610 
H    -4.1243507   -0.6234358    3.2805158 
H    -3.5662070   -2.1987566    2.5667769 
P     3.3261216   -2.2438636    1.4633171 
C     2.7446916   -2.2757619    3.1967967 
C     3.9508785   -0.5481399    1.1932494 
H     2.4913180   -3.3179064    3.4696640 
H     1.8232331   -1.6645420    3.2638016 
H     3.5077405   -1.8694975    3.8891823 
H     4.4192882   -0.4980804    0.1916248 
H     4.6736844   -0.2344615    1.9724315 
H     3.0675230    0.1236528    1.1991616 
C     4.7453017   -3.3776937    1.3330953 
H     4.4144295   -4.4075066    1.5674753 
H     5.5484968   -3.0744854    2.0316928 
H     5.1338313   -3.3495165    0.2965680 
