# Supplementary material for: Understanding the Carbyne Formation from C2H2 Complexes
Source: J Am Chem Soc. 2024 Nov 15;146(47):32392–402. doi: 10.1021/jacs.4c07724 (PMC11613314; doi:10.1021/jacs.4c07724)
Supplement: Supplementary file 3 — ja4c07724_si_003.zip [file ja4c07724_si_003.zip › XYZ files/XYZ all CO mechanism/pathways_via_1y-section2.2.4/1e-mono2-eta2_1e-mono2-eta1/1e_mono2-ago-eta1_cosmo.xyz]

78
Energy =
W    -1.0281502   -1.4926960   -0.0483696 
C     2.1250972   -2.5553086    0.2441671 
H     2.4493185   -3.1687725   -0.6131577 
C     0.8463696   -2.0400856    0.3231651 
H     0.6844343   -1.3118201    1.2163445 
C    -1.6892901   -3.1723252    0.6442716 
O    -2.0729959   -4.2022824    1.1108440 
S    -0.1598390    0.7875199   -0.9748008 
N     1.2154677    2.9085676   -0.3112910 
C     0.7411178    1.7219251    0.1740048 
N     0.9559396    1.2969045    1.4592230 
C     1.5977647    2.1271186    2.3046674 
C     1.7991140    1.6693897    3.7240877 
C     2.0717527    3.3884783    1.8904638 
H     2.5975921    4.0659505    2.5742363 
C     1.8552491    3.7012993    0.5397272 
C     2.3625437    5.0059298   -0.0600656 
F     3.2048602    4.7753893   -1.0946110 
F     3.0333272    5.7528972    0.8504000 
F     1.3441614    5.7607966   -0.5317099 
S    -3.2703460   -1.1098027   -1.0800301 
N    -2.4026792    0.4533419   -3.1083147 
C    -3.1116318    0.4302454   -1.9615605 
N    -3.7073476    1.5026255   -1.4021079 
C    -3.4771864    2.6811165   -1.9940673 
C    -4.1495257    3.8720540   -1.3276554 
C    -2.6814246    2.8324507   -3.1310619 
H    -2.4841810    3.8154074   -3.5773467 
C    -2.1575037    1.6428966   -3.6826473 
C    -1.2674686    1.6562625   -4.8892134 
H    -0.2108749    1.6602317   -4.5431249 
H    -1.4235531    2.5544461   -5.5155718 
H    -1.4145156    0.7398599   -5.4916486 
H     0.8402628    1.7155988    4.2809942 
H     2.5334016    2.3014880    4.2568287 
H     2.1398672    0.6166085    3.7547558 
F    -3.7546607    4.0005020   -0.0387578 
F    -5.4955686    3.7331957   -1.3234834 
F    -3.8597027    5.0330892   -1.9591024 
P    -0.4415088   -2.5492635   -2.2786049 
C    -1.7479179   -2.7336022   -3.5583723 
H    -2.1054249   -1.7171373   -3.8158765 
H    -2.5907215   -3.3124269   -3.1347519 
H    -1.3361465   -3.2527243   -4.4474992 
C     0.9185814   -1.7311579   -3.2180496 
H     1.7980372   -1.6191221   -2.5547124 
H     0.5704711   -0.7176303   -3.4971651 
H     1.1913997   -2.3055279   -4.1262467 
C     0.1359462   -4.2980424   -2.1183561 
H     0.9729543   -4.3694197   -1.3997576 
H     0.4496617   -4.7082234   -3.0996148 
H    -0.7068227   -4.8962918   -1.7195716 
P    -2.1161216   -0.3994832    1.9692416 
C    -1.1513724   -0.6184770    3.5264254 
H    -0.1629426   -0.1476273    3.3787314 
H    -1.0195500   -1.7012810    3.7190746 
H    -1.6663366   -0.1485695    4.3884507 
C    -2.4883221    1.3994115    1.9059945 
H    -3.0965605    1.5946354    1.0003758 
H    -1.5371519    1.9560074    1.8157793 
H    -3.0351544    1.7253253    2.8138262 
C    -3.7457187   -1.1340826    2.4119235 
H    -4.4274541   -0.9946052    1.5506618 
H    -4.1655753   -0.6480772    3.3154157 
H    -3.6159744   -2.2190784    2.5906415 
P     3.3904629   -2.1313208    1.3848976 
C     2.7840845   -2.2245772    3.0978562 
C     4.0204647   -0.4384383    1.1445204 
H     2.5323854   -3.2762080    3.3327202 
H     1.8690126   -1.6084517    3.1930355 
H     3.5541597   -1.8502986    3.7994719 
H     4.4720233   -0.3685058    0.1363940 
H     4.7690919   -0.1750044    1.9172354 
H     3.1522049    0.2468959    1.1982863 
C     4.7879394   -3.2719913    1.2036872 
H     4.4480526   -4.3033955    1.4165150 
H     5.5969208   -2.9882906    1.9036919 
H     5.1635986   -3.2142598    0.1636492 
