# Supplementary material for: Understanding the Carbyne Formation from C2H2 Complexes
Source: J Am Chem Soc. 2024 Nov 15;146(47):32392–402. doi: 10.1021/jacs.4c07724 (PMC11613314; doi:10.1021/jacs.4c07724)
Supplement: Supplementary file 3 — ja4c07724_si_003.zip [file ja4c07724_si_003.zip › XYZ files/XYZ all CO mechanism/pathways_via_1y-section2.2.4/1e-mono2-eta2_1e-mono2-eta1/TS_IV_10.xyz]

78
Energy =
W     1.3172796    2.5145596    3.3088792 
C    -0.6525046    2.5136885    5.1554426 
H    -0.8652870    1.4684481    4.8619906 
C     0.6762347    3.0438151    5.1286909 
H     0.9962015    3.8030920    5.8675532 
C     1.5144918    4.4438926    3.1114021 
O     1.5986045    5.6248767    3.0391700 
S     0.8923182   -0.0641076    3.4383534 
N     0.4978954   -2.0548306    5.0951787 
C     0.8557787   -0.7388496    5.0476673 
N     1.1511595    0.0038365    6.1490012 
C     0.9895484   -0.5591334    7.3554211 
C     1.2813994    0.3036002    8.5564926 
C     0.5718043   -1.8985950    7.4992859 
H     0.4346419   -2.3708007    8.4799854 
C     0.3724830   -2.6008993    6.2995125 
C    -0.0115847   -4.0763170    6.3028008 
F    -1.1936185   -4.2780562    5.6809256 
F    -0.1319977   -4.5545707    7.5680536 
F     0.9172066   -4.8246948    5.6720570 
S     2.9660819    2.4355882    1.4100383 
N     2.3434984   -0.1417881    0.8557483 
C     3.3503229    0.7250087    1.0850373 
N     4.6579161    0.3939572    1.1052652 
C     4.9458699   -0.9022412    0.9418274 
C     6.4294403   -1.2414184    0.9976224 
C     3.9722835   -1.8936742    0.7830334 
H     4.2370643   -2.9550736    0.6946782 
C     2.6330850   -1.4499064    0.7452488 
C     1.4737609   -2.3954740    0.6578871 
H     0.9873952   -2.4220874    1.6589295 
H     1.7816170   -3.4185190    0.3726483 
H     0.7154013   -2.0161581   -0.0545447 
H     0.8061894    1.2970646    8.4305179 
H     2.3729266    0.4813043    8.6491552 
H     0.9262772   -0.1594822    9.4965499 
F     6.9527853   -0.9077667    2.2004443 
F     7.1225668   -0.5789574    0.0506468 
F     6.6428531   -2.5673893    0.8143257 
P    -0.5502907    2.4518040    1.5486952 
C    -0.0613333    1.7857476   -0.0899249 
H     0.4602588    0.8206367    0.0773206 
H     0.6765973    2.4803786   -0.5350078 
H    -0.9444706    1.6778010   -0.7512519 
C    -2.0263069    1.4227906    1.9766471 
H    -2.5249912    1.8465117    2.8698481 
H    -1.6606088    0.4085390    2.2361217 
H    -2.7464129    1.3755798    1.1353109 
C    -1.2955529    4.0812889    1.0949332 
H    -1.7304116    4.5585902    1.9926456 
H    -2.0755812    3.9762947    0.3132257 
H    -0.4840194    4.7383915    0.7260972 
P     3.5280362    2.3049862    4.5428629 
C     3.4683368    2.5967077    6.3651770 
H     2.7110739    1.9051341    6.7780307 
H     3.1640499    3.6419794    6.5665862 
H     4.4600934    2.4124030    6.8250703 
C     4.3796528    0.6727181    4.4465576 
H     4.8296577    0.5605361    3.4423294 
H     3.6373174   -0.1326191    4.6021828 
H     5.1815304    0.6073127    5.2090257 
C     4.8557276    3.4750833    4.0246201 
H     5.0632844    3.3098007    2.9500180 
H     5.7764016    3.3153562    4.6210415 
H     4.4928483    4.5128930    4.1591104 
P    -2.0119558    3.4209152    5.7572615 
C    -1.5090385    4.4558215    7.1767072 
C    -3.3029985    2.2650453    6.3231469 
H    -0.7681041    5.2032586    6.8326223 
H    -1.0366969    3.8114111    7.9426222 
H    -2.3832110    4.9824856    7.6055436 
H    -3.6067679    1.6259476    5.4706524 
H    -4.1869716    2.8085987    6.7085038 
H    -2.8799307    1.6168826    7.1141621 
C    -2.8453089    4.6058894    4.6251101 
H    -2.0771427    5.2982962    4.2278781 
H    -3.6333245    5.1828555    5.1499461 
H    -3.2931569    4.0507070    3.7788885 
