# Supplementary material for: Understanding the Carbyne Formation from C2H2 Complexes
Source: J Am Chem Soc. 2024 Nov 15;146(47):32392–402. doi: 10.1021/jacs.4c07724 (PMC11613314; doi:10.1021/jacs.4c07724)
Supplement: Supplementary file 3 — ja4c07724_si_003.zip [file ja4c07724_si_003.zip › XYZ files/XYZ all CO mechanism/pathways_via_1y-section2.2.4/1e-mono2-eta2_1e-mono2-eta1/TS_IV_10_cosmo.xyz]

78
Energy =
W     1.3153596    2.5453025    3.3037238 
C    -0.6572017    2.5290610    5.1302059 
H    -0.8758529    1.5016238    4.7830930 
C     0.6630964    3.0363259    5.1466820 
H     0.9700048    3.8002102    5.8856976 
C     1.5433385    4.4514020    3.1091032 
O     1.6775005    5.6359864    3.0236607 
S     0.8996575   -0.0512248    3.4363452 
N     0.4801578   -2.0399821    5.0944283 
C     0.8519001   -0.7253320    5.0446706 
N     1.1597260    0.0118904    6.1458438 
C     1.0015511   -0.5470949    7.3545183 
C     1.3008432    0.3104372    8.5548950 
C     0.5778388   -1.8874221    7.5006519 
H     0.4448494   -2.3551800    8.4842158 
C     0.3629809   -2.5841569    6.3031774 
C    -0.0288303   -4.0549588    6.3030966 
F    -1.2071102   -4.2540867    5.6669038 
F    -0.1608273   -4.5439929    7.5604628 
F     0.9003025   -4.8101393    5.6713696 
S     2.9798617    2.4102267    1.4076439 
N     2.3539928   -0.1617500    0.8520281 
C     3.3623443    0.7055124    1.0719597 
N     4.6717481    0.3703281    1.0805976 
C     4.9521625   -0.9307273    0.9341485 
C     6.4338086   -1.2683131    0.9884315 
C     3.9769629   -1.9218532    0.7921621 
H     4.2349405   -2.9856514    0.7120642 
C     2.6389847   -1.4712201    0.7480591 
C     1.4773777   -2.4122234    0.6554351 
H     0.9835651   -2.4262911    1.6528932 
H     1.7837526   -3.4380569    0.3796001 
H     0.7265236   -2.0325052   -0.0649886 
H     0.8253274    1.3043606    8.4354656 
H     2.3936700    0.4840646    8.6416990 
H     0.9498467   -0.1564453    9.4941705 
F     6.9610789   -0.9313051    2.1913271 
F     7.1286813   -0.5966666    0.0433662 
F     6.6587856   -2.5895405    0.8028212 
P    -0.5568120    2.4715095    1.5442388 
C    -0.0646359    1.8037189   -0.0939482 
H     0.4531608    0.8373868    0.0746365 
H     0.6688427    2.4997679   -0.5440559 
H    -0.9505052    1.6956393   -0.7514333 
C    -2.0244158    1.4344559    1.9719639 
H    -2.5353649    1.8569620    2.8580820 
H    -1.6553112    0.4222751    2.2322077 
H    -2.7369187    1.3847612    1.1246251 
C    -1.3074528    4.0964145    1.0947572 
H    -1.7355385    4.5731134    1.9961262 
H    -2.0967804    3.9814061    0.3243094 
H    -0.5030462    4.7534069    0.7102432 
P     3.5212710    2.3230096    4.5500250 
C     3.4596044    2.6161860    6.3696835 
H     2.7028263    1.9249571    6.7835809 
H     3.1527413    3.6611384    6.5686669 
H     4.4517285    2.4318135    6.8285288 
C     4.3677897    0.6865214    4.4536097 
H     4.8097834    0.5668567    3.4466976 
H     3.6203903   -0.1128752    4.6156332 
H     5.1720134    0.6219921    5.2139060 
C     4.8618238    3.4832418    4.0387878 
H     5.0668107    3.3219944    2.9631897 
H     5.7803056    3.3105430    4.6350896 
H     4.5098496    4.5234992    4.1842572 
P    -2.0338501    3.4244216    5.7751947 
C    -1.5071549    4.4378094    7.1890406 
C    -3.2909697    2.2399527    6.3346545 
H    -0.7832684    5.2017651    6.8457592 
H    -1.0253670    3.7876193    7.9441160 
H    -2.3875547    4.9437225    7.6295440 
H    -3.6002031    1.6114318    5.4763640 
H    -4.1727329    2.7757863    6.7351665 
H    -2.8521270    1.5928491    7.1179982 
C    -2.8572322    4.5778110    4.6239915 
H    -2.1022411    5.2910400    4.2399292 
H    -3.6613550    5.1318217    5.1475586 
H    -3.2911346    4.0103634    3.7788862 
