# Supplementary material for: Understanding the Carbyne Formation from C2H2 Complexes
Source: J Am Chem Soc. 2024 Nov 15;146(47):32392–402. doi: 10.1021/jacs.4c07724 (PMC11613314; doi:10.1021/jacs.4c07724)
Supplement: Supplementary file 3 — ja4c07724_si_003.zip [file ja4c07724_si_003.zip › XYZ files/XYZ all CO mechanism/pathways_via_1y-section2.2.4/1e-mono2-hatn_1f-mono2/1f_mono2.xyz]

78
Energy =
W    -0.9976436   -1.3344877    0.5329944 
C     1.6366330   -1.5975259    2.4594543 
H     2.0149661   -2.6129552    2.7236339 
C     0.3586527   -1.5739655    1.7306632 
H     2.4188883   -1.0479007    1.8863015 
C    -1.3766670   -3.2785341    0.5133675 
O    -1.5657355   -4.4422090    0.5389000 
S    -0.8278018    1.2357815    0.4346310 
N     0.8745325    3.1087935   -0.2518568 
C     0.7911805    1.8391692    0.2427408 
N     1.8891702    1.1023458    0.6013416 
C     3.1059315    1.6343566    0.3904052 
C     4.2994186    0.7991551    0.7827264 
C     3.2753664    2.9173089   -0.1630144 
H     4.2644462    3.3539260   -0.3475278 
C     2.0864658    3.6136154   -0.4428829 
C     2.1211992    5.0351491   -0.9944767 
F     1.5318320    5.1068986   -2.2108831 
F     3.3951501    5.4790071   -1.1374058 
F     1.4788165    5.8930166   -0.1770817 
S    -2.7858182   -1.1032329   -1.4419300 
N    -1.9681884    1.1635000   -2.6438102 
C    -2.9351810    0.5988761   -1.8837924 
N    -4.0309801    1.2567193   -1.4429102 
C    -4.1080355    2.5601161   -1.7302364 
C    -5.3538301    3.2631639   -1.2081951 
C    -3.1294284    3.2500811   -2.4478361 
H    -3.2052638    4.3267709   -2.6455349 
C    -2.0391226    2.4770595   -2.9036608 
C    -0.8926338    3.1011708   -3.6450416 
H    -0.1295867    3.4255907   -2.9065459 
H    -1.2053146    3.9955950   -4.2173776 
H    -0.4209486    2.3650522   -4.3223814 
H     4.2781006    0.5759158    1.8702575 
H     5.2550477    1.3062950    0.5532572 
H     4.2798613   -0.1756541    0.2544694 
F    -5.4473699    3.1608629    0.1388306 
F    -6.4762831    2.7291993   -1.7345956 
F    -5.3460629    4.5839284   -1.5139458 
P     0.5369358   -1.6769150   -1.4047981 
C    -0.0471788   -2.9489815   -2.6068093 
H    -1.0290498   -2.6150129   -2.9953713 
H    -0.1868365   -3.9114892   -2.0774294 
H     0.6741064   -3.0749282   -3.4394727 
C     0.9541005   -0.2696336   -2.5143052 
H     1.5673657    0.4649751   -1.9597498 
H    -0.0039102    0.2143101   -2.8063352 
H     1.5116916   -0.6206730   -3.4062868 
C     2.2051704   -2.3373716   -0.9529819 
H     2.7161290   -1.5776613   -0.3316074 
H     2.8173019   -2.5508352   -1.8527588 
H     2.0806740   -3.2627724   -0.3578079 
P    -3.1159833   -0.9643792    1.8749996 
C    -2.9859257   -1.1806065    3.7116509 
H    -2.2916093   -0.4209592    4.1201305 
H    -2.5971290   -2.1941671    3.9318622 
H    -3.9756666   -1.0586914    4.1973717 
C    -3.9676307    0.6607190    1.7527329 
H    -4.2761794    0.8134083    0.6971079 
H    -3.2610030    1.4710963    2.0192041 
H    -4.8580456    0.6977196    2.4125737 
C    -4.4688833   -2.1489143    1.4721695 
H    -4.6860998   -2.0369389    0.3915835 
H    -5.3784074   -1.9380195    2.0701181 
H    -4.1189988   -3.1826125    1.6601429 
P     1.4124100   -0.6688515    4.0192375 
C     0.6977010    0.9466230    3.6602255 
C     2.9951506   -0.4362500    4.8993126 
H    -0.0850700    0.8234795    2.8715339 
H     1.4888262    1.5937681    3.2353331 
H     0.2796819    1.3986689    4.5798271 
H     3.4459497   -1.4212539    5.1296842 
H     2.8369904    0.1240290    5.8416646 
H     3.6876831    0.1359929    4.2511230 
C     0.3197650   -1.6395982    5.0881200 
H    -0.5687663   -1.9115191    4.4871881 
H     0.0099039   -1.0556823    5.9755817 
H     0.8455726   -2.5599579    5.4086034 
