# Supplementary material for: Understanding the Carbyne Formation from C2H2 Complexes
Source: J Am Chem Soc. 2024 Nov 15;146(47):32392–402. doi: 10.1021/jacs.4c07724 (PMC11613314; doi:10.1021/jacs.4c07724)
Supplement: Supplementary file 3 — ja4c07724_si_003.zip [file ja4c07724_si_003.zip › XYZ files/XYZ all CO mechanism/pathways_via_1y-section2.2.4/1e-mono2-hatn_1f-mono2/TS_IV_12.xyz]

78
Energy =
W    -0.3544564    1.7966613   -0.4560450 
C     2.7890742    1.0525329   -0.4139159 
H     3.5464161    1.6534779    0.1373601 
C     1.4648725    1.5967349   -0.5954392 
H     2.3264069    0.0247171    0.4067861 
C    -0.2649327    3.7387410   -0.7748638 
O    -0.1652824    4.8980128   -0.9810431 
S    -0.5984891   -0.7753817   -0.1817942 
N     0.2691888   -2.7737972    1.2743887 
C     0.5721150   -1.5283356    0.8150279 
N     1.7707725   -0.9184614    1.1684315 
C     2.5733511   -1.4867594    2.0995338 
C     3.8158081   -0.7340910    2.4872641 
C     2.2374102   -2.7156301    2.6741771 
H     2.8624782   -3.1878449    3.4409860 
C     1.0673222   -3.3300361    2.1698698 
C     0.6403572   -4.7134025    2.6499750 
F    -0.5553508   -4.6636213    3.2819202 
F     1.5391865   -5.2293554    3.5244199 
F     0.5257177   -5.5751062    1.6212540 
S    -2.9631125    1.8318050    0.0613440 
N    -3.2737421   -0.3532682    1.6071349 
C    -3.4907051    0.1781810    0.3792623 
N    -4.0909186   -0.4842187   -0.6353930 
C    -4.4086044   -1.7640648   -0.4165775 
C    -5.0709922   -2.4744207   -1.5895793 
C    -4.1564259   -2.4254925    0.7864181 
H    -4.3999956   -3.4860468    0.9280666 
C    -3.5721706   -1.6449162    1.8081376 
C    -3.2120792   -2.2466971    3.1369873 
H    -2.2207440   -2.7403185    3.0515316 
H    -3.9390831   -3.0212652    3.4497542 
H    -3.1423434   -1.4612832    3.9119330 
H     4.3875011   -0.4198988    1.5906774 
H     4.4685577   -1.3435527    3.1379565 
H     3.5480581    0.1956375    3.0310722 
F    -4.2773342   -2.4565418   -2.6863870 
F    -6.2386865   -1.8854832   -1.9235783 
F    -5.3341639   -3.7728572   -1.3018330 
P    -0.2191266    2.2158507    1.9929856 
C    -1.2754715    3.6089813    2.5791310 
H    -2.3243501    3.3601999    2.3249598 
H    -0.9899217    4.5295762    2.0337880 
H    -1.1681047    3.7654294    3.6716101 
C    -0.6605219    0.8740728    3.1750669 
H     0.0698540    0.0475529    3.0804455 
H    -1.6631760    0.4941553    2.8789960 
H    -0.6686151    1.2431592    4.2208669 
C     1.4543531    2.7446869    2.5815163 
H     2.1694657    1.9199312    2.3986572 
H     1.4500804    2.9991994    3.6611089 
H     1.7789762    3.6228485    1.9903323 
P    -1.2567992    1.5633594   -2.8036840 
C    -0.0344266    1.7474897   -4.1854873 
H     0.6969401    0.9178460   -4.1501592 
H     0.5017795    2.7085518   -4.0604934 
H    -0.5415528    1.7354946   -5.1719984 
C    -2.1444827    0.0178347   -3.2633660 
H    -3.0072601   -0.0990614   -2.5738053 
H    -1.4775572   -0.8544817   -3.1155685 
H    -2.5007517    0.0478074   -4.3130859 
C    -2.4835239    2.8657515   -3.2458589 
H    -3.3131644    2.7941819   -2.5153012 
H    -2.8642706    2.7221472   -4.2772090 
H    -2.0080460    3.8612707   -3.1503544 
P     3.4377839    0.3753901   -1.9231423 
C     2.3194063   -0.9397402   -2.4836958 
C     5.0933576   -0.3535271   -1.6746840 
H     1.2805331   -0.5792710   -2.3229217 
H     2.4679697   -1.8339191   -1.8481192 
H     2.4950781   -1.1964795   -3.5453555 
H     5.7909198    0.4292334   -1.3174822 
H     5.4805636   -0.7825044   -2.6192810 
H     5.0261009   -1.1527919   -0.9112213 
C     3.5899783    1.6091662   -3.2566454 
H     2.6158375    2.1304549   -3.3284200 
H     3.8428378    1.1416269   -4.2282582 
H     4.3692817    2.3448520   -2.9776450 
