# Supplementary material for: Understanding the Carbyne Formation from C2H2 Complexes
Source: J Am Chem Soc. 2024 Nov 15;146(47):32392–402. doi: 10.1021/jacs.4c07724 (PMC11613314; doi:10.1021/jacs.4c07724)
Supplement: Supplementary file 3 — ja4c07724_si_003.zip [file ja4c07724_si_003.zip › XYZ files/XYZ all CO mechanism/pathways_via_1y-section2.2.4/1e-mono2-hatn_1f-mono2/TS_IV_12_cosmo.xyz]

78
Energy =
W    -0.4068801    1.8139337   -0.4514578 
C     2.7292467    1.0623003   -0.4610786 
H     3.4711687    1.6444013    0.1277451 
C     1.4093800    1.5971246   -0.6207505 
H     2.2549192    0.0246116    0.3733657 
C    -0.3054063    3.7388564   -0.7674847 
O    -0.2023716    4.9064914   -0.9780120 
S    -0.6456615   -0.7701588   -0.1948570 
N     0.2253719   -2.7608735    1.2773113 
C     0.5296837   -1.5217967    0.8051073 
N     1.7290870   -0.9136518    1.1380823 
C     2.5572486   -1.4794492    2.0482723 
C     3.8118016   -0.7373186    2.4023874 
C     2.2267463   -2.7090471    2.6317971 
H     2.8722640   -3.1805712    3.3820084 
C     1.0449515   -3.3150576    2.1602495 
C     0.6125240   -4.6875704    2.6614722 
F    -0.5609216   -4.6126459    3.3370108 
F     1.5273527   -5.2256356    3.5002266 
F     0.4339723   -5.5497712    1.6380718 
S    -3.0397819    1.8525962    0.0845760 
N    -3.3254423   -0.3276074    1.6391964 
C    -3.5444719    0.1947340    0.4064777 
N    -4.1290640   -0.4866594   -0.6068612 
C    -4.3955753   -1.7795733   -0.3874085 
C    -5.0408751   -2.5063295   -1.5574977 
C    -4.1089606   -2.4368227    0.8089939 
H    -4.3104893   -3.5061485    0.9517868 
C    -3.5692127   -1.6318633    1.8379687 
C    -3.2069879   -2.2197101    3.1708740 
H    -2.1976568   -2.6772903    3.0947141 
H    -3.9094790   -3.0208254    3.4719690 
H    -3.1723132   -1.4346759    3.9486808 
H     4.3707660   -0.4412764    1.4924223 
H     4.4681482   -1.3480322    3.0472923 
H     3.5643401    0.2005692    2.9415978 
F    -4.2280743   -2.5135667   -2.6425414 
F    -6.1974803   -1.9107274   -1.9285603 
F    -5.3234030   -3.7961675   -1.2576747 
P    -0.2185773    2.2084301    2.0031417 
C    -1.2711553    3.5906069    2.6268224 
H    -2.3233316    3.3470657    2.3814222 
H    -0.9898842    4.5208186    2.0951944 
H    -1.1496442    3.7291612    3.7202405 
C    -0.6351926    0.8563231    3.1854189 
H     0.0973891    0.0343813    3.0732100 
H    -1.6399504    0.4734486    2.9068978 
H    -0.6229610    1.2200859    4.2330241 
C     1.4594187    2.7374478    2.5681464 
H     2.1785647    1.9218135    2.3630247 
H     1.4688092    2.9752928    3.6512845 
H     1.7697680    3.6267389    1.9859331 
P    -1.2602666    1.5777424   -2.8124336 
C    -0.0176419    1.7903628   -4.1643735 
H     0.7172844    0.9645453   -4.1268796 
H     0.5131059    2.7504692   -4.0135553 
H    -0.5086658    1.7896923   -5.1588228 
C    -2.1114230    0.0149050   -3.2928697 
H    -2.9669361   -0.1361561   -2.6031313 
H    -1.4160486   -0.8374504   -3.1606828 
H    -2.4670149    0.0512326   -4.3427247 
C    -2.5117385    2.8528523   -3.2700060 
H    -3.3474941    2.7707958   -2.5477551 
H    -2.8775745    2.7007528   -4.3054924 
H    -2.0536809    3.8568692   -3.1758101 
P     3.4447720    0.3689456   -1.9418772 
C     2.3303581   -0.9294546   -2.5442193 
C     5.0630423   -0.3718423   -1.5812226 
H     1.2911696   -0.5551694   -2.4439812 
H     2.4410413   -1.8218543   -1.8985788 
H     2.5610029   -1.1943551   -3.5930577 
H     5.7370586    0.4052229   -1.1713731 
H     5.5020701   -0.7885617   -2.5081313 
H     4.9380901   -1.1832877   -0.8385645 
C     3.6834409    1.5948633   -3.2630988 
H     2.7204887    2.1131978   -3.4312107 
H     4.0203560    1.1070683   -4.1983155 
H     4.4384430    2.3328834   -2.9296240 
