# Supplementary material for: Understanding the Carbyne Formation from C2H2 Complexes
Source: J Am Chem Soc. 2024 Nov 15;146(47):32392–402. doi: 10.1021/jacs.4c07724 (PMC11613314; doi:10.1021/jacs.4c07724)
Supplement: Supplementary file 3 — ja4c07724_si_003.zip [file ja4c07724_si_003.zip › XYZ files/XYZ all CO mechanism/pathways_via_1y-section2.2.4/1h_1y/agg_IV_8.xyz]

78
Energy =
W     3.9018514    4.7302832   16.6862913 
C     2.1024041    5.1368461   17.3116759 
H     1.0426561    5.3735861   17.1290622 
C     2.8340863    5.0716401   18.5543013 
H     2.9713204    5.9640772   19.1836183 
C     3.9893377    6.6047568   16.0262378 
O     4.0064991    7.7215928   15.6507651 
S     3.9012557    2.3717486   17.6243805 
N     2.7486885    1.5600091   19.8492320 
C     3.0089289    2.6268410   19.0673963 
N     2.5499435    3.9085681   19.4291806 
C     1.8356865    4.0836702   20.5893799 
C     1.3442571    5.4495520   20.9472581 
C     1.5878491    2.9785105   21.4053578 
H     1.0231035    3.0914998   22.3378676 
C     2.0735281    1.7291890   20.9749253 
C     1.8566064    0.4686593   21.8070640 
S     5.8634035    4.4346474   15.0099411 
N     5.7677532    1.7764029   15.4629439 
C     6.5716986    2.8383883   15.2381063 
N     7.9216414    2.7738787   15.1656604 
C     8.4705138    1.5735098   15.3627357 
C     9.9939990    1.5549934   15.3261153 
C     7.7309014    0.4158806   15.6358143 
H     8.2152175   -0.5527527   15.8122034 
C     6.3289656    0.5737096   15.6731878 
C     5.3968760   -0.5670355   15.9629966 
H     4.8264173   -0.3449902   16.8893282 
H     5.9330500   -1.5269114   16.0790463 
H     4.6478460   -0.6607237   15.1509937 
H     0.8526352    5.9558415   20.0869848 
H     2.1867985    6.1078915   21.2474965 
H     0.6421576    5.3849823   21.7981708 
F    10.5015090    2.3365742   16.3063754 
F    10.4652487    2.0098071   14.1494780 
F    10.4792999    0.3024590   15.5100995 
P     2.6444786    4.0586184   14.6226321 
C     2.7343988    2.2688970   14.1981849 
H     2.2187348    1.6976941   14.9952754 
H     3.8006439    1.9680111   14.2163039 
H     2.2675968    2.0564206   13.2154320 
C     0.8192546    4.3559544   14.5963667 
H     0.6147061    5.4339146   14.7476748 
H     0.3371250    3.7856589   15.4128713 
H     0.3900494    4.0382174   13.6251928 
C     3.1442813    4.8969185   13.0575724 
H     3.0007070    5.9887826   13.1775621 
H     2.5417757    4.5308236   12.2021874 
H     4.2192697    4.7042458   12.8799507 
P     5.9430913    5.1458433   18.1736422 
C     5.6160637    5.5648487   19.9461174 
H     5.0828430    4.7255541   20.4333058 
H     4.9823465    6.4706652   20.0028765 
H     6.5668319    5.7520364   20.4842167 
C     7.1917420    3.7945536   18.3469299 
H     7.7790645    3.7117005   17.4128132 
H     6.6656013    2.8362339   18.5264430 
H     7.8815930    4.0074362   19.1875836 
C     6.9798253    6.5716971   17.6359353 
H     7.3045948    6.3741337   16.5954391 
H     7.8648873    6.6980448   18.2910589 
H     6.3676468    7.4944110   17.6466631 
P     0.7613009    8.2093669   18.3351881 
C    -0.1460056    9.7322793   18.9093699 
C     0.6807401    8.4750769   16.4955177 
H    -0.0672303    9.8179097   20.0118768 
H    -1.2209906    9.6412913   18.6542432 
H     0.2545801   10.6600689   18.4483453 
H     1.3319557    7.7358326   15.9901069 
H     1.0121591    9.4932891   16.2024523 
H    -0.3606109    8.3198174   16.1482574 
C     2.5115028    8.7542975   18.6655108 
H     2.6811780    8.7980875   19.7607335 
H     2.7332544    9.7501545   18.2277287 
H     3.2144880    8.0174942   18.2299975 
F     3.0336859   -0.0515995   22.2084799 
F     1.2030986   -0.4732329   21.1009338 
F     1.1243448    0.7390972   22.9160596 
