# Supplementary material for: Understanding the Carbyne Formation from C2H2 Complexes
Source: J Am Chem Soc. 2024 Nov 15;146(47):32392–402. doi: 10.1021/jacs.4c07724 (PMC11613314; doi:10.1021/jacs.4c07724)
Supplement: Supplementary file 3 — ja4c07724_si_003.zip [file ja4c07724_si_003.zip › XYZ files/XYZ all CO mechanism/pathways_via_1y-section2.2.4/1h_1y/agg_IV_8_cosmo.xyz]

78
Energy =
W     3.9346366    4.7208949   16.7351198 
C     2.1375181    5.1693652   17.3330213 
H     1.0876985    5.4307724   17.1289658 
C     2.8500741    5.0963036   18.5861222 
H     3.0040494    5.9905767   19.2085510 
C     4.0593812    6.5951936   16.1049695 
O     4.1093233    7.7204836   15.7466319 
S     3.8669657    2.3651811   17.6944127 
N     2.6481867    1.6044279   19.9050876 
C     2.9497489    2.6578076   19.1205532 
N     2.5202880    3.9504947   19.4644999 
C     1.7935895    4.1590182   20.6118387 
C     1.3312888    5.5375790   20.9482469 
C     1.5037341    3.0672216   21.4346466 
H     0.9287163    3.2087734   22.3569873 
C     1.9593180    1.8054363   21.0210396 
C     1.6932701    0.5553909   21.8509049 
S     5.8946600    4.4469099   15.0490285 
N     5.8518139    1.8087743   15.6015531 
C     6.6187992    2.8539179   15.2243693 
N     7.9443502    2.7735834   14.9509950 
C     8.5085019    1.5726181   15.1105047 
C    10.0043213    1.5341660   14.8311215 
C     7.8128156    0.4332475   15.5287857 
H     8.3084100   -0.5364786   15.6631431 
C     6.4295498    0.6058301   15.7597743 
C     5.5432438   -0.5272442   16.1855713 
H     5.0369341   -0.2635071   17.1368693 
H     6.1041837   -1.4717211   16.3074611 
H     4.7382313   -0.6749857   15.4366625 
H     0.8516820    6.0347245   20.0762153 
H     2.1870174    6.1806497   21.2442283 
H     0.6244969    5.4993809   21.7961142 
F    10.6729552    2.3548252   15.6752188 
F    10.2795962    1.9391466   13.5712633 
F    10.5142102    0.2898831   14.9823401 
P     2.6782698    4.0544241   14.6625873 
C     2.8410043    2.2805496   14.1927082 
H     2.3723326    1.6681648   14.9880981 
H     3.9167594    2.0220461   14.1667684 
H     2.3538201    2.0748703   13.2185386 
C     0.8447342    4.2708093   14.6628353 
H     0.5951119    5.3392282   14.8135666 
H     0.4003394    3.6818712   15.4877978 
H     0.4204407    3.9322226   13.6966545 
C     3.1287542    4.9486156   13.1137481 
H     2.9344815    6.0295031   13.2596189 
H     2.5345327    4.5745529   12.2560979 
H     4.2088666    4.8059948   12.9204153 
P     5.9557599    5.0570720   18.2718002 
C     5.6166921    5.3070482   20.0691117 
H     5.0875745    4.4223279   20.4730914 
H     4.9792270    6.2005495   20.2097439 
H     6.5658228    5.4467070   20.6236990 
C     7.2285192    3.7181082   18.3301626 
H     7.7910406    3.7000578   17.3782878 
H     6.7204894    2.7436515   18.4677995 
H     7.9347176    3.8954929   19.1652195 
C     6.9648241    6.5421080   17.8577000 
H     7.2913026    6.4480573   16.8034422 
H     7.8487501    6.6280327   18.5207903 
H     6.3339695    7.4471127   17.9551880 
P     0.6686132    8.2343754   18.2365029 
C    -0.2554268    9.7654204   18.7538537 
C     0.7150887    8.4990374   16.3955358 
H    -0.2477719    9.8445697   19.8597817 
H    -1.3111491    9.6877975   18.4241350 
H     0.1909184   10.6868671   18.3231177 
H     1.3738027    7.7386553   15.9319771 
H     1.0934482    9.5081851   16.1282265 
H    -0.3065514    8.3737679   15.9835926 
C     2.3995760    8.7490071   18.6877949 
H     2.5004781    8.7683510   19.7919267 
H     2.6538013    9.7516965   18.2843215 
H     3.1212982    8.0131015   18.2827731 
F     2.8514359   -0.0089544   22.2587409 
F     1.0197331   -0.3693857   21.1336025 
F     0.9615445    0.8378138   22.9525189 
