# Supplementary material for: Understanding the Carbyne Formation from C2H2 Complexes
Source: J Am Chem Soc. 2024 Nov 15;146(47):32392–402. doi: 10.1021/jacs.4c07724 (PMC11613314; doi:10.1021/jacs.4c07724)
Supplement: Supplementary file 3 — ja4c07724_si_003.zip [file ja4c07724_si_003.zip › XYZ files/XYZ all CO mechanism/pathways_via_1y-section2.2.4/1h_1y/TS_IV_8.xyz]

78
Energy =
W     4.0558000    4.8746136   16.8359020 
C     2.1848289    5.1398515   17.5354873 
H     1.1974174    4.6573560   17.4595378 
C     2.9922836    5.1221724   18.7456506 
H     3.1345043    6.0289559   19.3467851 
C     4.4477999    6.7536530   16.4209929 
O     4.7229029    7.8884679   16.2041765 
S     3.7825294    2.4482653   17.5790818 
N     2.8572181    1.5805287   19.8919395 
C     3.0950947    2.6664543   19.1309599 
N     2.8118364    3.9642411   19.6262695 
C     2.3260926    4.1166518   20.9039681 
C     1.9914082    5.4897866   21.3997892 
C     2.1350461    2.9901344   21.7008545 
H     1.7570848    3.0904176   22.7247946 
C     2.4065469    1.7300962   21.1265524 
C     2.1907775    0.4416231   21.9115390 
S     5.9943949    4.3899523   15.1968715 
N     5.6174305    1.7317065   15.5114166 
C     6.5216761    2.7121384   15.3028048 
N     7.8563223    2.5105748   15.1834075 
C     8.2795025    1.2519493   15.3133209 
C     9.7901682    1.0739030   15.2235186 
C     7.4293744    0.1664888   15.5628617 
H     7.8131770   -0.8543745   15.6835590 
C     6.0539641    0.4695751   15.6534978 
C     5.0144144   -0.5783601   15.9301364 
H     4.4944315   -0.3324508   16.8799570 
H     5.4483669   -1.5932992   15.9951003 
H     4.2390407   -0.5605537   15.1378471 
H     1.3059373    6.0034187   20.6944328 
H     2.8960340    6.1254537   21.4922220 
H     1.5120475    5.4243897   22.3931366 
F    10.4091719    1.7405069   16.2245513 
F    10.2751858    1.5402773   14.0563860 
F    10.1433409   -0.2319294   15.3245755 
P     2.8329185    4.4209963   14.6863262 
C     3.0317776    2.7508055   13.9300187 
H     2.7073545    1.9877405   14.6631003 
H     4.1025635    2.5787099   13.7214299 
H     2.4335880    2.6715392   12.9997691 
C     0.9850892    4.5430505   14.7013422 
H     0.6681111    5.5253219   15.0965755 
H     0.5801909    3.7537173   15.3640671 
H     0.5736337    4.4032823   13.6816917 
C     3.2770534    5.5349377   13.2829476 
H     3.0229347    6.5793167   13.5473279 
H     2.7489032    5.2457745   12.3518085 
H     4.3720498    5.4679510   13.1328234 
P     6.1151134    5.0035244   18.3270207 
C     5.8462020    5.4648466   20.1019723 
H     5.2396411    4.6864224   20.6033648 
H     5.3056725    6.4299844   20.1509847 
H     6.8142961    5.5642415   20.6326650 
C     7.1497428    3.4807705   18.5014389 
H     7.7279083    3.3263836   17.5704850 
H     6.4880687    2.6063624   18.6582267 
H     7.8548973    3.5809802   19.3504422 
C     7.3623521    6.2604907   17.8160061 
H     7.6632717    6.0271396   16.7758237 
H     8.2478281    6.2368877   18.4820894 
H     6.9011716    7.2666249   17.8334830 
P     1.1180008    7.4244563   17.5317481 
C    -0.4856031    8.2350999   18.0336168 
C     1.3441596    8.1198784   15.8367139 
H    -0.6985451    8.0073151   19.0971550 
H    -1.3131552    7.8227319   17.4230039 
H    -0.4542076    9.3376372   17.9009400 
H     2.2764220    7.7153414   15.4016139 
H     1.4110843    9.2268635   15.8604628 
H     0.4885168    7.8241050   15.1983230 
C     2.3233912    8.4106214   18.5276462 
H     2.1006632    8.2861609   19.6057884 
H     2.2650809    9.4883416   18.2712909 
H     3.3508214    8.0561160   18.3229379 
F     3.3406145   -0.2501905   22.0387037 
F     1.2921304   -0.3560823   21.3005509 
F     1.7272684    0.7056608   23.1596033 
