# Supplementary material for: Understanding the Carbyne Formation from C2H2 Complexes
Source: J Am Chem Soc. 2024 Nov 15;146(47):32392–402. doi: 10.1021/jacs.4c07724 (PMC11613314; doi:10.1021/jacs.4c07724)
Supplement: Supplementary file 3 — ja4c07724_si_003.zip [file ja4c07724_si_003.zip › XYZ files/XYZ all CO mechanism/pathways_via_1y-section2.2.4/1h_1y/TS_IV_8_cosmo.xyz]

78
Energy =
W     4.0809629    4.8177848   16.8338353 
C     2.2231907    5.0771276   17.5040537 
H     1.1990662    4.6889771   17.4071308 
C     3.0030612    5.0940444   18.7265283 
H     3.1254825    6.0133328   19.3126200 
C     4.4465930    6.6969320   16.4116256 
O     4.7106955    7.8344752   16.1842816 
S     3.8414620    2.3981977   17.6259449 
N     2.8814331    1.5766593   19.9424321 
C     3.1210869    2.6495578   19.1650074 
N     2.8085604    3.9486510   19.6221093 
C     2.2834409    4.1277635   20.8811613 
C     1.9160964    5.5039275   21.3339355 
C     2.0861901    3.0146348   21.6991221 
H     1.6775501    3.1381681   22.7086904 
C     2.3937264    1.7515698   21.1635333 
C     2.1819488    0.4758837   21.9661486 
S     6.0266285    4.3505049   15.1844300 
N     5.6739030    1.6956701   15.5238264 
C     6.5665075    2.6781945   15.2804743 
N     7.8980157    2.4780526   15.1104138 
C     8.3276746    1.2195019   15.2408303 
C     9.8325410    1.0478987   15.0950811 
C     7.4919633    0.1344953   15.5277247 
H     7.8786829   -0.8858841   15.6432514 
C     6.1170061    0.4346421   15.6540429 
C     5.0908316   -0.6202161   15.9476164 
H     4.5766560   -0.3720989   16.8997367 
H     5.5358824   -1.6298091   16.0151998 
H     4.3092094   -0.6144820   15.1608400 
H     1.2445807    5.9903660   20.5966872 
H     2.8104932    6.1521290   21.4395202 
H     1.4091335    5.4538759   22.3136430 
F    10.4900788    1.7328691   16.0614706 
F    10.2701117    1.5123473   13.9034739 
F    10.2056266   -0.2496115   15.1913150 
P     2.8344707    4.3786814   14.6902905 
C     3.0190822    2.7049993   13.9387721 
H     2.6655709    1.9498279   14.6670080 
H     4.0909311    2.5132663   13.7516222 
H     2.4365826    2.6333723   12.9981315 
C     0.9938927    4.5398765   14.7073090 
H     0.7056989    5.5346389   15.0950211 
H     0.5652233    3.7658876   15.3730157 
H     0.5860371    4.4057126   13.6857146 
C     3.2873278    5.4952038   13.2925462 
H     3.0356335    6.5375580   13.5689177 
H     2.7492949    5.2158092   12.3642570 
H     4.3803720    5.4239197   13.1322730 
P     6.1224770    4.9671955   18.3616396 
C     5.8293094    5.3814420   20.1385911 
H     5.2338544    4.5808025   20.6173420 
H     5.2713252    6.3351827   20.2058341 
H     6.7929343    5.4843261   20.6762063 
C     7.1923007    3.4657948   18.5031177 
H     7.7483091    3.3242798   17.5570446 
H     6.5508854    2.5794093   18.6755795 
H     7.9142938    3.5809231   19.3358252 
C     7.3429826    6.2629620   17.8824206 
H     7.6547351    6.0652421   16.8381986 
H     8.2254373    6.2437165   18.5525397 
H     6.8581820    7.2571721   17.9283343 
P     1.0545499    7.5215961   17.5469781 
C    -0.5266524    8.3563436   18.0632561 
C     1.2874804    8.2366984   15.8563552 
H    -0.7375518    8.1198153   19.1254910 
H    -1.3637555    7.9671463   17.4500305 
H    -0.4690750    9.4589993   17.9418565 
H     2.2413277    7.8707806   15.4328082 
H     1.3058506    9.3460959   15.8844827 
H     0.4566049    7.9078756   15.2008375 
C     2.2859450    8.4824562   18.5416312 
H     2.0926143    8.3207201   19.6208294 
H     2.2180771    9.5690440   18.3256392 
H     3.3091864    8.1347844   18.3051969 
F     3.3429743   -0.1974057   22.1269099 
F     1.3158451   -0.3539738   21.3428933 
F     1.6854902    0.7401837   23.1967280 
