# Supplementary material for: Understanding the Carbyne Formation from C2H2 Complexes
Source: J Am Chem Soc. 2024 Nov 15;146(47):32392–402. doi: 10.1021/jacs.4c07724 (PMC11613314; doi:10.1021/jacs.4c07724)
Supplement: Supplementary file 3 — ja4c07724_si_003.zip [file ja4c07724_si_003.zip › XYZ files/XYZ all CO mechanism/pathways_via_1y-section2.2.4/1y_1e-mono2-eta2/1e_mono2-h-eta2.xyz]

78
Energy =
W     2.3945037    3.6064561    8.3738917 
C     0.3997456    3.7595057    9.3704804 
H    -0.2460328    2.8571768    9.4356670 
C     1.6360944    3.8147383   10.1525409 
H     1.7658119    4.0567157   11.2157765 
C     2.5838555    5.5571917    8.2382404 
O     2.6466905    6.7455228    8.2307841 
S     2.1575448    1.0307829    8.4842751 
N     1.4311264   -0.7907410   10.2250936 
C     1.6192119    0.5543663   10.0724969 
N     1.4213987    1.4441813   11.0785134 
C     1.0158079    1.0060111   12.2785177 
C     0.8040839    2.0467911   13.3471252 
C     0.8044143   -0.3650961   12.5182592 
H     0.4784428   -0.7492624   13.4925281 
C     1.0398828   -1.2134766   11.4204815 
C     0.8407538   -2.7217568   11.5371143 
F    -0.1395970   -3.1478331   10.7120738 
F     0.4928349   -3.0776998   12.8004706 
F     1.9668783   -3.3913698   11.2206153 
S     4.2701021    3.6521874    6.5784880 
N     4.1904576    0.9624324    6.3664359 
C     4.9781663    2.0552344    6.3257099 
N     6.3176036    2.0312611    6.1290685 
C     6.8779655    0.8222970    6.0404205 
C     8.3918396    0.8316790    5.8749478 
C     6.1620339   -0.3770043    6.1500498 
H     6.6595267   -1.3542164    6.1067453 
C     4.7639784   -0.2500290    6.3030929 
C     3.8511823   -1.4366268    6.4161316 
H     3.2711308   -1.3611701    7.3606773 
H     4.4022192   -2.3947717    6.3827648 
H     3.1051612   -1.4187455    5.5953062 
H     0.1055912    2.8277322   12.9826975 
H     1.7615825    2.5574128   13.5798337 
H     0.4018056    1.6098149   14.2798935 
F     8.9866895    1.3740905    6.9630073 
F     8.7700406    1.5493857    4.7992531 
F     8.8843037   -0.4236751    5.7269534 
P     1.0159019    3.2592897    6.2501271 
C     1.5026059    1.8766140    5.1337099 
H     1.5113043    0.9337243    5.7111045 
H     2.5279618    2.0610731    4.7679440 
H     0.7905838    1.8141158    4.2859543 
C    -0.7724734    2.8315960    6.4718247 
H    -1.3217751    3.6240369    7.0112615 
H    -0.8053223    1.9083880    7.0842559 
H    -1.2655167    2.6457375    5.4966306 
C     1.0212683    4.6685811    5.0551156 
H     0.6459845    5.5935126    5.5292457 
H     0.4279116    4.4414027    4.1464854 
H     2.0809721    4.8341281    4.7754523 
P     4.5164032    3.4685967    9.7330617 
C     4.3263579    3.4975420   11.5742583 
H     3.6626764    2.6632961   11.8728608 
H     3.8671898    4.4538467   11.8909067 
H     5.3130838    3.3921892   12.0669837 
C     5.5498515    1.9508627    9.5199207 
H     6.1682521    2.0525565    8.6092335 
H     4.8796634    1.0761722    9.4070980 
H     6.2195251    1.8119647   10.3914681 
C     5.7310406    4.8290587    9.4697731 
H     5.9894277    4.8446655    8.3930342 
H     6.6437245    4.6762936   10.0800205 
H     5.2555805    5.7936961    9.7342303 
P    -0.5844279    5.2440513    9.4072036 
C     0.0551489    6.3972009   10.6676072 
C    -2.3059715    4.8326134    9.8688715 
H     1.0830096    6.6891973   10.3757065 
H     0.0798898    5.8972742   11.6540584 
H    -0.5822451    7.3009470   10.7168298 
H    -2.7274236    4.1449166    9.1091714 
H    -2.9354077    5.7415377    9.9280720 
H    -2.3024802    4.3137136   10.8468422 
C    -0.7038456    6.2821942    7.9079228 
H     0.3087298    6.6574772    7.6642661 
H    -1.3787544    7.1367931    8.1135862 
H    -1.0992487    5.6982195    7.0579951 
