# Supplementary material for: Understanding the Carbyne Formation from C2H2 Complexes
Source: J Am Chem Soc. 2024 Nov 15;146(47):32392–402. doi: 10.1021/jacs.4c07724 (PMC11613314; doi:10.1021/jacs.4c07724)
Supplement: Supplementary file 3 — ja4c07724_si_003.zip [file ja4c07724_si_003.zip › XYZ files/XYZ all CO mechanism/pathways_via_1y-section2.2.4/1y_1e-mono2-eta2/1e_mono2-h-eta2_cosmo.xyz]

78
Energy =
W     2.4166632    3.5979544    8.3598114 
C     0.4191929    3.7547907    9.3454562 
H    -0.2154042    2.8445719    9.3925611 
C     1.6416787    3.7970568   10.1392916 
H     1.7765304    4.0694518   11.1940654 
C     2.6180051    5.5377430    8.2295014 
O     2.7211621    6.7264919    8.2025519 
S     2.1796225    1.0166713    8.4871295 
N     1.4021136   -0.7709481   10.2513129 
C     1.6146333    0.5687784   10.0746097 
N     1.4189355    1.4784562   11.0614268 
C     0.9890941    1.0776565   12.2658516 
C     0.7695366    2.1409784   13.3062384 
C     0.7558760   -0.2885197   12.5307829 
H     0.4100264   -0.6427900   13.5096357 
C     0.9914653   -1.1599577   11.4552915 
C     0.7810545   -2.6619406   11.5974791 
F    -0.1442758   -3.1129206   10.7189202 
F     0.3586891   -2.9975306   12.8401182 
F     1.9261369   -3.3421108   11.3605530 
S     4.3133099    3.6342099    6.5762373 
N     4.2306517    0.9471326    6.3690670 
C     5.0143476    2.0422626    6.3020248 
N     6.3502990    2.0152606    6.0627585 
C     6.9082880    0.8031781    5.9793648 
C     8.4145472    0.8149434    5.7700644 
C     6.1990305   -0.3950705    6.1214794 
H     6.6928901   -1.3741480    6.0779618 
C     4.8024492   -0.2647433    6.2978499 
C     3.8925192   -1.4523878    6.4173388 
H     3.2793161   -1.3455099    7.3370727 
H     4.4496286   -2.4073203    6.4322705 
H     3.1783882   -1.4649634    5.5677432 
H     0.0610605    2.9041618   12.9236648 
H     1.7219575    2.6674247   13.5231226 
H     0.3732522    1.7216364   14.2490254 
F     9.0433277    1.3783747    6.8307727 
F     8.7583519    1.5279965    4.6742221 
F     8.9155286   -0.4338932    5.6198179 
P     1.0177027    3.2689835    6.2470544 
C     1.5322792    1.9129337    5.1080551 
H     1.5662490    0.9614989    5.6701190 
H     2.5512681    2.1274425    4.7393503 
H     0.8187051    1.8462453    4.2621396 
C    -0.7599240    2.8178100    6.4701043 
H    -1.3168523    3.6096216    7.0017376 
H    -0.7906972    1.8969956    7.0857283 
H    -1.2445646    2.6275169    5.4918116 
C     0.9922862    4.6953435    5.0746139 
H     0.5977361    5.6013558    5.5690760 
H     0.3912587    4.4684607    4.1710878 
H     2.0436153    4.8889644    4.7824441 
P     4.5225827    3.4514717    9.7510588 
C     4.3199310    3.4564432   11.5881682 
H     3.6572182    2.6174146   11.8740959 
H     3.8552489    4.4073052   11.9128369 
H     5.3051485    3.3481505   12.0830867 
C     5.5677778    1.9423039    9.5233205 
H     6.1685984    2.0464451    8.6011619 
H     4.9004772    1.0642428    9.4201114 
H     6.2516643    1.8095706   10.3847906 
C     5.7398342    4.8173124    9.5207466 
H     6.0078009    4.8540156    8.4471013 
H     6.6470216    4.6541864   10.1366214 
H     5.2609033    5.7752089    9.8034357 
P    -0.6050647    5.2232299    9.4292971 
C     0.0183826    6.3411041   10.7228950 
C    -2.3047040    4.7484504    9.8756538 
H     1.0501671    6.6464592   10.4614571 
H     0.0223363    5.8185696   11.6980960 
H    -0.6268800    7.2384374   10.7809983 
H    -2.7110694    4.0763739    9.0943854 
H    -2.9479843    5.6452573    9.9602165 
H    -2.2857343    4.2063641   10.8408205 
C    -0.7283920    6.2740567    7.9459282 
H     0.2825722    6.6392690    7.6850834 
H    -1.3870806    7.1340485    8.1778134 
H    -1.1557090    5.7072775    7.0995667 
