# Supplementary material for: Understanding the Carbyne Formation from C2H2 Complexes
Source: J Am Chem Soc. 2024 Nov 15;146(47):32392–402. doi: 10.1021/jacs.4c07724 (PMC11613314; doi:10.1021/jacs.4c07724)
Supplement: Supplementary file 3 — ja4c07724_si_003.zip [file ja4c07724_si_003.zip › XYZ files/XYZ all CO mechanism/pathways_via_1y-section2.2.4/1y_1e-mono2-eta2/TS_IV_9.xyz]

78
Energy =
W    -0.1599796   -0.9544929   -0.5506278 
C     2.0753356   -0.9749225   -0.5623898 
H     2.6236209   -0.0134883   -0.6621531 
C     1.3523341   -1.2556248    0.6848854 
H     1.7069444   -1.8249950    1.5540170 
C    -0.2449746   -2.8627059   -0.9515234 
O    -0.2253265   -4.0408529   -1.1479707 
S    -0.0104344    1.5537417    0.0388191 
N     1.4329402    2.9624050    1.7363211 
C     1.1924504    1.6965019    1.2797569 
N     1.8449470    0.6136872    1.7874782 
C     2.7455467    0.7573311    2.7702312 
C     3.4408061   -0.4825604    3.2673900 
C     3.0207590    2.0298629    3.3019721 
H     3.7450258    2.1815533    4.1113845 
C     2.3145239    3.0997101    2.7163512 
C     2.5450435    4.5359412    3.1797811 
F     3.0604385    5.2886940    2.1848687 
F     3.4159337    4.5837382    4.2204683 
F     1.3957510    5.1118185    3.5824792 
S    -2.6221343   -0.9659473   -1.3388502 
N    -2.7622597    1.7041670   -0.9474287 
C    -3.4445600    0.5407790   -0.9315314 
N    -4.7498873    0.4209348   -0.5879746 
C    -5.3579974    1.5380820   -0.1826392 
C    -6.8078255    1.3562641    0.2478227 
C    -4.7219524    2.7836639   -0.0966322 
H    -5.2444487    3.6770256    0.2682291 
C    -3.3758822    2.8195837   -0.5216924 
C    -2.5615648    4.0815469   -0.5170290 
H    -1.6317854    3.9153890    0.0667449 
H    -3.1228207    4.9407660   -0.1051921 
H    -2.2372194    4.3246970   -1.5498837 
H     3.9385638   -1.0064966    2.4256480 
H     2.7074010   -1.1921294    3.7029064 
H     4.1975072   -0.2435355    4.0368970 
F    -6.8867308    0.5519201    1.3330892 
F    -7.5505367    0.8015456   -0.7299600 
F    -7.3809156    2.5408836    0.5786088 
P     0.0928067   -0.0870364   -2.9325081 
C    -0.9109650    1.3825793   -3.4145413 
H    -0.7107328    2.2055547   -2.7038435 
H    -1.9808557    1.1195396   -3.3389248 
H    -0.6588445    1.6865992   -4.4507163 
C     1.7647942    0.5382034   -3.4329953 
H     2.5377142   -0.2478129   -3.3556362 
H     2.0288592    1.3533187   -2.7298583 
H     1.7527809    0.9352771   -4.4678547 
C    -0.3772229   -1.2673298   -4.2743396 
H     0.2249099   -2.1922126   -4.2137689 
H    -0.2733458   -0.8128851   -5.2804091 
H    -1.4368050   -1.5379851   -4.0946781 
P    -1.4689808   -1.3842838    1.5612906 
C    -0.4893629   -1.7236555    3.0975917 
H     0.1662214   -0.8565569    3.3058361 
H     0.1389587   -2.6233103    2.9499711 
H    -1.1647929   -1.8949953    3.9590905 
C    -2.5787945   -0.0316788    2.1606531 
H    -3.5145559   -0.0373323    1.5716723 
H    -2.0674295    0.9400603    2.0153866 
H    -2.8300134   -0.1770706    3.2299546 
C    -2.5924994   -2.8450151    1.5292590 
H    -3.3011956   -2.7057015    0.6898724 
H    -3.1455417   -2.9478041    2.4844191 
H    -1.9929516   -3.7560663    1.3371824 
P     3.0364512   -2.3192214   -1.2234576 
C     3.0563273   -3.7296038   -0.0679547 
C     4.7723646   -1.7858604   -1.4558645 
H     2.0189510   -4.1034489    0.0371178 
H     3.4398122   -3.4053718    0.9175898 
H     3.6960415   -4.5370225   -0.4733172 
H     4.7951445   -0.9391872   -2.1703068 
H     5.3995783   -2.6101241   -1.8473591 
H     5.1755847   -1.4355706   -0.4860381 
C     2.5336357   -3.0733813   -2.8092800 
H     1.5382571   -3.5376693   -2.6700641 
H     3.2731771   -3.8497585   -3.0892288 
H     2.4827078   -2.3102608   -3.6060614 
