# Supplementary material for: Understanding the Carbyne Formation from C2H2 Complexes
Source: J Am Chem Soc. 2024 Nov 15;146(47):32392–402. doi: 10.1021/jacs.4c07724 (PMC11613314; doi:10.1021/jacs.4c07724)
Supplement: Supplementary file 3 — ja4c07724_si_003.zip [file ja4c07724_si_003.zip › XYZ files/XYZ all CO mechanism/pathways_via_1y-section2.2.4/1y_1e-mono2-eta2/TS_IV_9_cosmo.xyz]

78
Energy =
W    -0.1816519   -0.9750217   -0.5600593 
C     2.0506119   -1.0275385   -0.5790528 
H     2.5963822   -0.0629297   -0.6456161 
C     1.3256926   -1.3369242    0.6507350 
H     1.6758093   -1.8795824    1.5379287 
C    -0.3137213   -2.8691603   -0.9944782 
O    -0.3572822   -4.0430830   -1.2201364 
S    -0.0159112    1.5363656    0.0584536 
N     1.4310151    2.9613403    1.7405691 
C     1.1924929    1.6882931    1.3016139 
N     1.8427852    0.6118066    1.8140295 
C     2.7550800    0.7651153    2.7838948 
C     3.4550568   -0.4679395    3.2831673 
C     3.0370303    2.0465441    3.3007992 
H     3.7719369    2.2026826    4.0999191 
C     2.3241164    3.1058232    2.7152142 
C     2.5436385    4.5449095    3.1653279 
F     3.0093944    5.3083692    2.1494041 
F     3.4393780    4.6257370    4.1779440 
F     1.3911172    5.1058576    3.5955267 
S    -2.6591542   -0.9538855   -1.3360872 
N    -2.7890326    1.7102931   -0.9376273 
C    -3.4787773    0.5512236   -0.9340545 
N    -4.7916839    0.4421011   -0.6047804 
C    -5.3878581    1.5621586   -0.1842213 
C    -6.8393007    1.3853507    0.2343368 
C    -4.7417495    2.7992419   -0.0777776 
H    -5.2536168    3.6948766    0.2965685 
C    -3.3946959    2.8269293   -0.5060273 
C    -2.5758695    4.0849768   -0.5022142 
H    -1.6289451    3.8982187    0.0465365 
H    -3.1199905    4.9378788   -0.0562211 
H    -2.2858925    4.3463827   -1.5412428 
H     3.9467916   -0.9940152    2.4393288 
H     2.7233725   -1.1759493    3.7240161 
H     4.2160143   -0.2253319    4.0468897 
F    -6.9332207    0.5645149    1.3092540 
F    -7.5788503    0.8370576   -0.7554802 
F    -7.4166639    2.5623112    0.5730227 
P     0.1151056   -0.0900940   -2.9346891 
C    -0.8985856    1.3753796   -3.4120866 
H    -0.7093983    2.1952177   -2.6947060 
H    -1.9674047    1.1043097   -3.3458333 
H    -0.6410727    1.6882499   -4.4440866 
C     1.7873101    0.5381345   -3.4100079 
H     2.5527611   -0.2558734   -3.3501943 
H     2.0578881    1.3367369   -2.6910762 
H     1.7751131    0.9532478   -4.4375237 
C    -0.3355200   -1.2634005   -4.2877528 
H     0.2739940   -2.1831282   -4.2240854 
H    -0.2136131   -0.7997644   -5.2874207 
H    -1.3975319   -1.5391732   -4.1322890 
P    -1.4651398   -1.3910989    1.5766231 
C    -0.4780857   -1.7134588    3.1067252 
H     0.1885855   -0.8500657    3.2928940 
H     0.1401803   -2.6216112    2.9702970 
H    -1.1514946   -1.8620668    3.9738470 
C    -2.5768572   -0.0340518    2.1649954 
H    -3.5088261   -0.0382584    1.5701283 
H    -2.0604192    0.9342649    2.0148018 
H    -2.8318081   -0.1746405    3.2340334 
C    -2.5920111   -2.8510313    1.5688742 
H    -3.3045294   -2.7236824    0.7310456 
H    -3.1404541   -2.9402557    2.5281040 
H    -1.9919158   -3.7650160    1.3918892 
P     3.0566613   -2.3520678   -1.2445200 
C     3.0928804   -3.7535507   -0.0847108 
C     4.7667889   -1.7649026   -1.4594930 
H     2.0607932   -4.1316181    0.0481856 
H     3.4980245   -3.4237288    0.8905024 
H     3.7286037   -4.5588503   -0.4998194 
H     4.7726459   -0.9196073   -2.1755141 
H     5.4105612   -2.5782530   -1.8459311 
H     5.1522395   -1.4109977   -0.4838077 
C     2.5571664   -3.0917620   -2.8327802 
H     1.5507450   -3.5350260   -2.7147918 
H     3.2858107   -3.8834429   -3.0964527 
H     2.5437861   -2.3296597   -3.6322253 
