# Supplementary material for: Understanding the Carbyne Formation from C2H2 Complexes
Source: J Am Chem Soc. 2024 Nov 15;146(47):32392–402. doi: 10.1021/jacs.4c07724 (PMC11613314; doi:10.1021/jacs.4c07724)
Supplement: Supplementary file 3 — ja4c07724_si_003.zip [file ja4c07724_si_003.zip › XYZ files/XYZ all CO mechanism/pathways_via_1y-section2.2.4/2-PymS/2-PymS_c3.xyz]

78
Energy =
W    -1.0294048   -0.8391657    0.6092367 
C     1.5664165    0.2979499    2.2636883 
H     2.4832571    0.4135644    1.6409896 
C     0.4040254   -0.2457500    1.5617877 
H     1.2800041    1.3036812    2.7178334 
C    -0.9307838   -2.5273348    1.6445222 
O    -0.8091119   -3.5131840    2.2878447 
S     0.3220554    2.8763967    3.9544406 
N     1.4213938    4.6988921    2.3499500 
C     1.6667551    3.6708443    3.2185647 
N     2.9407991    3.2313644    3.4937612 
C     3.9833035    3.8738574    2.9472478 
C     5.3591780    3.3577985    3.2872756 
C     3.8054330    4.9703604    2.0798688 
H     4.6486138    5.5060307    1.6266129 
C     2.4695978    5.3091569    1.8100113 
C     2.1264045    6.4107683    0.8131269 
F     1.4859308    5.8973690   -0.2723542 
F     3.2393402    7.0365428    0.3558289 
F     1.3225578    7.3443875    1.3520341 
S    -2.9654099   -1.2181705   -1.2208947 
N    -1.4740758    0.8664079   -0.7404237 
C    -2.4907779    0.4208306   -1.5667782 
N    -3.0642458    1.1662762   -2.5147771 
C    -2.6236594    2.4255275   -2.6393151 
C    -3.2978369    3.2407646   -3.7342011 
C    -1.6207711    2.9777357   -1.8316290 
H    -1.2917642    4.0175108   -1.9479935 
C    -1.0407324    2.1477505   -0.8519727 
C     0.0215343    2.6317856    0.0750987 
H    -0.3162343    2.5910744    1.1363982 
H     0.3217196    3.6707640   -0.1446981 
H     0.9082389    1.9683723    0.0133347 
H     5.4838520    3.2934807    4.3867663 
H     6.1572278    4.0012281    2.8718620 
H     5.4967137    2.3315266    2.8864253 
F    -4.6260283    3.3413494   -3.5183539 
F    -3.1192087    2.6691582   -4.9443447 
F    -2.7936582    4.4972977   -3.7944217 
P     0.3389958   -1.8706034   -1.1796226 
C    -0.2285656   -3.5216333   -1.7719591 
H    -1.2583960   -3.4103863   -2.1630064 
H    -0.2501938   -4.2212378   -0.9136778 
H     0.4349036   -3.9207160   -2.5655015 
C     0.5091199   -0.9191213   -2.7536848 
H     0.9421546    0.0765247   -2.5348916 
H    -0.4996001   -0.7740749   -3.1878535 
H     1.1489560   -1.4509969   -3.4860349 
C     2.0982895   -2.2004732   -0.7227844 
H     2.5857120   -1.2426013   -0.4561864 
H     2.6575069   -2.6826559   -1.5500555 
H     2.1093121   -2.8603006    0.1663371 
P    -2.9537711    0.0439110    1.9794700 
C    -2.5955852    0.5790754    3.7021001 
H    -1.8126692    1.3653751    3.6783721 
H    -2.2244765   -0.2863975    4.2822182 
H    -3.5102089    0.9752422    4.1877133 
C    -3.8353960    1.5217823    1.3104599 
H    -4.2074291    1.3082239    0.2899966 
H    -3.1337495    2.3776044    1.2694322 
H    -4.6922172    1.7878250    1.9609508 
C    -4.3214393   -1.1742458    2.1955107 
H    -4.6884729   -1.4648811    1.1920357 
H    -5.1520591   -0.7461876    2.7922298 
H    -3.9240895   -2.0756574    2.7017391 
P     2.0316497   -0.6184905    3.7587084 
C     0.6535417   -0.5733354    4.9188898 
C     3.4569297    0.2198948    4.4883943 
H    -0.2143286   -1.0742542    4.4504820 
H     0.4349817    0.5088821    5.0784246 
H     0.9321505   -1.0763208    5.8644758 
H     4.3641183   -0.0071860    3.8946238 
H     3.6059291   -0.1052142    5.5359322 
H     3.2466995    1.3227975    4.4223050 
C     2.4191968   -2.3485626    3.3593845 
H     1.5082791   -2.8379460    2.9603191 
H     2.7565201   -2.8801078    4.2707129 
H     3.2200722   -2.3814208    2.5953780 
