# Supplementary material for: Understanding the Carbyne Formation from C2H2 Complexes
Source: J Am Chem Soc. 2024 Nov 15;146(47):32392–402. doi: 10.1021/jacs.4c07724 (PMC11613314; doi:10.1021/jacs.4c07724)
Supplement: Supplementary file 3 — ja4c07724_si_003.zip [file ja4c07724_si_003.zip › XYZ files/XYZ all CO mechanism/pathways_via_1y-section2.2.4/2-PymS/2-PymS_c3_cosmo.xyz]

78
Energy =
W    -1.0366324   -0.8235709    0.6270226 
C     1.5242489    0.3040248    2.3394953 
H     2.4319069    0.4210625    1.7048644 
C     0.3651647   -0.2314124    1.6215787 
H     1.2573711    1.3019937    2.7947437 
C    -0.9819758   -2.5245090    1.6391427 
O    -0.9180755   -3.5329810    2.2565070 
S     0.2414243    3.0060063    4.0347962 
N     1.3386652    4.7956142    2.3866653 
C     1.5828823    3.7518694    3.2389782 
N     2.8470469    3.2615012    3.4568664 
C     3.8812613    3.7960921    2.7908651 
C     5.2431262    3.2056011    3.0430309 
C     3.7004365    4.8571863    1.8762218 
H     4.5366626    5.3005899    1.3214690 
C     2.3811991    5.3070855    1.7349963 
C     2.0350987    6.4355409    0.7732243 
F     1.2443853    5.9900965   -0.2412903 
F     3.1381465    6.9783959    0.2065392 
F     1.3620427    7.4297150    1.3917255 
S    -2.9561854   -1.2047533   -1.2427717 
N    -1.4657036    0.8720200   -0.7309101 
C    -2.4728418    0.4328438   -1.5723914 
N    -3.0290236    1.1847010   -2.5279598 
C    -2.5727543    2.4416233   -2.6485973 
C    -3.2292361    3.2581349   -3.7483733 
C    -1.5717943    2.9825308   -1.8338286 
H    -1.2262460    4.0171362   -1.9490884 
C    -1.0152627    2.1467130   -0.8451131 
C     0.0450043    2.6165887    0.0909045 
H    -0.2973547    2.5454291    1.1477224 
H     0.3353564    3.6613843   -0.1129552 
H     0.9369693    1.9615453    0.0134138 
H     5.4172539    3.0881852    4.1308637 
H     6.0488885    3.8252367    2.6073275 
H     5.3063318    2.1918423    2.5940345 
F    -4.5651506    3.3567022   -3.5554927 
F    -3.0406901    2.6868261   -4.9612992 
F    -2.7303777    4.5146218   -3.8066931 
P     0.4129670   -1.8193154   -1.1369020 
C    -0.1188168   -3.4644726   -1.7737186 
H    -1.1381062   -3.3647286   -2.1943095 
H    -0.1497048   -4.1813184   -0.9298856 
H     0.5758082   -3.8359195   -2.5537025 
C     0.6163865   -0.8327510   -2.6832979 
H     1.0373333    0.1601672   -2.4304188 
H    -0.3777895   -0.6880857   -3.1498503 
H     1.2852665   -1.3470217   -3.4019364 
C     2.1552383   -2.1306047   -0.6246185 
H     2.6201826   -1.1725041   -0.3216760 
H     2.7437132   -2.5841541   -1.4473517 
H     2.1499944   -2.8126634    0.2472692 
P    -2.9585187    0.0468761    2.0040329 
C    -2.5849725    0.4942427    3.7469415 
H    -1.7713283    1.2478889    3.7526607 
H    -2.2462812   -0.4098957    4.2867660 
H    -3.4858561    0.9028619    4.2476030 
C    -3.7802850    1.5807673    1.3874462 
H    -4.1478216    1.4222251    0.3551354 
H    -3.0468099    2.4108519    1.3864111 
H    -4.6348356    1.8515262    2.0390209 
C    -4.3685904   -1.1284438    2.1687028 
H    -4.7420574   -1.3737080    1.1555988 
H    -5.1849853   -0.6885808    2.7761021 
H    -4.0062397   -2.0581383    2.6497720 
P     2.0211632   -0.6520495    3.8078116 
C     0.6661864   -0.6162353    4.9956279 
C     3.4650224    0.1709726    4.5121263 
H    -0.2080443   -1.1303790    4.5544822 
H     0.4288301    0.4545729    5.1762610 
H     0.9754267   -1.1201568    5.9309235 
H     4.3461378   -0.0304979    3.8725592 
H     3.6527529   -0.2016798    5.5370674 
H     3.2487661    1.2657495    4.5028106 
C     2.4004039   -2.3651064    3.3643291 
H     1.4912181   -2.8442782    2.9524935 
H     2.7322015   -2.9118908    4.2681816 
H     3.2074949   -2.3770065    2.6069866 
