# Supplementary material for: Understanding the Carbyne Formation from C2H2 Complexes
Source: J Am Chem Soc. 2024 Nov 15;146(47):32392–402. doi: 10.1021/jacs.4c07724 (PMC11613314; doi:10.1021/jacs.4c07724)
Supplement: Supplementary file 3 — ja4c07724_si_003.zip [file ja4c07724_si_003.zip › XYZ files/XYZ all CO mechanism/side-pathways-section2.2.5/1a2_1j-eta2/1j_v-eta2.xyz]

65
Energy =
W     4.5171269    4.8575184   16.7871710 
C     2.8137985    3.9755512   16.4484904 
H     2.2983783    3.0806260   16.0764851 
C     2.3127628    5.0709518   17.2378431 
H     1.7690222    5.9392755   16.8045076 
C     4.1131629    6.7014043   17.3875493 
O     3.8525477    7.8008322   17.7244760 
S     5.1577275    4.4057685   19.1435159 
N     5.2839353    1.7184103   19.0191212 
C     6.0191488    2.8564305   19.1096097 
N     7.3623667    2.9015780   19.1770170 
C     8.0072376    1.7321844   19.0970729 
C     9.5293944    1.8247779   19.1568392 
C     7.3541094    0.5042188   18.9692556 
H     7.9106862   -0.4383502   18.8904999 
C     5.9423704    0.5495883   18.9508951 
C     5.1288849   -0.7104975   18.8319674 
H     4.0578045   -0.4894873   18.9909025 
H     5.4611758   -1.4746779   19.5629642 
H     5.2534559   -1.1550900   17.8220475 
S     7.0552787    5.2464904   16.3521867 
N     5.6854615    3.0662560   16.0792196 
C     6.9780221    3.5655585   15.9817471 
N     8.0556471    2.8378093   15.6617360 
C     7.8538097    1.5457044   15.4044255 
C     9.0873017    0.6901933   15.1572917 
C     6.5837100    0.9471729   15.4363723 
H     6.4439400   -0.1157950   15.2024528 
C     5.4906630    1.7517093   15.7968850 
C     4.1136501    1.1763381   15.8878636 
H     3.6736145    1.4300889   16.8720893 
H     4.1374799    0.0788842   15.7581562 
H     3.4602703    1.6089981   15.1041529 
F     9.9255069    2.4584804   20.2803105 
F    10.0185042    2.5008969   18.1021798 
F    10.0948223    0.5912520   19.1616956 
F     9.5089324    0.1238922   16.3203619 
F    10.1064899    1.3870191   14.6424678 
F     8.8006004   -0.3335082   14.3088679 
P     4.4511114    5.7244227   14.4758317 
C     5.3476902    7.3033852   14.1532165 
H     6.4226727    7.1491616   14.3662341 
H     4.9598586    8.0821893   14.8387085 
H     5.2135564    7.6311839   13.1028772 
C     5.1027825    4.6086598   13.1561632 
H     4.5405515    3.6548716   13.1813436 
H     6.1685327    4.3958360   13.3695473 
H     5.0141746    5.0675147   12.1509717 
C     2.7572142    6.1264881   13.8593996 
H     2.1350014    5.2121431   13.9017239 
H     2.7814860    6.5231550   12.8243786 
H     2.3069935    6.8857527   14.5289969 
P     1.6449223    4.7357487   18.8907097 
C     2.2492278    5.8645791   20.1854458 
H     2.2347758    6.8985303   19.7887772 
H     3.2964900    5.5881406   20.4198271 
H     1.6135689    5.7931132   21.0897885 
C    -0.1687447    4.9895284   18.8441254 
H    -0.6128851    4.3203468   18.0820271 
H    -0.3802287    6.0399300   18.5622092 
H    -0.6247781    4.7810643   19.8320815 
C     1.9254844    3.0087284   19.3708842 
H     1.3436759    2.3559091   18.6919043 
H     1.5901977    2.8544906   20.4148929 
H     3.0105476    2.7813538   19.2783660 
