# Supplementary material for: Understanding the Carbyne Formation from C2H2 Complexes
Source: J Am Chem Soc. 2024 Nov 15;146(47):32392–402. doi: 10.1021/jacs.4c07724 (PMC11613314; doi:10.1021/jacs.4c07724)
Supplement: Supplementary file 3 — ja4c07724_si_003.zip [file ja4c07724_si_003.zip › XYZ files/XYZ all CO mechanism/side-pathways-section2.2.5/1a2_1j-eta2/1j_v-eta2_cosmo.xyz]

65
Energy =
W     4.5429725    4.8516700   16.8311399 
C     2.8364571    3.9920305   16.4847517 
H     2.3251332    3.0975152   16.1069488 
C     2.3286660    5.0979148   17.2530151 
H     1.8089378    5.9623112   16.7864883 
C     4.1323745    6.6852450   17.4267906 
O     3.8910165    7.7945359   17.7606605 
S     5.1782131    4.3811062   19.2052845 
N     5.3336587    1.7011035   19.0320423 
C     6.0574862    2.8430070   19.1447963 
N     7.4030928    2.8961678   19.2114487 
C     8.0529854    1.7297898   19.0888587 
C     9.5705981    1.8365918   19.1488817 
C     7.4111847    0.5035533   18.9220045 
H     7.9692050   -0.4347108   18.8100934 
C     5.9961501    0.5378577   18.9222726 
C     5.1943127   -0.7245583   18.7846694 
H     4.1178423   -0.5126503   18.9151727 
H     5.5167165   -1.4834817   19.5257976 
H     5.3524856   -1.1718472   17.7808786 
S     7.0945331    5.2192439   16.4013207 
N     5.7042746    3.0541447   16.1129977 
C     6.9997550    3.5394279   16.0150663 
N     8.0684142    2.8093601   15.6740937 
C     7.8493724    1.5191475   15.3980528 
C     9.0786755    0.6733107   15.1167295 
C     6.5775643    0.9329100   15.4369413 
H     6.4225731   -0.1259823   15.1950324 
C     5.4927456    1.7442740   15.8164299 
C     4.1137621    1.1791652   15.9091049 
H     3.6729526    1.4394953   16.8910704 
H     4.1295424    0.0819634   15.7811511 
H     3.4648821    1.6137442   15.1224714 
F     9.9652670    2.4469922   20.2911002 
F    10.0539720    2.5597993   18.1167461 
F    10.1622070    0.6194382   19.1132842 
F     9.6141631    0.2014234   16.2758722 
F    10.0414582    1.3646443   14.4805437 
F     8.7710239   -0.4090708   14.3595511 
P     4.4438161    5.7081317   14.5152319 
C     5.3795268    7.2552514   14.1585044 
H     6.4543546    7.0760228   14.3511226 
H     5.0229019    8.0541662   14.8379400 
H     5.2311104    7.5696548   13.1061559 
C     5.0355117    4.5542331   13.2037920 
H     4.4456699    3.6182686   13.2552108 
H     6.1004633    4.3145539   13.3911105 
H     4.9331002    5.0048128   12.1963882 
C     2.7510686    6.1515378   13.9366584 
H     2.1061507    5.2533957   13.9894851 
H     2.7737413    6.5428705   12.8999317 
H     2.3336038    6.9264907   14.6095370 
P     1.5785417    4.7704277   18.8755915 
C     2.1667345    5.8914913   20.1789516 
H     2.1061938    6.9332360   19.8091641 
H     3.2211747    5.6414416   20.4050631 
H     1.5406657    5.7755444   21.0849810 
C    -0.2185748    5.0391141   18.7452556 
H    -0.6325473    4.3653804   17.9704234 
H    -0.4060695    6.0907201   18.4518563 
H    -0.7078309    4.8367175   19.7180081 
C     1.8561967    3.0474787   19.3611853 
H     1.3112145    2.3905204   18.6564124 
H     1.4739234    2.8904813   20.3882229 
H     2.9454110    2.8361543   19.3133830 
