# Supplementary material for: Understanding the Carbyne Formation from C2H2 Complexes
Source: J Am Chem Soc. 2024 Nov 15;146(47):32392–402. doi: 10.1021/jacs.4c07724 (PMC11613314; doi:10.1021/jacs.4c07724)
Supplement: Supplementary file 3 — ja4c07724_si_003.zip [file ja4c07724_si_003.zip › XYZ files/XYZ all CO mechanism/side-pathways-section2.2.5/1a2_1j-eta2/agg3_5_ethine.xyz]

65
Energy =
C     5.1503864    1.7837728   16.1552245 
N     5.3853488    3.1034541   16.3636257 
C     6.6732430    3.5793113   16.1903529 
N     7.7260054    2.8229939   15.8658374 
C     7.4920610    1.5226871   15.6781230 
C     6.2171925    0.9458801   15.7876459 
W     4.2849362    4.9372813   17.0406068 
P     4.2764845    5.7640179   14.6418830 
C     2.5815424    6.0039593   13.9494972 
S     6.7828015    5.2876569   16.4645779 
C     8.7078947    0.6415517   15.4211038 
F     8.3587607   -0.4659655   14.7168913 
C     3.7647196    1.2576966   16.3347261 
C     2.4401318    4.1130564   16.7321190 
C     2.2580074    5.3435175   17.1923866 
P     1.4567162    4.4399056   20.3232536 
C     1.6281005    2.6530185   19.8305745 
C     4.0072861    6.8073691   17.6220560 
O     3.8355346    7.9226627   17.9310532 
S     4.9049378    4.4876070   19.3129232 
C     5.8189079    2.9526102   19.3183136 
N     5.1295635    1.7920362   19.3269945 
C     5.8333184    0.6456010   19.3357114 
C     7.2451401    0.6608950   19.3275986 
C     7.8512899    1.9201240   19.3240488 
N     7.1577319    3.0649240   19.3293770 
C     9.3696520    2.0787303   19.3183053 
F     9.9860978    0.8722356   19.3708937 
C     5.0613679   -0.6439882   19.3156375 
F     9.7775942    2.7942828   20.3856108 
F     9.7858657    2.7107220   18.2064979 
F     9.2288741    0.2114428   16.5996693 
F     9.6707629    1.2812675   14.7480629 
C     5.0530363    7.4064071   14.3451056 
C     5.0701576    4.6823287   13.3763531 
C     2.2844955    4.3807553   21.9888204 
C    -0.3269852    4.4251456   20.8782895 
H     1.8258045    3.2534175   16.4430945 
H     1.4963903    6.0829796   17.4588251 
H     7.8396352   -0.2616256   19.3193800 
H     4.0289938   -0.4763216   19.6735260 
H     5.5520327   -1.4243333   19.9290937 
H     5.0042532   -1.0339907   18.2765420 
H     6.0553731   -0.1247386   15.6105260 
H     3.3722949    1.5762806   17.3212060 
H     3.7472950    0.1549497   16.2638754 
H     3.0940323    1.6719928   15.5557253 
H     6.1243711    7.3492533   14.6162811 
H     4.5622956    8.1583864   14.9932067 
H     4.9526894    7.7066453   13.2829730 
H     4.5917195    3.6838995   13.3988920 
H     6.1437071    4.5694357   13.6210120 
H     4.9693114    5.1185618   12.3625600 
H     2.0354858    5.0415726   13.9677974 
H     2.6269847    6.3889635   12.9112167 
H     2.0322353    6.7227902   14.5879518 
H     2.1523861    5.3542131   22.5023446 
H     3.3701112    4.2225501   21.8355681 
H     1.8791493    3.5731449   22.6351578 
H    -0.9888913    4.3018011   19.9970787 
H    -0.5756606    5.3961770   21.3523981 
H    -0.5418949    3.6096571   21.6020819 
H     1.0381863    2.4685599   18.9099084 
H     1.2678331    1.9664007   20.6264128 
H     2.6952586    2.4355050   19.6157276 
