# Supplementary material for: Understanding the Carbyne Formation from C2H2 Complexes
Source: J Am Chem Soc. 2024 Nov 15;146(47):32392–402. doi: 10.1021/jacs.4c07724 (PMC11613314; doi:10.1021/jacs.4c07724)
Supplement: Supplementary file 3 — ja4c07724_si_003.zip [file ja4c07724_si_003.zip › XYZ files/XYZ all CO mechanism/side-pathways-section2.2.5/1a2_1j-eta2/agg3_5_ethine_cosmo.xyz]

65
Energy =
C     5.1605208    1.8187004   16.1443426 
N     5.4024086    3.1340998   16.3747086 
C     6.6903540    3.6060894   16.2156055 
N     7.7461724    2.8496275   15.9019094 
C     7.5063820    1.5494794   15.6989894 
C     6.2299490    0.9787768   15.7811081 
W     4.2920730    4.9746556   17.0415553 
P     4.2695897    5.7280086   14.6138080 
C     2.5675006    5.9210628   13.9379518 
S     6.7989098    5.3196748   16.4757782 
C     8.7251532    0.6731842   15.4489573 
F     8.3938222   -0.4426105   14.7569285 
C     3.7718684    1.2966705   16.2897384 
C     2.4524358    4.1455884   16.7597885 
C     2.2680896    5.3830474   17.2002171 
P     1.4928111    4.4569732   20.4025873 
C     1.6214973    2.7152669   19.7643549 
C     4.0008915    6.8407755   17.5908600 
O     3.8252576    7.9605806   17.8984702 
S     4.9314033    4.5449738   19.3283059 
C     5.8221963    2.9966157   19.3416258 
N     5.1127753    1.8495284   19.3150067 
C     5.7905199    0.6874266   19.3035937 
C     7.2051019    0.6763108   19.3128820 
C     7.8322773    1.9211300   19.3578746 
N     7.1631340    3.0837155   19.3834447 
C     9.3495266    2.0558419   19.3823652 
F     9.9581269    0.8486011   19.4230995 
C     5.0012470   -0.5869416   19.2469553 
F     9.7518322    2.7547425   20.4677441 
F     9.7974852    2.7089499   18.2892666 
F     9.2601271    0.2633998   16.6301324 
F     9.6855737    1.3192535   14.7681768 
C     5.0303124    7.3651571   14.2721417 
C     5.0663456    4.6031569   13.3946892 
C     2.3323939    4.2403580   22.0506436 
C    -0.2857296    4.4431721   20.9694669 
H     1.8473978    3.2820072   16.4635802 
H     1.5036468    6.1281866   17.4437847 
H     7.7763946   -0.2604217   19.2882688 
H     3.9408328   -0.3948619   19.4913372 
H     5.4167217   -1.3490279   19.9349787 
H     5.0520972   -1.0172060   18.2237719 
H     6.0602974   -0.0877394   15.5877276 
H     3.3618111    1.6001007   17.2733272 
H     3.7501046    0.1963268   16.1964470 
H     3.1190891    1.7303670   15.5056976 
H     6.1007259    7.3333497   14.5507941 
H     4.5202814    8.1328998   14.8859480 
H     4.9315675    7.6216638   13.1986992 
H     4.5906896    3.6049152   13.4542765 
H     6.1435498    4.5071196   13.6294755 
H     4.9513891    5.0061856   12.3689932 
H     2.0401392    4.9490895   13.9843562 
H     2.6072661    6.2758539   12.8890218 
H     2.0133792    6.6518558   14.5584081 
H     2.2276719    5.1696037   22.6465444 
H     3.4121323    4.0641479   21.8741078 
H     1.9092854    3.3909030   22.6284447 
H    -0.9544938    4.4140906   20.0850989 
H    -0.5027836    5.3757155   21.5291817 
H    -0.5144649    3.5722275   21.6207256 
H     1.0132661    2.6152525   18.8432088 
H     1.2608312    1.9777922   20.5131123 
H     2.6811839    2.4976415   19.5157237 
