# Supplementary material for: Understanding the Carbyne Formation from C2H2 Complexes
Source: J Am Chem Soc. 2024 Nov 15;146(47):32392–402. doi: 10.1021/jacs.4c07724 (PMC11613314; doi:10.1021/jacs.4c07724)
Supplement: Supplementary file 3 — ja4c07724_si_003.zip [file ja4c07724_si_003.zip › XYZ files/XYZ all CO mechanism/side-pathways-section2.2.5/1a2_1j-eta2/TS3_5_ethine.xyz]

65
Energy =
C    -1.6511897    1.0734867    0.7068163 
N    -0.2945738    1.0663606    0.7589142 
C     0.3678679    2.2837383    0.7697733 
N    -0.2310061    3.4760025    0.6865634 
C    -1.5631975    3.4738800    0.6079367 
C    -2.3326626    2.2997835    0.6365776 
W     1.3933479   -0.4040714    0.7671104 
P     1.6526926   -0.0598930    3.2376683 
C     1.4672466   -1.6037128    4.2322683 
S     2.0856907    2.0924909    0.8823935 
C    -2.2443156    4.8177521    0.3909238 
F    -3.4743336    4.8311501    0.9694154 
C    -2.3837887   -0.2284101    0.7183378 
C     0.2130658   -1.9845095    1.1202636 
C     1.4291422   -2.5251088    0.8387065 
P     1.2740132   -3.5696255   -1.3409214 
C    -0.4957459   -3.3537031   -1.8028963 
C     3.2471766   -1.0875466    0.7265607 
O     4.3443513   -1.5044548    0.7144717 
S     1.5589288   -0.3597060   -1.6501019 
C     0.2087381    0.6601546   -2.2122696 
N    -1.0192043    0.1072520   -2.3360474 
C    -2.0306382    0.9055373   -2.7221007 
C    -1.8154140    2.2753237   -2.9885063 
C    -0.5014885    2.7317205   -2.8537522 
N     0.5113693    1.9430161   -2.4776990 
C    -0.1227379    4.1817116   -3.1454606 
F    -1.1949395    4.8882386   -3.5815235 
C    -3.4008111    0.2952549   -2.8273137 
F     0.8230658    4.2402946   -4.1053505 
F     0.3581359    4.7902044   -2.0471040 
F    -2.4356756    5.0355430   -0.9377962 
F    -1.5379756    5.8408955    0.8829920 
C     3.2880500    0.5736496    3.8003950 
C     0.4613922    1.0919997    4.0498839 
C     2.1548521   -3.6190179   -2.9698005 
C     1.3280267   -5.3593984   -0.8557321 
H    -0.7863583   -2.3727320    1.3506079 
H     2.0754490   -3.3208966    1.2325175 
H    -2.6290198    2.9480782   -3.2884053 
H    -3.3265775   -0.8065996   -2.8740622 
H    -3.9480601    0.6722724   -3.7134155 
H    -4.0050568    0.5628695   -1.9342195 
H    -3.4287702    2.3308989    0.5938701 
H    -1.9839509   -0.8849569   -0.0801252 
H    -3.4682141   -0.0734414    0.5708118 
H    -2.2282253   -0.7470887    1.6853127 
H     3.4554730    1.5686130    3.3453910 
H     4.0808053   -0.1145604    3.4478246 
H     3.3270782    0.6548748    4.9051490 
H    -0.5711968    0.7359889    3.8671782 
H     0.5751464    2.0958423    3.5963787 
H     0.6438462    1.1595398    5.1410707 
H     0.4563252   -2.0229872    4.0681021 
H     1.6251655   -1.4106530    5.3123438 
H     2.2089656   -2.3451167    3.8764408 
H     3.2390510   -3.7645894   -2.7938803 
H     2.0168445   -2.6402438   -3.4667310 
H     1.7755903   -4.4383582   -3.6164826 
H     0.7346934   -5.5067911    0.0688089 
H     2.3757158   -5.6530544   -0.6419142 
H     0.9285504   -6.0239254   -1.6499484 
H    -1.1265445   -3.5974812   -0.9258101 
H    -0.7725114   -4.0258164   -2.6405279 
H    -0.6766407   -2.2941249   -2.0820390 
