# Supplementary material for: Understanding the Carbyne Formation from C2H2 Complexes
Source: J Am Chem Soc. 2024 Nov 15;146(47):32392–402. doi: 10.1021/jacs.4c07724 (PMC11613314; doi:10.1021/jacs.4c07724)
Supplement: Supplementary file 3 — ja4c07724_si_003.zip [file ja4c07724_si_003.zip › XYZ files/XYZ all CO mechanism/side-pathways-section2.2.5/1a2_1j-eta2/TS3_5_ethine_cosmo.xyz]

65
Energy =
C    -1.6376656    1.0765641    0.7118418 
N    -0.2799771    1.0808021    0.7509079 
C     0.3730520    2.2995863    0.7535464 
N    -0.2307454    3.4889096    0.6667410 
C    -1.5668851    3.4759619    0.5981212 
C    -2.3278053    2.3003304    0.6396141 
W     1.4175199   -0.3889513    0.7640287 
P     1.6347251   -0.0519462    3.2473978 
C     1.4356982   -1.6044706    4.2173640 
S     2.0946719    2.1200612    0.8760707 
C    -2.2482248    4.8181541    0.3846381 
F    -3.4904482    4.8294820    0.9272498 
C    -2.3633690   -0.2262547    0.7408644 
C     0.2467973   -1.9743550    1.1064387 
C     1.4698863   -2.5039979    0.8567316 
P     1.3018175   -3.6210557   -1.3639535 
C    -0.4755943   -3.3721637   -1.7806493 
C     3.2585739   -1.0760459    0.7366754 
O     4.3624402   -1.4880910    0.7224259 
S     1.5885837   -0.3260737   -1.6648205 
C     0.2332896    0.6892161   -2.2230771 
N    -0.9937576    0.1317031   -2.3192919 
C    -2.0203614    0.9186009   -2.6881777 
C    -1.8172809    2.2906579   -2.9663516 
C    -0.5043213    2.7507086   -2.8684022 
N     0.5263052    1.9712883   -2.5102510 
C    -0.1361153    4.1967684   -3.1753604 
F    -1.2054857    4.9055774   -3.6047416 
C    -3.3870396    0.3040812   -2.7669693 
F     0.8084713    4.2561884   -4.1418651 
F     0.3608140    4.8175687   -2.0844998 
F    -2.3978330    5.0680049   -0.9446604 
F    -1.5517628    5.8370414    0.9143654 
C     3.2578251    0.5847920    3.8336035 
C     0.4179289    1.0880244    4.0296862 
C     2.1311103   -3.6702836   -3.0193766 
C     1.3437149   -5.4078089   -0.8796061 
H    -0.7536174   -2.3609661    1.3328301 
H     2.1133980   -3.3084696    1.2335789 
H    -2.6447889    2.9522577   -3.2524669 
H    -3.3159359   -0.7986945   -2.7589464 
H    -3.9287841    0.6415606   -3.6722484 
H    -3.9944274    0.6214710   -1.8925536 
H    -3.4242729    2.3202390    0.6044779 
H    -1.9685879   -0.8886157   -0.0550572 
H    -3.4494906   -0.0776612    0.6046385 
H    -2.1943099   -0.7346814    1.7112861 
H     3.4382228    1.5782426    3.3804402 
H     4.0555511   -0.1098009    3.5054260 
H     3.2690250    0.6692297    4.9385226 
H    -0.6068754    0.7208809    3.8261064 
H     0.5326737    2.0971932    3.5886991 
H     0.5805486    1.1466013    5.1242781 
H     0.4232332   -2.0155396    4.0414146 
H     1.5832194   -1.4147303    5.2992003 
H     2.1805694   -2.3439976    3.8641524 
H     3.2155780   -3.8518552   -2.8816123 
H     2.0008715   -2.6838211   -3.5039346 
H     1.7051657   -4.4703687   -3.6609732 
H     0.7773986   -5.5440440    0.0635315 
H     2.3935978   -5.7163687   -0.7009152 
H     0.9058639   -6.0608592   -1.6630519 
H    -1.0909398   -3.6306255   -0.8967134 
H    -0.7781334   -4.0192174   -2.6291859 
H    -0.6482769   -2.3040910   -2.0293390 
