# Supplementary material for: Understanding the Carbyne Formation from C2H2 Complexes
Source: J Am Chem Soc. 2024 Nov 15;146(47):32392–402. doi: 10.1021/jacs.4c07724 (PMC11613314; doi:10.1021/jacs.4c07724)
Supplement: Supplementary file 3 — ja4c07724_si_003.zip [file ja4c07724_si_003.zip › XYZ files/XYZ all CO mechanism/side-pathways-section2.2.5/1j-ago-eta1_1e-eta1/1e_3-eta1.xyz]

78
Energy =
W     5.3514911    4.9346248   16.9751905 
C     3.3601240    4.3714744   16.7021740 
H     2.7706053    4.5528866   17.6236294 
C     2.6259627    3.7977209   15.6709831 
H     3.0713029    3.5205560   14.6971014 
C     4.6624469    6.6723928   17.5107733 
O     4.2212233    7.7542394   17.7554288 
S     4.7281537    3.5599890   19.1069312 
N     5.4776492    1.4090439   20.4341128 
C     5.7980280    2.2073234   19.3766139 
N     6.8655087    2.0075701   18.5647307 
C     7.6631754    0.9810275   18.8665538 
C     8.8216033    0.7496942   17.9038143 
C     7.4488748    0.1223741   19.9488301 
H     8.1300702   -0.7075675   20.1766144 
C     6.2889452    0.3874469   20.7211063 
C     5.9331815   -0.4738676   21.9041359 
H     4.9412405   -0.1799249   22.2922141 
H     6.6826608   -0.3518779   22.7142897 
H     5.9248805   -1.5490074   21.6317098 
S     7.6805007    5.0146869   15.8695269 
N     6.0296011    3.0436434   15.9138202 
C     7.2201207    3.4361774   15.3293723 
N     7.9156726    2.7409262   14.4309910 
C     7.4234876    1.5411045   14.1011138 
C     8.2041440    0.7834294   13.0423877 
C     6.2734494    1.0032687   14.6952839 
H     5.9346193   -0.0140703   14.4626723 
C     5.5976847    1.7841774   15.6502930 
C     4.4607443    1.1970705   16.4333563 
H     4.0428994    1.9318173   17.1420978 
H     4.8414308    0.3289002   17.0109374 
H     3.6655000    0.8207215   15.7593196 
F     9.4206327    1.9002107   17.5413814 
F     8.3822676    0.1436842   16.7695286 
F     9.7651378   -0.0571869   18.4465793 
F     9.4899063    0.6031715   13.4030915 
F     8.2009759    1.4506296   11.8634788 
F     7.6646003   -0.4421505   12.8136708 
P     5.0531449    6.1163459   14.7870206 
C     6.0696949    7.6461565   14.5936326 
H     7.1411516    7.3785122   14.6426248 
H     5.8223146    8.3279811   15.4302104 
H     5.8497189    8.1469130   13.6291817 
C     5.3763773    5.2140129   13.1994559 
H     4.7194394    4.3239011   13.1403085 
H     6.4285774    4.8715269   13.1794369 
H     5.1865128    5.8672339   12.3242022 
C     3.3724677    6.8318568   14.4839894 
H     2.6202851    6.0230589   14.4522531 
H     3.3565413    7.4040431   13.5349807 
H     3.1312893    7.5055850   15.3291550 
P     0.9483960    3.3494531   15.8582947 
C     0.3925511    3.5889673   17.5724458 
H     0.4163344    4.6659712   17.8254297 
H     1.0776739    3.0504457   18.2560613 
H    -0.6400332    3.2057244   17.6829675 
C    -0.2099323    4.2934447   14.7924383 
H     0.0907282    4.1614774   13.7342829 
H    -0.1279793    5.3677472   15.0481604 
H    -1.2574274    3.9541882   14.9201955 
C     0.6419575    1.5969537   15.4258855 
H     1.0238657    1.4088406   14.4029737 
H    -0.4379982    1.3525050   15.4629288 
H     1.1997104    0.9544078   16.1338791 
P     6.9507875    5.7379970   18.7726211 
C     7.8568092    7.2690579   18.2531886 
H     7.1160383    8.0268003   17.9335115 
H     8.5307238    7.0420253   17.4051966 
H     8.4561405    7.6710021   19.0951108 
C     8.3223434    4.6828979   19.4163852 
H     7.8978764    3.9034535   20.0748157 
H     9.0413112    5.3005107   19.9918299 
H     8.8281446    4.1880247   18.5672665 
C     6.1564184    6.3393711   20.3266312 
H     5.4459151    7.1502967   20.0768415 
H     6.9254422    6.7190498   21.0287247 
H     5.5984789    5.5015347   20.7857728 
