# Supplementary material for: Understanding the Carbyne Formation from C2H2 Complexes
Source: J Am Chem Soc. 2024 Nov 15;146(47):32392–402. doi: 10.1021/jacs.4c07724 (PMC11613314; doi:10.1021/jacs.4c07724)
Supplement: Supplementary file 3 — ja4c07724_si_003.zip [file ja4c07724_si_003.zip › XYZ files/XYZ all CO mechanism/side-pathways-section2.2.5/1j-ago-eta1_1e-eta1/1e_3-eta1_cosmo.xyz]

78
Energy =
W     5.3176385    4.9309712   16.9775072 
C     3.2971302    4.3560923   16.7436413 
H     2.7003502    4.5160009   17.6652100 
C     2.5775662    3.8244868   15.6950290 
H     3.0342972    3.5818550   14.7172012 
C     4.6491048    6.6453393   17.5657848 
O     4.2101979    7.7242679   17.8574566 
S     4.7807879    3.4957655   19.0811549 
N     5.5908282    1.3780427   20.4217865 
C     5.8744917    2.1584673   19.3379087 
N     6.9203472    1.9494084   18.5013023 
C     7.7379229    0.9401023   18.8103267 
C     8.8835400    0.6934882   17.8362158 
C     7.5635988    0.1037193   19.9166244 
H     8.2597522   -0.7119315   20.1514182 
C     6.4188275    0.3675447   20.7112759 
C     6.1017070   -0.4812904   21.9117709 
H     5.1537292   -0.1478690   22.3717868 
H     6.9139821   -0.4113322   22.6649769 
H     6.0182701   -1.5507647   21.6288564 
S     7.6174056    5.0421840   15.8086288 
N     5.9941429    3.0448524   15.8956587 
C     7.1937152    3.4343395   15.3303656 
N     7.9494991    2.6999293   14.5123037 
C     7.5052008    1.4631102   14.2505353 
C     8.3968857    0.6350671   13.3486571 
C     6.3328874    0.9415122   14.8103053 
H     6.0189830   -0.0932294   14.6249349 
C     5.5880007    1.7681402   15.6724035 
C     4.3873202    1.2148765   16.3776678 
H     4.0521717    1.8939895   17.1802285 
H     4.6395152    0.2240430   16.8063294 
H     3.5522662    1.0610921   15.6657712 
F     9.3689127    1.8360459   17.3118434 
F     8.4763134   -0.0880463   16.7999499 
F     9.9132179    0.0446233   18.4343783 
F     9.6231240    0.4537189   13.8952177 
F     8.5848658    1.2338144   12.1463886 
F     7.8738148   -0.5926579   13.1118123 
P     4.9340271    6.1600507   14.8233374 
C     5.9531096    7.6881592   14.6333893 
H     7.0255726    7.4202326   14.6450421 
H     5.7338495    8.3542859   15.4902096 
H     5.7043555    8.2071824   13.6858683 
C     5.2113609    5.2819052   13.2171119 
H     4.5380196    4.4045637   13.1549672 
H     6.2591423    4.9278894   13.1761137 
H     5.0157721    5.9551480   12.3586253 
C     3.2507945    6.8852643   14.5834589 
H     2.4959906    6.0802375   14.5450372 
H     3.2190896    7.4820512   13.6504757 
H     3.0290817    7.5360273   15.4513176 
P     0.8642322    3.4129604   15.7933403 
C     0.2093432    3.7468579   17.4500643 
H     0.2895332    4.8277579   17.6730377 
H     0.7890977    3.1726877   18.1978951 
H    -0.8534348    3.4396859   17.4838519 
C    -0.1425180    4.3522903   14.5978369 
H     0.2525330    4.1727938   13.5787493 
H    -0.0665182    5.4317386   14.8320032 
H    -1.2017802    4.0315503   14.6435778 
C     0.5646288    1.6546227   15.4199602 
H     0.9935664    1.4205327   14.4259933 
H    -0.5221429    1.4412522   15.4112707 
H     1.0634400    1.0332254   16.1882186 
P     6.9729510    5.7042907   18.7328782 
C     7.8428847    7.2589802   18.2241333 
H     7.0818748    8.0154416   17.9524652 
H     8.4871447    7.0651904   17.3454436 
H     8.4680606    7.6426807   19.0556109 
C     8.3799573    4.6536530   19.3105169 
H     7.9902690    3.8615450   19.9756085 
H     9.1151368    5.2714873   19.8646991 
H     8.8551363    4.1742136   18.4352090 
C     6.2347288    6.2598179   20.3321765 
H     5.5056451    7.0675199   20.1295838 
H     7.0277048    6.6350350   21.0094255 
H     5.7083419    5.4050276   20.7970093 
