# Supplementary material for: Understanding the Carbyne Formation from C2H2 Complexes
Source: J Am Chem Soc. 2024 Nov 15;146(47):32392–402. doi: 10.1021/jacs.4c07724 (PMC11613314; doi:10.1021/jacs.4c07724)
Supplement: Supplementary file 3 — ja4c07724_si_003.zip [file ja4c07724_si_003.zip › XYZ files/XYZ all CO mechanism/side-pathways-section2.2.5/1j-ago-eta1_1e-eta1/agg_V_5.xyz]

78
Energy =
W     5.1548229    4.7692161   17.2182772 
C     3.3205322    4.5271896   16.5788903 
H     3.2644147    4.4027561   17.7249560 
C     2.0887193    4.3499379   15.9512823 
H     1.9576275    4.4514114   14.8601153 
C     4.7167934    6.5565863   17.9172709 
O     4.4271128    7.6466237   18.2651292 
S     5.2833506    3.9241142   19.5069183 
N     5.5719974    1.2593999   19.1051943 
C     6.2215358    2.4181056   19.3527338 
N     7.5585037    2.5468552   19.4642777 
C     8.2898693    1.4552396   19.2213305 
C     9.7999707    1.6547710   19.3053218 
C     7.7263929    0.2134077   18.9125546 
H     8.3503009   -0.6645908   18.7043568 
C     6.3158899    0.1582611   18.8946333 
C     5.5830383   -1.1242965   18.6097915 
H     4.6085957   -1.1275710   19.1333695 
H     6.1734463   -2.0124285   18.9053069 
H     5.3776630   -1.2066579   17.5211525 
S     7.6756609    4.7353264   16.9142849 
N     5.9860700    2.8790245   16.3574629 
C     7.3461889    3.1418572   16.3124398 
N     8.2781814    2.2746623   15.9108483 
C     7.8432750    1.0735243   15.5121723 
C     8.9309877    0.0796342   15.1416930 
C     6.4864934    0.7122987   15.4931639 
H     6.1640911   -0.2820938   15.1604775 
C     5.5548093    1.6578626   15.9578645 
C     4.0994275    1.3512788   16.0998763 
H     3.8501680    1.3968238   17.1837439 
H     3.8567315    0.3458107   15.7079091 
H     3.4842532    2.1169635   15.5882175 
F    10.1544997    2.0874657   20.5363644 
F    10.2245030    2.5641658   18.4109898 
F    10.4617958    0.4955161   19.0706333 
F     9.6670789   -0.2549752   16.2304906 
F     9.7744312    0.5758000   14.2172094 
F     8.4019760   -1.0691766   14.6456306 
P     5.5296796    6.1065234   15.1390547 
C     6.6067856    7.5836042   15.3642371 
H     7.5756405    7.2675247   15.7948101 
H     6.1184640    8.2636496   16.0885929 
H     6.7658644    8.1079843   14.4005939 
C     6.2752041    5.2464617   13.6833382 
H     5.6281687    4.3940433   13.3977538 
H     7.2690509    4.8551988   13.9744574 
H     6.3876035    5.9340518   12.8208781 
C     4.0153906    6.8670532   14.4047063 
H     3.3428680    6.0741590   14.0278245 
H     4.2768282    7.5517068   13.5729385 
H     3.4825367    7.4266965   15.1975030 
P     0.7103072    3.7873539   16.8515190 
C     0.9272676    4.1096522   18.6302321 
H     1.0891151    5.1925641   18.7916049 
H     1.8124143    3.5611656   19.0130058 
H     0.0264423    3.7742474   19.1793012 
C    -0.8336726    4.5950038   16.3009733 
H    -0.9589598    4.4222867   15.2137104 
H    -0.7523284    5.6841788   16.4794530 
H    -1.7129503    4.1863454   16.8364736 
C     0.3666894    1.9859583   16.7228784 
H     0.2190129    1.7216568   15.6575384 
H    -0.5316040    1.6968063   17.3047242 
H     1.2511359    1.4382214   17.1022070 
H     6.1513067    8.0869807   20.4474608 
C     6.8469602    7.2512887   20.6600483 
H     6.2525040    6.3173746   20.7218022 
H     7.3560311    7.4267264   21.6318381 
H     8.5876709    9.4760855   19.3748972 
C     9.1463078    8.5427920   19.5912534 
P     8.0529581    7.0664126   19.2566210 
H     9.5035175    8.5755030   20.6432986 
H    10.0266997    8.5103772   18.9177577 
C     9.1213861    5.7113422   19.9412928 
H     8.5417763    4.7650268   19.9500224 
H     9.4828518    5.9405014   20.9666311 
H     9.9921552    5.5530010   19.2739799 
