# Supplementary material for: Understanding the Carbyne Formation from C2H2 Complexes
Source: J Am Chem Soc. 2024 Nov 15;146(47):32392–402. doi: 10.1021/jacs.4c07724 (PMC11613314; doi:10.1021/jacs.4c07724)
Supplement: Supplementary file 3 — ja4c07724_si_003.zip [file ja4c07724_si_003.zip › XYZ files/XYZ all CO mechanism/side-pathways-section2.2.5/1j-ago-eta1_1e-eta1/agg_V_5_cosmo.xyz]

78
Energy =
W     5.1523491    4.7682295   17.2720962 
C     3.3045926    4.4975066   16.6473940 
H     3.2562677    4.3472518   17.7931293 
C     2.1015803    4.3119843   15.9973494 
H     2.0046311    4.4273605   14.9041422 
C     4.7191720    6.5513316   17.9349739 
O     4.4425726    7.6585978   18.2650493 
S     5.3588850    3.9540911   19.5761826 
N     5.6035737    1.2933697   19.1640099 
C     6.2780653    2.4392879   19.4042649 
N     7.6201166    2.5429071   19.4888798 
C     8.3207033    1.4379738   19.2069070 
C     9.8330735    1.6075639   19.2646628 
C     7.7295433    0.2138315   18.8860808 
H     8.3282746   -0.6736420   18.6470262 
C     6.3163278    0.1802270   18.9118693 
C     5.5523560   -1.0832763   18.6362576 
H     4.5834741   -1.0657604   19.1698469 
H     6.1274710   -1.9853089   18.9190732 
H     5.3310831   -1.1554818   17.5500096 
S     7.6743629    4.7451294   16.9440384 
N     5.9897508    2.8783545   16.4003382 
C     7.3460590    3.1495418   16.3435637 
N     8.2800780    2.2942162   15.9194332 
C     7.8451854    1.0913103   15.5153087 
C     8.9383560    0.1149927   15.1258499 
C     6.4924668    0.7227587   15.5050235 
H     6.1679998   -0.2688681   15.1657580 
C     5.5585088    1.6614073   15.9842150 
C     4.1031563    1.3553465   16.1054861 
H     3.8090122    1.4808214   17.1696666 
H     3.8738446    0.3256593   15.7754744 
H     3.5023119    2.0792588   15.5207404 
F    10.2231175    2.0350933   20.4900095 
F    10.2647221    2.5146521   18.3660958 
F    10.4766745    0.4420236   19.0162267 
F     9.7072723   -0.2040230   16.2001483 
F     9.7639740    0.6284178   14.1868018 
F     8.4308057   -1.0422012   14.6379479 
P     5.4731229    6.0688756   15.1563517 
C     6.5548377    7.5490834   15.3362122 
H     7.5294997    7.2447882   15.7615112 
H     6.0715417    8.2458002   16.0481829 
H     6.6990364    8.0511988   14.3587263 
C     6.1873186    5.1681277   13.7123401 
H     5.5223332    4.3195677   13.4577147 
H     7.1820591    4.7713228   13.9918703 
H     6.2908070    5.8360841   12.8338273 
C     3.9472539    6.8125134   14.4385468 
H     3.2701201    6.0129411   14.0859942 
H     4.1997409    7.4796480   13.5903237 
H     3.4269227    7.3886476   15.2277705 
P     0.6562654    3.7631547   16.8334566 
C     0.8090574    4.0501466   18.6198688 
H     0.9610456    5.1293951   18.8113276 
H     1.6680110    3.4789741   19.0243193 
H    -0.1168242    3.7075773   19.1202318 
C    -0.8218216    4.6290388   16.2253216 
H    -0.9223285    4.4414692   15.1383226 
H    -0.7052394    5.7154848   16.3999776 
H    -1.7243260    4.2550870   16.7466351 
C     0.3215947    1.9815924   16.6172457 
H     0.2295166    1.7623226   15.5359508 
H    -0.6138260    1.6950644   17.1371458 
H     1.1715458    1.4077067   17.0339054 
H     6.2212672    8.1265982   20.3372434 
C     6.9092065    7.2902120   20.5707072 
H     6.3217788    6.3496696   20.5587551 
H     7.3513360    7.4395274   21.5791313 
H     8.7362903    9.5543723   19.5301637 
C     9.2817043    8.6102087   19.7345652 
P     8.2106397    7.1595199   19.2476013 
H     9.5636655    8.5857146   20.8094974 
H    10.2061642    8.6132851   19.1215405 
C     9.2188538    5.7646990   19.9525353 
H     8.6422814    4.8200332   19.8637393 
H     9.4920545    5.9440052   21.0149899 
H    10.1460016    5.6422162   19.3566674 
