# Supplementary material for: Understanding the Carbyne Formation from C2H2 Complexes
Source: J Am Chem Soc. 2024 Nov 15;146(47):32392–402. doi: 10.1021/jacs.4c07724 (PMC11613314; doi:10.1021/jacs.4c07724)
Supplement: Supplementary file 3 — ja4c07724_si_003.zip [file ja4c07724_si_003.zip › XYZ files/XYZ all CO mechanism/side-pathways-section2.2.5/1j-ago-eta1_1e-eta1/TS_V_5.xyz]

78
Energy =
W    -0.1832780    0.3043390    1.1501290 
C     1.7636940    0.1927410    1.2849750 
H     1.6866980    1.3102870    1.0775310 
C     3.0657460   -0.3043800    1.4232220 
H     3.2619490   -1.3710400    1.6337960 
C    -0.3404560    1.4651390    2.7361880 
O    -0.3788940    2.1108600    3.7282280 
S    -0.4371040    2.1558790   -0.5015430 
N     0.1079100    1.5731780   -3.0703390 
C    -0.8213440    1.4737200   -2.0901890 
N    -2.0454110    0.9247790   -2.2518050 
C    -2.3396540    0.4457460   -3.4624370 
C    -3.7396970   -0.1443650   -3.6042580 
C    -1.4515010    0.4925840   -4.5423430 
H    -1.7217670    0.0951720   -5.5291040 
C    -0.1974790    1.0878210   -4.2853140 
C     0.8627250    1.1814550   -5.3489820 
H     1.5762230    1.9874380   -5.0964260 
H     0.4268900    1.3618640   -6.3508280 
H     1.4318290    0.2283300   -5.4029150 
S    -2.2849740   -1.0906860    0.8741640 
N    -0.1954700   -1.1429420   -0.5966740 
C    -1.4239410   -1.7616780   -0.4670540 
N    -1.8939060   -2.7241100   -1.2645960 
C    -1.1226060   -3.0569490   -2.3035470 
C    -1.6859630   -4.1346180   -3.2163500 
C     0.1231010   -2.4593540   -2.5602000 
H     0.7268590   -2.7471050   -3.4294320 
C     0.5806590   -1.4841800   -1.6547480 
C     1.9004280   -0.8014150   -1.8310060 
H     1.7471380    0.2959880   -1.9135080 
H     2.4123510   -1.1640590   -2.7423840 
H     2.5396610   -0.9792220   -0.9447870 
F    -4.6785210    0.7845270   -3.3139470 
F    -3.9221520   -1.1872580   -2.7765170 
F    -3.9641910   -0.5725140   -4.8716600 
F    -2.8479680   -3.7438790   -3.7803290 
F    -1.9218310   -5.2791110   -2.5398680 
F    -0.8220750   -4.4269580   -4.2242650 
P    -0.0437470   -1.3702400    2.9895070 
C    -1.5316740   -1.5079970    4.0765860 
H    -2.3920630   -1.8622940    3.4790200 
H    -1.7636910   -0.4994810    4.4716910 
H    -1.3454590   -2.2042100    4.9189390 
C     0.2739920   -3.1263080    2.5048770 
H     1.2355800   -3.1798070    1.9575680 
H    -0.5358680   -3.4484250    1.8211500 
H     0.3069650   -3.8028990    3.3828820 
C     1.2559010   -1.0510510    4.2637070 
H     2.2484650   -0.9803760    3.7810950 
H     1.2624790   -1.8448640    5.0373660 
H     1.0322980   -0.0751120    4.7376000 
P     4.4613390    0.6697600    1.0850420 
C     3.9908060    2.4158370    0.8895250 
H     3.5145490    2.7777590    1.8206890 
H     3.2640560    2.5165820    0.0588610 
H     4.8920150    3.0195470    0.6692680 
C     5.7335760    0.5742750    2.4001350 
H     6.0125100   -0.4881690    2.5463040 
H     5.2999220    0.9565270    3.3440200 
H     6.6400450    1.1538870    2.1348040 
C     5.3773560    0.2191200   -0.4456550 
H     5.6648940   -0.8492710   -0.3894190 
H     6.2883730    0.8375260   -0.5751860 
H     4.7033460    0.3563210   -1.3131320 
H    -2.1846520    3.9733680    2.6708480 
C    -2.7811450    3.7452650    1.7652070 
H    -2.1753450    4.0013590    0.8734570 
H    -3.7126250    4.3493530    1.7707750 
H    -3.7726870    1.9667070    4.0865100 
C    -4.3135480    1.7654870    3.1396990 
P    -3.1249220    1.9260480    1.7159640 
H    -5.1715850    2.4669920    3.0597670 
H    -4.7020520    0.7279200    3.1771530 
C    -4.2602860    1.7845540    0.2651440 
H    -3.6532420    1.7975660   -0.6622690 
H    -5.0216590    2.5923510    0.2486650 
H    -4.7646870    0.7990930    0.3043420 
