# Supplementary material for: Understanding the Carbyne Formation from C2H2 Complexes
Source: J Am Chem Soc. 2024 Nov 15;146(47):32392–402. doi: 10.1021/jacs.4c07724 (PMC11613314; doi:10.1021/jacs.4c07724)
Supplement: Supplementary file 3 — ja4c07724_si_003.zip [file ja4c07724_si_003.zip › XYZ files/XYZ all CO mechanism/side-pathways-section2.2.5/1j-ago-eta1_1e-eta1/TS_V_5_cosmo.xyz]

78
Energy =
W    -0.1759760    0.3045165    1.1604807 
C     1.7767054    0.1814948    1.2884424 
H     1.6777949    1.3019669    1.0763354 
C     3.0704647   -0.3027171    1.4097401 
H     3.2723670   -1.3663172    1.6290902 
C    -0.3431982    1.4405685    2.7456049 
O    -0.4027922    2.0838000    3.7454768 
S    -0.4445124    2.1617114   -0.5090380 
N     0.0937990    1.5863192   -3.0813747 
C    -0.8329286    1.4834092   -2.0986096 
N    -2.0553696    0.9314496   -2.2588546 
C    -2.3385478    0.4336752   -3.4659566 
C    -3.7401605   -0.1467987   -3.6050311 
C    -1.4454942    0.4599976   -4.5403615 
H    -1.7026600    0.0446296   -5.5231730 
C    -0.1977853    1.0756595   -4.2910307 
C     0.8598251    1.1622479   -5.3541464 
H     1.5709316    1.9755636   -5.1185310 
H     0.4205814    1.3189645   -6.3582334 
H     1.4329796    0.2105838   -5.3906453 
S    -2.2854250   -1.0881502    0.8757468 
N    -0.1954101   -1.1360165   -0.5966697 
C    -1.4246844   -1.7526272   -0.4681069 
N    -1.8963229   -2.7131734   -1.2703374 
C    -1.1220919   -3.0418934   -2.3119310 
C    -1.6929027   -4.1081842   -3.2279803 
C     0.1226913   -2.4459132   -2.5669709 
H     0.7299336   -2.7286459   -3.4354677 
C     0.5812133   -1.4738820   -1.6562473 
C     1.9022728   -0.7971556   -1.8287532 
H     1.7590942    0.3030988   -1.8668596 
H     2.4024118   -1.1331457   -2.7557641 
H     2.5503736   -1.0074945   -0.9562700 
F    -4.6769392    0.7984205   -3.3473761 
F    -3.9472714   -1.1637355   -2.7460842 
F    -3.9656065   -0.6118622   -4.8576366 
F    -2.8446160   -3.6946379   -3.8100827 
F    -1.9752731   -5.2461065   -2.5503757 
F    -0.8309572   -4.4305009   -4.2231884 
P    -0.0258645   -1.3714017    2.9982462 
C    -1.5155225   -1.5124793    4.0820770 
H    -2.3758059   -1.8692141    3.4857645 
H    -1.7503850   -0.5055024    4.4795584 
H    -1.3252614   -2.2096275    4.9226018 
C     0.2950044   -3.1211715    2.5018515 
H     1.2583894   -3.1685028    1.9571673 
H    -0.5141265   -3.4435328    1.8174479 
H     0.3288994   -3.7979214    3.3794737 
C     1.2734187   -1.0543003    4.2693889 
H     2.2646173   -0.9809683    3.7846513 
H     1.2796622   -1.8553296    5.0352262 
H     1.0484318   -0.0832599    4.7523951 
P     4.4828875    0.6825500    1.0851681 
C     4.0032978    2.4228875    0.8958016 
H     3.5294255    2.7820812    1.8292185 
H     3.2871499    2.5255332    0.0569706 
H     4.9071477    3.0245186    0.6816700 
C     5.7190468    0.5703238    2.4182101 
H     6.0000981   -0.4927518    2.5521103 
H     5.2714397    0.9485757    3.3571734 
H     6.6212709    1.1593941    2.1616052 
C     5.3698982    0.2085591   -0.4406054 
H     5.6495461   -0.8609849   -0.3758010 
H     6.2830894    0.8232955   -0.5660574 
H     4.6973156    0.3559249   -1.3072992 
H    -2.1940212    3.9760530    2.6601507 
C    -2.7965184    3.7537313    1.7566316 
H    -2.1961627    4.0176997    0.8631929 
H    -3.7285881    4.3568304    1.7741674 
H    -3.7504093    1.9538439    4.0729752 
C    -4.3054731    1.7593283    3.1327043 
P    -3.1309367    1.9310844    1.6995001 
H    -5.1671730    2.4580091    3.0704032 
H    -4.6861654    0.7184848    3.1678810 
C    -4.2821969    1.7995558    0.2569265 
H    -3.6786442    1.7978979   -0.6732707 
H    -5.0384283    2.6125281    0.2412843 
H    -4.7936590    0.8178629    0.3069936 
